# Supplementary material for: Preclinical efficacy of azacitidine and venetoclax for infant KMT2A-rearranged acute lymphoblastic leukemia reveals a new therapeutic strategy
Source: Leukemia. 2022 Nov 15;37(1):61–71. doi: 10.1038/s41375-022-01746-3 (PMC9883157; doi:10.1038/s41375-022-01746-3)
Supplement: Supplementary file 3 — Supplementary Tables [file 41375_2022_1746_MOESM3_ESM.xlsx]

## Sheet: Supp Table S1
Supplemental Table S1. IC50 (µM) values for azacitidine, decitabine, zebularine, venetoclax and conventional chemotherapy agents
Cell line	Azacitidine	Decitabine	Zebularine	Venetoclax	Vincristine	Daunorubicin	Dexamethasone	Cytarabine	Methotrexate	6-Mercaptopurine	L-Asparaginase	Thioguanine	4-HPC
PER-485	32.4	>100	>100	6.35	0.00312	0.03026	19.781	>20	0.01463	7.2436	>20	1.11	6.982
PER-490	54.4	3.8	>100	0.014	0.00094	0.01067	0.01443	0.08567	0.00332	12.999	0.13233	1.674	0.71767
PER-494	51.8	40.7	>100	0.005	0.00064	0.02767	0.01587	0.07533	0.05247	16.933	19.13	18.6	2.2366
PER-703	13	>100	83.3	0.63	0.00195	0.0673	>20	0.61533	0.004	7.92233	19.5	1.79933	5.07733
PER-784	22	21.217	>100	0.0037	0.00134	0.02233	0.03887	0.39233	0.01713	>20	0.277	0.607	1.30567
PER-785	59.7	49.3	>100	0.011	0.00128	0.01147	0.02097	0.13543	0.00592	8.43667	8.28333	1.14133	0.766
PER-826	25.5	>100	>100	0.0028	0.00338	0.0523	19.4667	0.842	0.13367	17.258	0.69583	16.5177	5.36433
PER-910	17.4	14.4	>100	0.0225	0.00085	0.0141	0.0022	0.76927	0.00903	3.282	0.20567	0.51973	0.8319
ALL-PO	6.1	36.8	75.1	0.0413	0.0013	0.082	0.425	0.33	0.01123	1.93	>20	0.445	3.64
KOPN-8	12.3	>100	>100	4.14	0.00193	0.0433	8.5	0.128	0.00568	7.8	>20	0.565	2.15
MLL-5	74	>100	>100	0.5132	0.0049	0.027	5.921	1.453	14.255	>20	12.796	13.416	6.726
MLL-7	20	>100	>100	0.29	0.00077	0.0182	0.00569	0.151	0.05	19.66	0.136	6.022	0.616
MLL-14	44.6	>100	>100	0.574	0.0129	0.02	0.00471	1.129	17.8	19.6	2.619	18.03	2.124
LR-iALL2	75.4	>100	>100	0.094	0.0053	0.024	0.0096	1.93	>20	>20	0.389	>20	9.8

## Sheet: Supp Table S2
Supplemental Table S2. Maximum in vitro synergy scores between hypomethylating agents and conventional chemotherapy agents
Drug combination		PER-485	PER-490	PER-494	PER-703	PER-784	PER-785	PER-826	PER-910	ALL-PO	KOPN-8	MLL-5	MLL-7	MLL-14	LR-iALL2
Azacitidine	Vincristine	10.728	12.044	4.33667	3.84	10.6233	11.4033	13.6867	22.0167	15.1933	24.8867	6.57333	7.15333	3.98	11.2
	Daunorubicin	7.46367	25.4347	9.74	10.6133	12.73	8.39	10.3733	19.74	16.87	23.41	6.10333	9.86333	6.71667	12.7933
	Dexamethasone	32.246	23.7327	19.73	2.50333	12.8767	16.8433	18.1833	13.9	11.58	36.46	6.34333	9.67333	7.68	5.24
	Cytarabine	22.5907	18.471	2.15667	23.5267	15.1167	7.81333	12.8067	21.4333	16.64	27.59	10.4733	4.49	7.74333	7.71667
	Methotrexate	10.0513	3.16333	11.5633	14.8733	7.56333	9.5	0.96	3.39	-6.88	-2.98	1.75667	3.26333	4.94667	10.4967
	6-Mercaptopurine	13.1313	6.07667	16.0767	9.45	17.5067	8.33333	15.27	18.2133	15.8967	19.5233	6.37333	8.99667	8.69	12.1633
	L-Asparaginase	16.689	12.25	18.17	13.5067	11.41	16.13	13.7567	14.4567	19.9767	16.1733	8.38333	8.84667	5.84333	9.44333
	Thioguanine	4.36633	12.4067	23.7467	7.34667	11.0567	5.23667	16.5833	13.65	14.0633	18.2367	6.80333	10.67	9.41333	17.8533
	4-HPC	12.5957	14.1067	25.2467	24.6667	13.5767	12.95	11.7833	18.6	17.6733	31.6933	9.14333	7.25	8.72	8.35333
Decitabine	Vincristine	22.5153	9.213	6.43333	12.8433	18.5	14.1233	11.6867	23.99	24.37	21.9367	5.64	7.4	5.35667	13.4133
	Daunorubicin	24.9713	19.68	12.3867	11.7167	17.1267	8.45	14.9667	30.0167	24.8333	24.6467	11.51	13.3933	11.8267	16.52
	Dexamethasone	25.579	19.8027	17.0867	10.3133	19.8633	10.0533	21.6333	13.9333	18.35	29.7533	9.24333	15.72	8.06	9.97
	Cytarabine	31.912	19.455	9.83667	26.08	21.1233	20.93	22.12	33.99	23.1233	21.8333	20.2	8.84	11.3233	9.51667
	Methotrexate	14.714	-0.376667	11.06	24.7967	9.10667	11.8833	5.79	10.3067	11.1533	7.41667	5.05333	11.2933	6.6	8.04667
	6-Mercaptopurine	26.2503	5.52	24.5433	22.9567	23.2733	15.6733	11.72	26.28	23.0267	22.37	10.1367	9.87667	11.5533	11.0833
	L-Asparaginase	29.5083	6.59333	21.0767	20.2133	13.9333	10.9933	14.21	28.3167	26.0633	22.5167	10.2233	10.93	10.4733	14.1567
	Thioguanine	23.4547	10.1067	20.9033	18.6933	14.1467	13.5033	20.0267	30.5567	20.69	20.9933	9.47333	12.15	12.6433	22.71
	4-HPC	25.7047	13.76	23.4867	28.11	17.3833	22.4967	16.9733	31.76	21.4767	38.5667	9.64333	12.9467	14.0767	14.4233
Zebularine	Vincristine	12.232	7.769	7.07	13.31	12.96	23.76	13.3833	27.6467	10.6067	12.23	4.75	4.98	4.51667	12.6967
	Daunorubicin	23.3137	17.53	8.17333	16.61	17.9	10.83	17.3167	23.85	11.7233	18.5367	9.20667	9.62667	5.78667	13.0933
	Dexamethasone	8.40067	18.8167	11.1267	20.14	12.98	10.82	21.9033	16.52	10.44	17.9833	1	10.0567	8.79667	4.21
	Cytarabine	30.6723	31.1333	6.64	37.1633	18.22	30.4867	16.06	15.1633	30.36	25.56	19.5037	6.49333	15.8067	6.24667
	Methotrexate	4.49633	4.87667	11.1467	18.3567	10.2633	16.9667	5.56667	3.06667	9.06667	11.8033	1.56	1.11667	2	7.19
	6-Mercaptopurine	19.027	16.9	19.5367	24.0133	28.9633	14.6467	9.66667	17.74	13.4167	18.66	2.93333	3.7	5.28	7.56
	L-Asparaginase	19.447	8.80333	20.2233	22.26	17.67	23.45	15.87	16.1333	25.9433	22.91	7.93	7.37	5.52333	13.18
	Thioguanine	17.6323	16.1733	15.1233	19.91	13	12.9933	24.4233	17.1233	20.73	19.39	9.63	5.63	5.21	19.76
	4-HPC	21.927	18.9467	15.39	17.5967	12.3567	15.9433	16.96	21.0367	20.33	22.71	8.62	5.61667	10.38	11.1667

## Sheet: Supp Table S3
Supplemental Table S3. List of differentially hypomethylated regions after treatment with azacitidine with >5 differentially demethylated CpG sites
seqnames	start	end	width	strand	no.cpgs	minfdr	Stouffer	maxbetafc	meanbetafc	overlapping.promoters
chr20	2634766	2637503	2738	*	24	3.87865e-87	4.6728e-66	-0.272778	-0.115532	NOP56-009, SNORD86-201, MIR1292-201, SNORD110-201, SNORD56-001, NOP56-010, NOP56-016, SNORD57-001, NOP56-015, NOP56-005, NOP56-006, NOP56-007, NOP56-008, NOP56-002, NOP56-014, NOP56-018, NOP56-004, NOP56-003, NOP56-017, NOP56-001, NOP56-011, NOP56-012, NOP56-013, SNORA51-201
chr20	61914812	61919802	4991	*	21	8.76805e-42	4.18872e-46	-0.180344	-0.106329	ARFGAP1-005, ARFGAP1-009, ARFGAP1-019, ARFGAP1-018, ARFGAP1-002, ARFGAP1-017, ARFGAP1-023, MIR4326-201
chr17	78773124	78778553	5430	*	20	1.83467e-42	7.81225e-50	-0.214279	-0.112012	RP11-28G8.1-001
chr16	1813796	1818819	5024	*	19	4.57709e-49	4.12644e-48	-0.266857	-0.111088	MAPK8IP3-014, MAPK8IP3-015, MAPK8IP3-013, MAPK8IP3-012, MAPK8IP3-011, MAPK8IP3-010, MAPK8IP3-009
chr7	4800594	4804941	4348	*	19	2.64237e-40	5.22537e-43	-0.258837	-0.10968	NA
chr2	240058920	240062908	3989	*	17	1.31255e-70	2.63963e-50	-0.200692	-0.120017	HDAC4-009
chr10	134549036	134553540	4505	*	17	1.80382e-29	3.96774e-36	-0.233304	-0.104896	NA
chr7	1096318	1099076	2759	*	17	4.37232e-56	3.55506e-32	-0.240812	-0.103681	GPR146-201, GPR146-001, GPR146-005, C7orf50-005, GPR146-002, RP11-449P15.1-001
chr7	1130187	1133186	3000	*	17	4.67917e-41	2.77657e-36	-0.219814	-0.10225	NA
chr2	3422605	3428786	6182	*	16	1.29446e-25	1.53182e-33	-0.234369	-0.102715	TRAPPC12-018, TRAPPC12-010, TRAPPC12-014
chr10	106072440	106075957	3518	*	15	4.46553e-79	4.99407e-36	-0.280755	-0.113432	RP11-127L20.5-001
chr20	23343673	23346733	3061	*	15	2.24677e-42	2.05832e-25	-0.254338	-0.102628	GZF1-003, GZF1-201, GZF1-004, GZF1-002, GZF1-202, GZF1-203
chr17	77951408	77953437	2030	*	14	3.65561e-56	2.87686e-22	-0.330117	-0.114039	NA
chr10	126715832	126718276	2445	*	14	1.24653e-86	9.01329e-35	-0.244292	-0.109573	CTBP2-006, CTBP2-009
chr9	97846048	97848773	2726	*	14	7.14549e-56	3.16329e-32	-0.22542	-0.106666	MIR23B-201, MIR3074-201, MIR27B-201
chr17	767301	768395	1095	*	13	1.96416e-144	3.13648e-33	-0.316026	-0.158685	NXN-002, NXN-005
chr2	241401686	241405084	3399	*	13	1.93572e-46	2.36564e-40	-0.250674	-0.139207	GPC1-010, GPC1-011
chr7	150933506	150936167	2662	*	13	1.4832e-48	2.5449e-40	-0.215259	-0.129818	MIR671-201, CHPF2-004, SMARCD3-014, SMARCD3-015, RP4-548D19.3-001
chr7	55620356	55623053	2698	*	13	8.8237e-42	2.72023e-23	-0.192022	-0.110146	VOPP1-006, VOPP1-007
chr1	120438925	120440230	1306	*	13	1.14893e-39	1.17508e-22	-0.211885	-0.107413	ADAM30-001
chr12	132283812	132286338	2527	*	13	4.37356e-64	2.01389e-22	-0.329211	-0.105748	RNA5SP378-201
chr1	228402696	228405815	3120	*	12	5.28411e-33	1.00234e-28	-0.300411	-0.121561	C1orf145-001, C1orf145-002, C1orf145-003, OBSCN-007
chr11	44625337	44627656	2320	*	12	2.96288e-68	1.04443e-42	-0.218435	-0.121275	CD82-014, RP11-58K22.4-001, RP11-58K22.5-001
chr1	55270680	55271927	1248	*	12	5.33156e-50	8.7117e-33	-0.188914	-0.115149	C1orf177-001, C1orf177-002
chr9	95475470	95481121	5652	*	12	2.46997e-24	3.08014e-32	-0.268233	-0.111762	NA
chr13	99100506	99101761	1256	*	12	2.56329e-57	1.6732e-36	-0.268769	-0.110961	FARP1-014, FARP1-015
chr2	242614496	242617946	3451	*	12	7.10203e-57	2.1919e-36	-0.185828	-0.110193	NA
chr2	242605362	242608276	2915	*	12	1.75807e-52	6.07727e-28	-0.265046	-0.108838	ATG4B-027, ATG4B-028, ATG4B-008, ATG4B-030, ATG4B-029
chr17	907643	911609	3967	*	12	3.67586e-37	2.81708e-24	-0.216277	-0.100586	ABR-011
chr7	156397064	156399387	2324	*	12	2.33416e-72	6.90406e-32	-0.226347	-0.10011	LINC01006-006, LINC01006-003, LINC01006-004
chr17	915265	917363	2099	*	11	1.15297e-78	1.19864e-36	-0.345744	-0.151783	ABR-011, ABR-018, ABR-017, ABR-013, ABR-006, ABR-010, ABR-012
chr12	124830716	124833935	3220	*	11	6.76197e-54	5.47409e-35	-0.200627	-0.126498	NCOR2-011
chr7	4761793	4763655	1863	*	11	1.74224e-51	3.40926e-25	-0.243688	-0.124952	NA
chr1	247614727	247616523	1797	*	11	1.39147e-49	8.48834e-30	-0.194554	-0.122855	OR2B11-001
chr12	120241287	120242513	1227	*	11	1.14914e-45	1.1157e-27	-0.232518	-0.121195	CIT-006, CIT-002, CIT-009, CIT-003
chr7	157453775	157456001	2227	*	11	7.03695e-34	4.91088e-23	-0.243316	-0.117281	NA
chr12	109895809	109898292	2484	*	11	1.33541e-54	5.49572e-32	-0.230183	-0.11157	KCTD10-012, KCTD10-007, KCTD10-013, KCTD10-014, KCTD10-011, KCTD10-006
chr11	3691021	3694018	2998	*	11	1.10039e-34	2.50198e-30	-0.227163	-0.110259	CHRNA10-001, CHRNA10-002, CHRNA10-004, CHRNA10-003
chr8	1500400	1501967	1568	*	11	6.2568e-47	6.77043e-23	-0.234824	-0.109696	NA
chr2	240030997	240033412	2416	*	11	1.14347e-56	1.767e-27	-0.235159	-0.10816	HDAC4-011, HDAC4-014
chr13	113382154	113384582	2429	*	11	2.95886e-39	5.08538e-28	-0.185634	-0.107963	NA
chr6	160219090	160221433	2344	*	11	1.76088e-52	3.18392e-23	-0.235422	-0.107252	PNLDC1-001, PNLDC1-002, PNLDC1-005, PNLDC1-003, PNLDC1-004, PNLDC1-201
chr7	138601935	138603496	1562	*	11	2.51061e-54	4.29196e-22	-0.248322	-0.106776	KIAA1549-201
chr3	195613212	195615726	2515	*	11	1.29431e-53	1.07508e-25	-0.264736	-0.102475	TNK2-017, TNK2-016, TNK2-009
chr16	719818	723047	3230	*	11	2.02976e-24	8.15475e-25	-0.177271	-0.102404	RHOT2-001, RHOT2-011, RHOT2-014, RHOT2-018, RHOT2-017, RHOT2-016, RHOT2-008, RHOT2-019, RHOT2-024, RHOT2-013, RHOT2-027, RHOT2-023, RHOT2-025, RHOT2-007, RHOT2-006, RHOT2-005, RHOT2-026, RHOT2-004, RHOT2-020, RHOT2-021, RHOT2-022, RHOT2-002, RHOT2-010, RHOT2-012, RHOT2-009, RHOT2-015, RHOT2-028
chr3	195599105	195601381	2277	*	11	1.12585e-27	5.99314e-29	-0.207888	-0.100326	TNK2-010, TNK2-022, TNK2-023
chr7	2044181	2046963	2783	*	10	4.06081e-77	8.75961e-29	-0.29637	-0.166307	NA
chr17	2274557	2276201	1645	*	10	9.29785e-85	3.78965e-38	-0.239253	-0.134416	SGSM2-015, SGSM2-014
chr11	2416708	2418157	1450	*	10	5.55769e-75	6.68177e-32	-0.256182	-0.128023	CD81-008, CD81-009, CD81-007
chr7	4827780	4831038	3259	*	10	8.49653e-28	2.28706e-24	-0.260102	-0.125547	AP5Z1-004, AP5Z1-007, AP5Z1-008, MIR4656-201
chr7	150814693	150817446	2754	*	10	5.31134e-54	1.04781e-21	-0.242279	-0.123841	AGAP3-020, AGAP3-015, AGAP3-016, AGAP3-013, AGAP3-025, AGAP3-017, AGAP3-019, AGAP3-014, AGAP3-018
chr4	891971	894856	2886	*	10	5.33643e-47	1.15784e-24	-0.203342	-0.120192	NA
chr3	126706718	126708480	1763	*	10	5.50953e-38	3.84367e-25	-0.199646	-0.120149	PLXNA1-201, PLXNA1-001
chr16	88453579	88455751	2173	*	10	2.72585e-80	1.81551e-20	-0.293418	-0.115485	NA
chr12	111800628	111801794	1167	*	10	2.8439e-53	6.58583e-25	-0.177829	-0.107684	FAM109A-202, FAM109A-007, FAM109A-002
chr6	151670448	151673357	2910	*	10	4.81067e-33	3.68893e-19	-0.208985	-0.105595	NA
chr17	60757134	60758801	1668	*	10	2.71218e-32	4.25489e-24	-0.175694	-0.104801	MRC2-004, MRC2-005, MRC2-003
chr16	58228524	58231559	3036	*	10	3.3435e-43	7.74048e-27	-0.173933	-0.101729	CSNK2A2-001, RP11-459F6.1-001, CSNK2A2-004, CSNK2A2-006, CSNK2A2-003
chr10	3190293	3193421	3129	*	10	1.42048e-25	1.9246e-22	-0.154026	-0.100727	PITRM1-002, PITRM1-009
chr13	111158054	111160844	2791	*	10	3.42468e-42	3.88654e-21	-0.251997	-0.100617	COL4A2-AS1-001, COL4A2-003, COL4A2-009
chr15	74314708	74315710	1003	*	9	7.62998e-106	3.12057e-38	-0.34696	-0.191538	PML-018, PML-022, PML-023, PML-017, PML-019
chr10	131664283	131666314	2032	*	9	1.22565e-49	3.66578e-30	-0.28631	-0.149253	NA
chr17	2267911	2270197	2287	*	9	1.46922e-92	1.19633e-30	-0.264901	-0.136572	SGSM2-010, SGSM2-005, SGSM2-007
chr5	180216985	180220005	3021	*	9	8.75104e-52	9.21278e-31	-0.22314	-0.133404	NA
chr16	58030357	58032920	2564	*	9	1.30171e-38	3.56172e-26	-0.188313	-0.127165	ZNF319-001, USB1-012, ZNF319-002
chr17	78795392	78797015	1624	*	9	5.27346e-53	5.01212e-21	-0.240465	-0.126817	NA
chr17	17908098	17910974	2877	*	9	8.34139e-33	7.22499e-27	-0.221803	-0.124649	LRRC48-007, LRRC48-010
chr7	155896953	155898435	1483	*	9	2.3586e-33	2.95336e-20	-0.219317	-0.120547	NA
chr7	2185550	2187920	2371	*	9	3.22079e-59	1.9807e-26	-0.215039	-0.117402	NA
chr11	130078236	130080618	2383	*	9	9.59055e-45	2.25847e-31	-0.164343	-0.116388	NA
chr17	18166172	18169035	2864	*	9	1.4127e-41	1.56762e-29	-0.196085	-0.1158	MIEF2-003
chr17	48612147	48614436	2290	*	9	3.67004e-49	5.04239e-25	-0.173458	-0.114386	EPN3-018, EPN3-015, RP11-94C24.8-002, EPN3-016, RP11-94C24.8-001, EPN3-017, EPN3-019
chr10	81966886	81967666	781	*	9	1.0926e-46	2.74006e-21	-0.226926	-0.113297	ANXA11-201, ANXA11-202, ANXA11-001, LINC00857-001, ANXA11-002, LINC00857-002, ANXA11-003, ANXA11-007, ANXA11-204
chr22	44394166	44395433	1268	*	9	3.23044e-80	2.62554e-30	-0.181461	-0.109765	PARVB-001
chr8	105378443	105380480	2038	*	9	1.19874e-31	2.42125e-20	-0.189972	-0.109271	NA
chr12	12937530	12938465	936	*	9	1.19262e-58	3.96688e-26	-0.193465	-0.109073	APOLD1-002
chr2	242572342	242573972	1631	*	9	2.67755e-45	9.69349e-20	-0.214323	-0.108953	NA
chr8	144894328	144896307	1980	*	9	1.0917e-40	1.83059e-21	-0.151181	-0.108753	SCRIB-001, SCRIB-002, SCRIB-003, MIR937-201
chr12	120651746	120652844	1099	*	9	2.46459e-46	3.64356e-21	-0.178248	-0.108191	PXN-015
chr4	1227091	1230262	3172	*	9	1.15868e-37	1.30526e-22	-0.237387	-0.107641	CTBP1-020
chr4	3449300	3451216	1917	*	9	2.61806e-34	3.80974e-18	-0.247604	-0.106359	HGFAC-002
chr1	17751272	17752023	752	*	9	3.1123e-63	6.45249e-15	-0.20929	-0.103875	NA
chr2	220107847	220109169	1323	*	9	7.86154e-52	5.47931e-23	-0.164476	-0.103205	GLB1L-001, GLB1L-201, GLB1L-002, STK16-004, STK16-007, STK16-003, STK16-001, GLB1L-003, STK16-012, GLB1L-005, GLB1L-007, GLB1L-006, GLB1L-011, GLB1L-009, GLB1L-010, STK16-010, GLB1L-008, GLB1L-012, STK16-011, STK16-002, STK16-008, STK16-013, STK16-009, STK16-005, STK16-006
chr7	149416432	149416973	542	*	9	2.29811e-28	4.23944e-16	-0.175315	-0.102904	KRBA1-007, KRBA1-004, KRBA1-003, KRBA1-006
chr11	77920092	77921503	1412	*	9	2.63055e-42	1.72257e-18	-0.24014	-0.100709	USP35-008
chr13	113491766	113492776	1011	*	8	4.94938e-111	5.26982e-27	-0.318399	-0.174615	ATP11A-012
chr10	435505	436626	1122	*	8	2.11309e-65	1.82818e-32	-0.267394	-0.173333	DIP2C-003
chr10	1147201	1148270	1070	*	8	2.84396e-69	3.90392e-25	-0.251239	-0.153642	NA
chr16	1069368	1071402	2035	*	8	1.65739e-48	5.0605e-30	-0.222663	-0.144847	NA
chr20	34022008	34023611	1604	*	8	2.02944e-44	2.68981e-27	-0.204958	-0.138798	GDF5OS-001
chr11	134025475	134026861	1387	*	8	5.88872e-62	4.59126e-24	-0.20655	-0.137066	NCAPD3-015, NCAPD3-016
chr7	97922028	97923834	1807	*	8	4.01473e-39	9.68039e-20	-0.19872	-0.128626	NA
chr18	77157760	77159182	1423	*	8	8.38974e-55	9.57509e-25	-0.243505	-0.128283	NFATC1-001, NFATC1-003, NFATC1-009, NFATC1-002, NFATC1-007, NFATC1-006, NFATC1-201, NFATC1-010, NFATC1-005, NFATC1-008, NFATC1-004, NFATC1-011
chr1	201465497	201467749	2253	*	8	1.20866e-41	1.16743e-23	-0.193764	-0.12497	CSRP1-007, CSRP1-004
chr14	21548481	21550253	1773	*	8	1.31014e-28	1.93937e-26	-0.166126	-0.123826	ARHGEF40-006
chr1	6154081	6156227	2147	*	8	7.01157e-34	7.54878e-25	-0.192997	-0.122805	KCNAB2-011
chr1	18808559	18809764	1206	*	8	1.24301e-50	5.23798e-14	-0.249309	-0.122465	KLHDC7A-001
chr7	4793392	4795022	1631	*	8	9.26509e-42	1.2142e-22	-0.231953	-0.119822	NA
chr7	97857356	97859024	1669	*	8	1.07012e-38	1.19269e-22	-0.27433	-0.119806	TECPR1-015, TECPR1-013, TECPR1-016, TECPR1-009
chr2	239988369	239989132	764	*	8	3.35056e-46	1.03996e-20	-0.213406	-0.118509	HDAC4-013, AC017028.6-201, AC017028.2-201, AC017028.10-201, MIR4440-201
chr1	201749585	201751846	2262	*	8	2.86964e-41	2.71376e-23	-0.245306	-0.118185	NAV1-004, NAV1-005
chr2	242138292	242139924	1633	*	8	4.15376e-34	1.42473e-24	-0.188861	-0.117032	ANO7-006
chr21	44479139	44481002	1864	*	8	9.63668e-94	3.17533e-19	-0.200613	-0.115923	CBS-014, CBS-016, CBS-015, CBS-013, CBS-006
chr20	3065343	3065698	356	*	8	4.5201e-64	1.06588e-21	-0.330172	-0.115819	AVP-001
chr9	132636402	132639412	3011	*	8	7.08764e-25	2.3469e-23	-0.177456	-0.115655	USP20-009
chr22	21348323	21350285	1963	*	8	6.28189e-36	3.95193e-23	-0.215433	-0.11463	LZTR1-012, LZTR1-004, LZTR1-015, LZTR1-017, LZTR1-003, LZTR1-016, LZTR1-014, LZTR1-013, LZTR1-018
chr13	113543125	113546516	3392	*	8	1.00768e-26	3.14616e-20	-0.233019	-0.113905	NA
chr2	241528778	241531391	2614	*	8	1.27412e-21	7.39213e-21	-0.192301	-0.111703	CAPN10-017, CAPN10-010
chr1	162333736	162335234	1499	*	8	3.092e-41	3.35128e-19	-0.2488	-0.111327	NOS1AP-005, C1orf226-003, RP11-565P22.6-001, NOS1AP-006, NOS1AP-007
chr6	15504030	15506085	2056	*	8	3.20332e-32	1.15555e-21	-0.2002	-0.110995	NA
chr5	67521596	67522532	937	*	8	3.11433e-47	1.26871e-18	-0.221935	-0.109878	PIK3R1-201, PIK3R1-202, PIK3R1-008
chr2	239974138	239976138	2001	*	8	1.05667e-37	5.93053e-14	-0.210194	-0.109866	NA
chr7	98552702	98554099	1398	*	8	2.31545e-25	1.20848e-17	-0.169204	-0.107695	NA
chr4	3519353	3520760	1408	*	8	5.68258e-35	9.27248e-14	-0.205225	-0.107194	NA
chr11	2602171	2604391	2221	*	8	1.72455e-47	3.17191e-22	-0.20682	-0.106667	NA
chr8	144672161	144675558	3398	*	8	2.70662e-20	1.08329e-21	-0.148994	-0.106639	EEF1D-037, EEF1D-050, EEF1D-038, EEF1D-036, EEF1D-011, EEF1D-007
chr6	168449117	168450208	1092	*	8	1.43626e-32	1.1492e-18	-0.195986	-0.105891	NA
chr21	47850317	47851941	1625	*	8	1.65067e-57	1.41481e-19	-0.199258	-0.104848	PCNT-006
chr22	37163056	37164859	1804	*	8	6.02127e-41	7.54648e-16	-0.234326	-0.104314	IFT27-008, IFT27-003, IFT27-202, IFT27-006
chr13	114780772	114782106	1335	*	8	1.14407e-30	1.17527e-16	-0.183781	-0.103399	NA
chr9	34662282	34664212	1931	*	8	2.10554e-34	5.22872e-28	-0.201313	-0.103097	CCL27-001, RP11-195F19.5-001, RP11-195F19.5-003, RP11-195F19.5-002, RP11-195F19.9-001, RP11-195F19.5-004, RP11-195F19.5-005, CCL27-002, RP11-195F19.30-001
chr8	2019760	2021720	1961	*	8	3.60988e-26	3.9787e-19	-0.167189	-0.103044	NA
chr16	72992580	72995177	2598	*	8	2.33361e-36	6.70242e-23	-0.264542	-0.102349	NA
chr2	220431399	220432872	1474	*	8	2.52449e-37	4.72379e-21	-0.18034	-0.101747	OBSL1-008, INHA-002
chr12	129279936	129281546	1611	*	8	3.85769e-38	1.86238e-14	-0.204477	-0.10138	NA
chr16	782257	783916	1660	*	8	4.92347e-41	1.12975e-18	-0.17243	-0.101018	NARFL-007, NARFL-009, NARFL-022, NARFL-008, HAGHL-019
chr7	2019608	2020583	976	*	8	3.17622e-22	2.34053e-10	-0.164687	-0.100772	MAD1L1-017
chr10	73109378	73111432	2055	*	8	1.57303e-36	4.03102e-20	-0.224007	-0.100313	SLC29A3-003
chr13	76333727	76334866	1140	*	8	1.43038e-33	6.56166e-17	-0.146716	-0.100199	LMO7-005, LMO7-002, LMO7-007, LMO7-012, LMO7-017
chr1	33611399	33613303	1905	*	8	4.19311e-31	1.49576e-19	-0.153573	-0.100172	NA
chr13	113439218	113440234	1017	*	8	4.65926e-27	2.77019e-17	-0.171534	-0.100012	ATP11A-003, ATP11A-002
chr7	157368881	157369376	496	*	7	3.05649e-62	3.56116e-26	-0.243819	-0.174456	MIR153-2-201
chr16	84217496	84218939	1444	*	7	1.63821e-84	2.92833e-30	-0.249134	-0.169925	TAF1C-005, TAF1C-201, TAF1C-009, TAF1C-202, TAF1C-006, TAF1C-015, TAF1C-018, TAF1C-007, TAF1C-004, TAF1C-011, TAF1C-014, TAF1C-008, TAF1C-016, TAF1C-012, TAF1C-019, TAF1C-002, TAF1C-010, TAF1C-001, TAF1C-017, TAF1C-013, TAF1C-003, TAF1C-022
chr18	77287213	77289526	2314	*	7	7.87747e-58	1.34701e-23	-0.332104	-0.166404	NFATC1-013
chr14	100118672	100119146	475	*	7	5.25675e-69	3.67825e-28	-0.195409	-0.155115	NA
chr13	113975968	113976694	727	*	7	5.3003e-48	8.08368e-26	-0.265328	-0.145635	LAMP1-002
chr5	475889	476842	954	*	7	2.13643e-62	1.754e-24	-0.226325	-0.143537	CTD-2228K2.7-201, CTD-2228K2.7-001, CTD-2228K2.7-004, CTD-2228K2.7-002, CTD-2228K2.7-007, CTD-2228K2.7-006, CTD-2228K2.7-005
chr16	2545975	2547559	1585	*	7	9.42522e-69	1.51768e-26	-0.2445	-0.142922	TBC1D24-201, RP11-20I23.1-001, TBC1D24-003
chr8	128971084	128972829	1746	*	7	1.80491e-45	1.82959e-20	-0.249811	-0.139235	MIR1205-201
chr10	3179821	3180960	1140	*	7	3.11008e-56	1.00436e-24	-0.23759	-0.137837	PITRM1-001
chr19	5995051	5997434	2384	*	7	1.01067e-23	2.77857e-21	-0.225094	-0.137826	RFX2-020
chr10	80959688	80961382	1695	*	7	6.16887e-37	2.13038e-24	-0.194935	-0.134709	NA
chr20	61542163	61542949	787	*	7	2.18383e-49	1.10163e-21	-0.247309	-0.1345	NA
chr21	47551108	47552628	1521	*	7	4.45686e-63	5.774e-15	-0.286807	-0.133416	NA
chr12	52472758	52474047	1290	*	7	3.304e-40	1.22167e-22	-0.178769	-0.132618	OR7E47P-002, RP11-1100L3.7-001
chr1	7723420	7725038	1619	*	7	9.64263e-35	3.42385e-23	-0.185582	-0.127662	NA
chr12	133377652	133378862	1211	*	7	3.34578e-38	1.12336e-22	-0.162088	-0.125163	NA
chr21	47638967	47640221	1255	*	7	2.78928e-55	2.82186e-23	-0.197313	-0.125032	AP001469.5-001
chr19	34263159	34264111	953	*	7	4.36696e-67	1.94482e-17	-0.316535	-0.122939	NA
chr1	41483318	41484040	723	*	7	1.98251e-71	4.26143e-19	-0.231333	-0.122518	NA
chr21	43273798	43275756	1959	*	7	2.07407e-26	7.86571e-22	-0.172648	-0.120604	NA
chr11	118505096	118507444	2349	*	7	9.81574e-32	3.0121e-23	-0.205663	-0.120407	PHLDB1-017, PHLDB1-040, PHLDB1-036, PHLDB1-018, AP002954.3-001
chr17	78031893	78033102	1210	*	7	1.27531e-51	5.68475e-23	-0.163699	-0.118898	CCDC40-012
chr1	110581286	110583604	2319	*	7	2.24023e-22	1.8097e-16	-0.272564	-0.118788	STRIP1-010, STRIP1-006, STRIP1-008
chr8	143054785	143055975	1191	*	7	1.05014e-40	1.58912e-16	-0.267278	-0.117919	NA
chr4	152608012	152609248	1237	*	7	4.39461e-36	2.96162e-17	-0.236542	-0.117869	PET112-013
chr4	48136234	48137219	986	*	7	1.22814e-45	6.43869e-24	-0.170893	-0.117843	TXK-001, TXK-010
chr7	2028754	2029240	487	*	7	1.32986e-40	2.14682e-15	-0.264536	-0.117114	NA
chr19	10250648	10252900	2253	*	7	9.44701e-34	2.17038e-19	-0.210801	-0.117068	DNMT1-026, DNMT1-023, DNMT1-008, DNMT1-025, DNMT1-027, DNMT1-024, DNMT1-029, DNMT1-022, DNMT1-021
chr7	157407820	157409701	1882	*	7	2.95102e-34	1.20801e-20	-0.229747	-0.117016	AC005481.5-001
chr6	170764589	170766672	2084	*	7	3.20761e-42	2.78362e-20	-0.190214	-0.116895	NA
chr4	3775787	3777666	1880	*	7	2.30331e-24	1.22395e-15	-0.197473	-0.116834	NA
chr16	87367613	87368711	1099	*	7	5.97991e-43	4.34718e-20	-0.237781	-0.116824	RP11-178L8.4-001
chr8	135490694	135491240	547	*	7	4.26686e-58	1.6042e-19	-0.230471	-0.116736	NA
chr8	28928133	28929689	1557	*	7	4.72026e-23	2.29609e-15	-0.234993	-0.116093	NA
chr10	126694147	126695914	1768	*	7	2.73364e-44	5.49863e-21	-0.179333	-0.115893	CTBP2-005
chr1	43901596	43903602	2007	*	7	6.46106e-30	7.38255e-22	-0.230419	-0.115795	SZT2-007, SZT2-008
chr1	204226218	204227859	1642	*	7	7.03982e-34	6.26638e-21	-0.163376	-0.115768	NA
chr2	1841068	1843184	2117	*	7	4.02392e-45	1.40785e-22	-0.204807	-0.114576	MYT1L-012
chr4	187422005	187422343	339	*	7	2.21937e-59	2.03948e-14	-0.254717	-0.114119	RNU6-1055P-201, F11-AS1-004, F11-AS1-001, F11-AS1-003
chr1	247463421	247465254	1834	*	7	5.63144e-21	9.44226e-15	-0.219898	-0.112181	NA
chr17	34060895	34062573	1679	*	7	2.64836e-53	2.26556e-23	-0.161737	-0.112105	RASL10B-002
chr16	3780112	3781830	1719	*	7	5.69691e-26	3.44846e-22	-0.212924	-0.11195	NA
chr2	240008358	240010446	2089	*	7	2.49469e-42	1.51532e-25	-0.187356	-0.111821	AC017028.7-201, MIR4441-201, AC017028.8-201
chr8	143378153	143379277	1125	*	7	1.06903e-30	1.48122e-20	-0.179128	-0.111469	NA
chr13	114874288	114875412	1125	*	7	5.29519e-33	5.51028e-21	-0.185025	-0.111147	RASA3-IT1-001
chr7	793758	794896	1139	*	7	3.86595e-31	3.58515e-20	-0.140188	-0.110237	NA
chr9	80046604	80048754	2151	*	7	4.71463e-40	1.32283e-22	-0.213328	-0.110009	GNA14-002
chr16	89760585	89761661	1077	*	7	5.9143e-41	1.4298e-16	-0.244232	-0.108734	CDK10-017, CDK10-020
chr3	128142923	128144999	2077	*	7	2.64995e-26	5.25028e-21	-0.155647	-0.108094	NA
chr16	1397791	1399401	1611	*	7	2.57968e-49	4.73702e-24	-0.193053	-0.107707	BAIAP3-011, BAIAP3-012, BAIAP3-014, BAIAP3-013
chr18	77464335	77466175	1841	*	7	6.83278e-42	1.11317e-12	-0.226595	-0.107284	RP11-567M16.5-001
chr8	1136200	1136982	783	*	7	3.25743e-38	8.79154e-20	-0.165765	-0.107041	NA
chr22	49139512	49141793	2282	*	7	7.89754e-36	1.92803e-14	-0.209923	-0.106942	NA
chr2	239981932	239984042	2111	*	7	8.32425e-27	8.22445e-16	-0.245946	-0.106651	NA
chr20	60073683	60074520	838	*	7	1.32388e-59	4.07562e-13	-0.278984	-0.106611	NA
chr12	63193647	63195954	2308	*	7	2.60657e-35	5.54216e-15	-0.23003	-0.106508	NA
chr12	118490247	118491265	1019	*	7	8.14606e-50	1.90073e-14	-0.236136	-0.10626	WSB2-006, WSB2-201
chr15	25958206	25959578	1373	*	7	4.23183e-35	2.16634e-13	-0.180374	-0.105937	NA
chr1	154543819	154544912	1094	*	7	5.58595e-54	4.2285e-15	-0.285885	-0.105835	NA
chr14	100069535	100070564	1030	*	7	3.8891e-48	8.9528e-17	-0.211728	-0.105795	CCDC85C-001, RP11-543C4.1-001
chr2	240168283	240169280	998	*	7	9.36655e-23	1.00471e-12	-0.158715	-0.105504	NA
chr4	3766151	3767169	1019	*	7	4.96726e-33	1.58211e-15	-0.174477	-0.105197	ADRA2C-002, ADRA2C-001, AC141928.1-002
chr10	102806871	102808252	1382	*	7	5.75138e-13	8.08258e-15	-0.148289	-0.104913	NA
chr16	1792539	1793988	1450	*	7	7.46662e-26	7.29764e-19	-0.161405	-0.103615	MAPK8IP3-004
chr2	240065559	240066921	1363	*	7	5.60816e-29	9.66204e-15	-0.240346	-0.103601	NA
chr8	27325047	27327410	2364	*	7	1.99934e-38	1.54109e-26	-0.181616	-0.10356	CHRNA2-002, CHRNA2-001, CHRNA2-012, CHRNA2-006
chr12	123470623	123472150	1528	*	7	2.27367e-34	9.93588e-20	-0.150531	-0.103544	NA
chr10	3283566	3284127	562	*	7	1.03993e-39	1.15672e-11	-0.208264	-0.103279	NA
chr16	738641	739598	958	*	7	2.72219e-38	9.2562e-20	-0.144194	-0.102782	WDR24-201, WDR24-001, LA16c-313D11.12-001, WDR24-004, LA16c-313D11.12-002
chr7	4264980	4266160	1181	*	7	3.10523e-30	7.10595e-15	-0.186265	-0.102636	SDK1-003
chr11	459900	460914	1015	*	7	1.3759e-33	3.11656e-20	-0.198402	-0.102624	PTDSS2-003
chr7	157502370	157503488	1119	*	7	2.47767e-32	5.25447e-21	-0.139335	-0.102579	NA
chr7	157561010	157561925	916	*	7	1.71486e-27	1.3867e-13	-0.231261	-0.102052	NA
chr11	8728888	8731066	2179	*	7	1.81429e-29	2.21853e-21	-0.164788	-0.102011	ST5-010, ST5-050, ST5-061, ST5-053, ST5-011
chr13	113525143	113526074	932	*	7	5.33657e-34	1.97764e-07	-0.281952	-0.101506	ATP11A-004, ATP11A-006, ATP11A-008
chr2	241533389	241534660	1272	*	7	1.90201e-37	3.83426e-19	-0.155481	-0.101497	CAPN10-013, CAPN10-014, CAPN10-015
chr1	3703550	3704559	1010	*	7	1.09227e-28	6.64354e-13	-0.195292	-0.101257	RP1-286D6.5-001
chr1	6644363	6645463	1101	*	7	1.50339e-46	5.9729e-16	-0.153654	-0.100841	ZBTB48-007, ZBTB48-002, ZBTB48-003
chr6	170711332	170714038	2707	*	7	4.8905e-27	1.14145e-19	-0.140611	-0.100743	FAM120B-002
chr6	170067917	170068985	1069	*	7	2.3898e-38	2.03426e-14	-0.191384	-0.100335	WDR27-007, WDR27-005, WDR27-006, WDR27-013
chr10	134593236	134593727	492	*	7	6.87752e-46	3.52978e-13	-0.170257	-0.100242	NA
chr2	9458925	9459453	529	*	7	2.18727e-47	6.76363e-13	-0.190831	-0.100159	NA
chr2	240046071	240047686	1616	*	7	1.76329e-46	1.22386e-15	-0.226637	-0.100035	NA
chr1	205037961	205039083	1123	*	6	9.4608e-80	2.114e-28	-0.232621	-0.178966	NA
chr17	76421538	76422976	1439	*	6	7.01522e-60	5.33784e-26	-0.269933	-0.161405	DNAH17-005, DNAH17-012, AC061992.1-201
chr18	77193464	77194663	1200	*	6	1.6912e-65	2.63035e-21	-0.264711	-0.161147	NA
chr1	159842863	159844228	1366	*	6	4.418e-52	1.13854e-18	-0.247179	-0.158558	CCDC19-005, RP11-190A12.7-001, RP11-190A12.7-002, RP11-190A12.7-004, RP11-190A12.7-005, RP11-190A12.7-003
chr2	131116201	131116574	374	*	6	2.2085e-63	2.85015e-21	-0.254828	-0.154176	PTPN18-013, PTPN18-008, PTPN18-014, PTPN18-007
chr1	47077680	47078966	1287	*	6	5.33465e-42	4.29941e-23	-0.198248	-0.153127	MOB3C-001
chr16	27780757	27781794	1038	*	6	6.30876e-54	1.12555e-23	-0.220685	-0.150764	NA
chr8	52873103	52874006	904	*	6	8.16108e-47	1.62694e-22	-0.225104	-0.149647	RP11-546K22.1-001
chr14	104376007	104376870	864	*	6	2.34796e-64	3.54313e-17	-0.255003	-0.145265	NA
chr14	104000447	104001089	643	*	6	1.89432e-48	7.8249e-21	-0.245103	-0.142784	NA
chr20	17600475	17601243	769	*	6	4.25371e-42	6.87411e-22	-0.188699	-0.14029	RRBP1-004
chr8	145738751	145739932	1182	*	6	8.6463e-39	4.12905e-20	-0.247319	-0.138162	RECQL4-013, RECQL4-009, RECQL4-011, RECQL4-007, RECQL4-008, CTD-2517M22.17-001
chr17	47582923	47583920	998	*	6	1.53763e-67	2.65643e-19	-0.274143	-0.137489	NA
chr8	2241727	2243209	1483	*	6	4.2899e-34	4.26528e-19	-0.206198	-0.136532	NA
chr7	157350867	157351760	894	*	6	1.38258e-33	5.08337e-18	-0.231335	-0.136028	NA
chr2	242194833	242196418	1586	*	6	3.22192e-38	1.81333e-24	-0.210612	-0.135691	HDLBP-037, HDLBP-034, HDLBP-038, HDLBP-039
chr7	149558336	149559471	1136	*	6	6.43055e-33	1.81942e-16	-0.237696	-0.135334	RP4-751H13.7-001
chr13	25468426	25469406	981	*	6	3.16953e-50	3.70552e-19	-0.279355	-0.135186	NA
chr6	168106055	168107517	1463	*	6	7.0492e-39	1.11679e-15	-0.255635	-0.135001	NA
chr8	143373080	143373735	656	*	6	1.21257e-55	2.30907e-20	-0.214587	-0.134218	NA
chr17	790628	791324	697	*	6	9.78625e-51	1.78099e-17	-0.246542	-0.134101	NA
chr17	5999	6942	944	*	6	1.07009e-40	2.32659e-18	-0.353763	-0.133464	AC108004.5-201
chr20	13279761	13280201	441	*	6	8.4348e-34	1.50601e-18	-0.165015	-0.13243	NA
chr1	35226707	35228240	1534	*	6	2.60299e-45	1.77097e-20	-0.252593	-0.131935	GJB4-001
chr17	650113	651216	1104	*	6	5.22491e-38	4.98825e-16	-0.32288	-0.131685	GEMIN4-002
chr17	77899679	77901224	1546	*	6	3.77638e-30	5.38622e-21	-0.189876	-0.131412	RP11-353N14.5-001
chr12	124929590	124930650	1061	*	6	2.36459e-35	8.33049e-18	-0.214721	-0.131184	NA
chr13	30079047	30079782	736	*	6	2.60233e-50	4.39482e-16	-0.225122	-0.129577	NA
chr17	78084781	78086503	1723	*	6	4.50625e-27	3.28754e-19	-0.218563	-0.129349	GAA-007, GAA-008, GAA-006
chr2	127818000	127818226	227	*	6	5.67642e-56	1.63811e-19	-0.218062	-0.128592	NA
chr17	60783129	60784362	1234	*	6	1.23439e-33	1.09134e-19	-0.194149	-0.128241	RP11-156L14.1-002, RP11-156L14.1-003, RP11-156L14.1-001
chr2	3288737	3290128	1392	*	6	1.80246e-55	4.2859e-14	-0.241472	-0.128121	NA
chr19	19737143	19738054	912	*	6	4.00253e-57	2.10725e-21	-0.212247	-0.127875	LPAR2-002, LPAR2-003, LPAR2-001, LPAR2-004, LPAR2-006, LPAR2-005, LPAR2-007, LPAR2-008, LPAR2-009
chr10	134511404	134512634	1231	*	6	2.49062e-30	5.85653e-19	-0.211731	-0.127454	NA
chr12	124421382	124422259	878	*	6	3.80045e-39	7.92592e-19	-0.172913	-0.126794	DNAH10OS-001, RP11-380L11.3-001
chr20	32250035	32250409	375	*	6	1.63698e-44	1.10606e-20	-0.186163	-0.126718	C20orf144-001, NECAB3-013, NECAB3-015, NECAB3-007, NECAB3-014, NECAB3-008, NECAB3-018, C20orf144-002
chr12	111475128	111476840	1713	*	6	2.98183e-39	5.50628e-17	-0.24491	-0.126674	NA
chr2	220088797	220089491	695	*	6	2.64928e-39	1.69937e-17	-0.190671	-0.126487	AC068946.1-201, ATG9A-023, ATG9A-006, ATG9A-022
chr20	1291809	1292311	503	*	6	7.30623e-44	1.08405e-18	-0.171489	-0.126446	SDCBP2-005
chr16	58073817	58074046	230	*	6	6.62583e-52	3.66302e-21	-0.215716	-0.125326	MMP15-002
chr16	56397908	56398917	1010	*	6	6.96573e-56	2.03775e-24	-0.184471	-0.124544	AMFR-004, AMFR-003
chr18	77218378	77219495	1118	*	6	2.50482e-41	2.77976e-19	-0.221286	-0.124417	NA
chr2	240649725	240650703	979	*	6	6.121e-30	1.20452e-17	-0.198628	-0.124404	NA
chr1	228295437	228296468	1032	*	6	3.74819e-49	1.77564e-18	-0.197353	-0.124208	MRPL55-008, MRPL55-005, MRPL55-009, MRPL55-014, MRPL55-201, MRPL55-032, MRPL55-031, MRPL55-030, MRPL55-026, MRPL55-029, MRPL55-002, MRPL55-022, MRPL55-021, MRPL55-019, MRPL55-018, MRPL55-016, MRPL55-003, MRPL55-001, MRPL55-202, MRPL55-203, MRPL55-204, MRPL55-007, MRPL55-033, MRPL55-025, MRPL55-006, MRPL55-028, MRPL55-004, MRPL55-013, MRPL55-023, MRPL55-020, MRPL55-015, MRPL55-017, MRPL55-010, MRP…
chr16	88043323	88044489	1167	*	6	1.80659e-49	1.35515e-10	-0.240259	-0.124132	NA
chr1	160053689	160055253	1565	*	6	5.87647e-22	3.59484e-13	-0.209194	-0.122551	NA
chr7	47578960	47580247	1288	*	6	2.50123e-23	9.1414e-14	-0.199043	-0.122494	TNS3-201, TNS3-202, TNS3-006, TNS3-005, TNS3-203
chr8	644521	644878	358	*	6	2.00581e-57	8.54219e-11	-0.265511	-0.121126	NA
chr2	242151418	242153685	2268	*	6	7.44814e-29	1.08923e-19	-0.203361	-0.120957	ANO7-007
chr19	41128880	41130041	1162	*	6	2.11782e-55	3.01837e-15	-0.293219	-0.120866	LTBP4-026, LTBP4-029, LTBP4-031
chr8	25335778	25337489	1712	*	6	7.78456e-22	3.2305e-16	-0.192484	-0.120077	CDCA2-006
chr1	36949065	36950255	1191	*	6	5.88373e-46	2.04914e-18	-0.195317	-0.119848	CSF3R-203, CSF3R-004, CSF3R-003, CSF3R-001, CSF3R-008, CSF3R-020, CSF3R-019
chr16	86564792	86565980	1189	*	6	1.01106e-37	3.19518e-18	-0.159051	-0.119331	NA
chr1	214637903	214638627	725	*	6	1.06592e-56	2.2001e-12	-0.221436	-0.11928	PTPN14-201
chr7	1974654	1976964	2311	*	6	1.42306e-19	8.63977e-19	-0.175228	-0.118653	NA
chr19	51128350	51130408	2059	*	6	4.94975e-35	5.13288e-21	-0.159523	-0.118636	SYT3-006, SYT3-004
chr15	80855457	80856500	1044	*	6	3.01377e-46	1.58685e-14	-0.206165	-0.118609	RP11-379K22.2-001
chr3	72373233	72374626	1394	*	6	2.74663e-46	1.11577e-12	-0.22301	-0.118604	RP11-447M4.1-001
chr8	1443368	1444931	1564	*	6	5.06122e-33	6.92646e-19	-0.169226	-0.118351	NA
chr5	10502512	10503503	992	*	6	4.31436e-36	1.10387e-14	-0.218648	-0.118159	RP11-1C1.4-001
chr21	47808810	47810011	1202	*	6	3.6002e-25	2.19576e-13	-0.186858	-0.118006	NA
chr18	77138240	77139296	1057	*	6	4.8182e-18	9.40877e-14	-0.157148	-0.117902	NA
chr6	33362603	33363497	895	*	6	1.19816e-64	1.01864e-21	-0.211534	-0.117414	NA
chr6	38145080	38146191	1112	*	6	2.02398e-51	3.72283e-22	-0.178216	-0.1174	NA
chr14	24774084	24776700	2617	*	6	5.79361e-24	4.20844e-15	-0.229466	-0.117101	LTB4R2-004, LTB4R2-001, CIDEB-003, CIDEB-004
chr3	128080818	128081597	780	*	6	1.20721e-35	5.67717e-19	-0.177718	-0.11659	MIR1280-201
chr16	2334256	2335328	1073	*	6	1.47696e-32	1.63165e-17	-0.189697	-0.116426	ABCA3-006, ABCA3-007
chr11	6261411	6261854	444	*	6	1.10016e-41	1.4577e-17	-0.204105	-0.116219	CNGA4-001
chr6	41620951	41621322	372	*	6	7.34905e-67	7.7959e-12	-0.263503	-0.11618	NA
chr2	40739515	40740063	549	*	6	7.7141e-43	6.896e-18	-0.178663	-0.116024	SLC8A1-006, SLC8A1-010, SLC8A1-008
chr17	1062968	1064210	1243	*	6	7.38786e-33	1.56274e-17	-0.184567	-0.115081	NA
chr14	23944183	23945522	1340	*	6	2.46147e-26	2.72899e-15	-0.211193	-0.114802	NGDN-013, NGDN-014, NGDN-004, NGDN-006
chr7	150109704	150111105	1402	*	6	1.69054e-29	5.54505e-14	-0.215067	-0.114698	NA
chr17	6023675	6024561	887	*	6	7.42985e-38	1.84381e-15	-0.274166	-0.11442	NA
chr7	1102755	1104035	1281	*	6	2.51843e-26	9.23004e-12	-0.306241	-0.114378	NA
chr7	2127830	2128865	1036	*	6	4.58244e-41	8.78917e-10	-0.363872	-0.113515	MAD1L1-015
chr8	22005501	22006807	1307	*	6	4.0837e-49	2.1172e-16	-0.236167	-0.113458	NA
chr10	415359	416315	957	*	6	5.0625e-36	1.72128e-13	-0.189701	-0.113124	NA
chr16	1026760	1027604	845	*	6	1.23548e-49	1.49096e-10	-0.259097	-0.113083	RP11-161M6.2-007, RP11-161M6.2-008
chr16	75096111	75097612	1502	*	6	3.37472e-39	3.43787e-17	-0.213275	-0.112851	NA
chr18	11879777	11881170	1394	*	6	8.76238e-30	2.41755e-16	-0.184372	-0.112288	NA
chr1	44056191	44057099	909	*	6	5.53288e-28	2.94104e-16	-0.14691	-0.111644	PTPRF-014, PTPRF-006, PTPRF-203, PTPRF-015
chr2	240004611	240005956	1346	*	6	3.58884e-36	2.32457e-16	-0.228619	-0.111166	HDAC4-012, MIR4441-201, AC017028.8-201
chr2	3149996	3151931	1936	*	6	2.9922e-30	1.5176e-15	-0.193517	-0.111048	AC019118.3-001
chr10	2931961	2932620	660	*	6	7.69257e-31	5.25313e-13	-0.208321	-0.11097	NA
chr7	1908250	1909417	1168	*	6	1.89679e-22	1.51533e-09	-0.235956	-0.110929	NA
chr10	48413601	48414156	556	*	6	1.32855e-37	5.94986e-14	-0.22246	-0.110586	NA
chr8	8748536	8749494	959	*	6	4.02182e-28	1.12948e-13	-0.226555	-0.110523	MFHAS1-001
chr4	1940966	1942736	1771	*	6	3.60182e-21	1.02733e-18	-0.181924	-0.110105	WHSC1-003, WHSC1-023, WHSC1-024
chr19	1799935	1800337	403	*	6	2.65313e-37	1.40913e-15	-0.202641	-0.109624	NA
chr1	209798721	209800214	1494	*	6	2.15355e-29	1.30912e-14	-0.16486	-0.109535	MIR4260-201
chr10	131505762	131506103	342	*	6	1.41211e-42	1.43888e-13	-0.171414	-0.109322	NA
chr15	22929886	22930613	728	*	6	1.47755e-35	1.79345e-14	-0.235303	-0.109288	NA
chr1	201976446	201977390	945	*	6	2.47959e-42	4.07393e-16	-0.197014	-0.109267	ELF3-003
chr10	73083223	73084946	1724	*	6	2.37848e-43	7.51038e-22	-0.143843	-0.109255	snoU13.303-201
chr5	16701194	16701581	388	*	6	6.20318e-34	1.41458e-16	-0.178893	-0.109016	NA
chr11	17793350	17795033	1684	*	6	1.09792e-20	1.10205e-19	-0.147675	-0.108909	KCNC1-004
chr16	1040578	1041686	1109	*	6	1.04592e-53	2.35543e-15	-0.329226	-0.108778	NA
chr6	40999214	41000848	1635	*	6	1.67688e-48	3.9866e-19	-0.194382	-0.108629	UNC5CL-002
chr16	88441299	88442845	1547	*	6	6.6325e-28	6.16928e-18	-0.186199	-0.108535	NA
chr17	80884686	80885682	997	*	6	4.47089e-40	4.80034e-16	-0.169939	-0.108474	TBCD-022, TBCD-008, TBCD-023
chr20	1309722	1310884	1163	*	6	2.86102e-36	1.42418e-18	-0.211616	-0.108431	SDCBP2-003
chr21	44830477	44831151	675	*	6	1.21529e-65	2.16101e-23	-0.265111	-0.108339	NA
chr10	45937838	45938670	833	*	6	2.01519e-25	2.52501e-18	-0.202688	-0.108095	ALOX5-004, ALOX5-006, ALOX5-005, ALOX5-002
chr10	43598772	43600239	1468	*	6	1.1076e-45	8.63979e-11	-0.234427	-0.10809	RET-004
chr13	113752435	113753244	810	*	6	1.55361e-38	1.60719e-18	-0.169907	-0.108079	NA
chr4	186578169	186578722	554	*	6	1.19616e-42	8.16949e-14	-0.175871	-0.107731	SORBS2-201, SORBS2-051, SORBS2-057, SORBS2-058, SORBS2-060, SORBS2-054, SORBS2-056, SORBS2-050, SORBS2-053, SORBS2-055, SORBS2-052, SORBS2-059, SORBS2-011
chr11	68821415	68822544	1130	*	6	1.35791e-40	1.56024e-14	-0.211254	-0.107707	TPCN2-005
chr13	111294573	111295728	1156	*	6	3.3896e-39	3.29634e-20	-0.214785	-0.10755	CARS2-002
chr7	157493638	157494424	787	*	6	7.33724e-35	5.39952e-15	-0.164046	-0.107524	NA
chr5	167689140	167689737	598	*	6	5.19313e-35	3.86153e-13	-0.199751	-0.107485	NA
chr7	796246	797592	1347	*	6	1.81711e-20	5.04598e-12	-0.19135	-0.107383	NA
chr22	46804960	46806363	1404	*	6	1.90009e-30	5.2001e-14	-0.197284	-0.107366	NA
chr7	75510002	75511298	1297	*	6	2.44999e-25	4.14739e-14	-0.226475	-0.107349	RHBDD2-001, RHBDD2-201, RHBDD2-002, RHBDD2-006, RHBDD2-009, RHBDD2-005, RHBDD2-008
chr22	43668583	43669144	562	*	6	1.15422e-40	3.85532e-16	-0.173193	-0.106887	SCUBE1-008, SCUBE1-007
chr14	104621176	104622028	853	*	6	9.63544e-31	1.85862e-18	-0.142805	-0.106876	NA
chr14	94528683	94529200	518	*	6	1.02504e-36	7.13392e-14	-0.151211	-0.106626	NA
chr3	194310750	194311571	822	*	6	4.52071e-35	4.6748e-20	-0.147802	-0.106413	TMEM44-014
chr4	6595468	6596401	934	*	6	1.67149e-39	3.1494e-19	-0.142448	-0.106293	NA
chr6	33749307	33750370	1064	*	6	6.40099e-27	3.91722e-15	-0.157745	-0.106259	LEMD2-010, LEMD2-011, LEMD2-008, LEMD2-009
chr2	3463558	3465103	1546	*	6	1.7432e-22	1.1644e-14	-0.213957	-0.106233	TRAPPC12-020, TRAPPC12-011, TRAPPC12-019, TRAPPC12-022
chr7	4771752	4773031	1280	*	6	8.12443e-27	2.11617e-16	-0.163314	-0.105878	NA
chr17	76993272	76993698	427	*	6	5.93513e-33	4.57512e-16	-0.189542	-0.105718	CANT1-005
chr6	167283835	167284983	1149	*	6	4.84805e-45	5.80333e-18	-0.202372	-0.105471	NA
chr1	54749917	54751576	1660	*	6	5.78052e-24	3.22354e-12	-0.198827	-0.105085	RP5-997D24.3-001
chr17	41909111	41910036	926	*	6	2.53718e-33	4.76287e-17	-0.163844	-0.104763	MPP3-001, MPP3-002, MPP3-004, MPP3-003, MPP3-009
chr14	105820940	105821532	593	*	6	1.09612e-32	2.0512e-11	-0.2119	-0.104742	PACS2-009
chr15	29405983	29406767	785	*	6	2.21207e-41	1.79052e-17	-0.256015	-0.104643	NA
chr18	59997009	59998007	999	*	6	1.7053e-27	2.27043e-12	-0.215163	-0.104494	Y_RNA.86-201
chr8	146032931	146033842	912	*	6	5.7853e-37	2.34055e-13	-0.152698	-0.104106	NA
chr2	3260005	3260869	865	*	6	3.63603e-41	1.64343e-12	-0.241271	-0.103907	TSSC1-012
chr14	101004930	101005680	751	*	6	3.53575e-29	1.67928e-13	-0.152873	-0.103386	CTD-2062F14.3-001
chr7	98590914	98592411	1498	*	6	1.36524e-16	5.66421e-13	-0.23597	-0.103303	NA
chr13	112200641	112201036	396	*	6	1.36746e-36	1.76272e-17	-0.147926	-0.10329	NA
chr19	41306100	41307228	1129	*	6	1.71955e-41	3.86914e-15	-0.197077	-0.10317	EGLN2-001, EGLN2-002, EGLN2-011, EGLN2-018, EGLN2-003, EGLN2-007, EGLN2-015, EGLN2-010, EGLN2-008, EGLN2-012, EGLN2-006, CTC-490E21.12-001, EGLN2-009
chr14	68157016	68158031	1016	*	6	8.12719e-24	1.28653e-18	-0.171906	-0.102588	RP11-1012A1.4-001, RDH11-006, RP11-1012A1.4-002, RDH11-013, RP11-1012A1.4-004, RP11-1012A1.4-003
chr14	90743983	90744790	808	*	6	7.43114e-37	3.42027e-13	-0.222889	-0.102231	NRDE2-008
chr12	109967001	109968370	1370	*	6	5.05174e-22	1.43142e-14	-0.170203	-0.102204	UBE3B-202, UBE3B-009
chr2	220420834	220421764	931	*	6	1.65898e-32	9.79022e-16	-0.167023	-0.102106	OBSL1-010, OBSL1-015
chr13	113416621	113417751	1131	*	6	1.35788e-24	3.61407e-12	-0.18466	-0.102052	NA
chr16	10625903	10626907	1005	*	6	4.28854e-33	1.69817e-17	-0.194032	-0.101988	EMP2-005
chr1	2390701	2391837	1137	*	6	2.05663e-43	6.32189e-10	-0.236762	-0.101574	NA
chr4	7512177	7513523	1347	*	6	5.50413e-25	4.81136e-16	-0.137062	-0.101563	NA
chr13	111301317	111301774	458	*	6	2.24261e-35	1.66724e-15	-0.191306	-0.101232	CARS2-029
chr19	17759239	17760371	1133	*	6	2.60603e-20	2.07007e-10	-0.265646	-0.100649	NA
chr16	1824907	1826040	1134	*	6	5.01449e-39	3.67387e-10	-0.216173	-0.10038	MRPS34-002, EME2-201, MRPS34-001, EME2-004, EME2-003, EME2-006, EME2-005, EME2-001, EME2-002
chr16	88832065	88832700	636	*	6	2.04304e-63	2.77181e-13	-0.158179	-0.100304	NA
chr12	58218059	58219112	1054	*	6	5.84161e-55	4.63537e-15	-0.237327	-0.100255	MIR26A2-201, CTDSP2-005, CTDSP2-009
chr22	31498863	31501382	2520	*	6	4.82546e-16	1.17153e-13	-0.187839	-0.100087	SELM-009, SMTN-024
chr7	97800895	97801494	600	*	5	3.5016e-62	1.1778e-16	-0.274214	-0.18336	NA
chr9	136726359	136727132	774	*	5	8.92646e-66	2.90895e-23	-0.225656	-0.17466	NA
chr6	2697720	2698037	318	*	5	4.9574e-64	8.96495e-17	-0.295806	-0.174434	NA
chr1	53742112	53742818	707	*	5	1.45969e-63	4.93266e-20	-0.267382	-0.169939	LRP8-009
chr1	227944453	227947250	2798	*	5	4.08601e-18	5.59459e-21	-0.198826	-0.168537	NA
chr5	139907993	139909016	1024	*	5	2.88992e-58	1.53209e-24	-0.195923	-0.16761	SNORD45.1-201, ANKHD1-EIF4EBP3-002, ANKHD1-EIF4EBP3-003, ANKHD1-017
chr13	30088193	30088771	579	*	5	1.43789e-49	5.56826e-20	-0.209267	-0.165606	NA
chr11	66458784	66459081	298	*	5	3.17316e-69	6.73412e-21	-0.214976	-0.162659	SPTBN2-006
chr16	683852	684669	818	*	5	2.53932e-40	1.01499e-19	-0.240568	-0.160909	C16orf13-002, C16orf13-003, C16orf13-012, C16orf13-004, C16orf13-001, C16orf13-008, C16orf13-011, C16orf13-010, C16orf13-006, C16orf13-007, C16orf13-013, C16orf13-009, C16orf13-005
chr20	44469298	44470459	1162	*	5	2.2607e-52	3.12281e-22	-0.178566	-0.157004	NA
chr19	54367504	54368051	548	*	5	1.0441e-61	1.26331e-22	-0.174008	-0.154455	MYADM-201, MYADM-004, AC008440.10-001
chr4	141047768	141049164	1397	*	5	1.39089e-22	1.04584e-20	-0.196768	-0.153697	RP11-392B6.1-002
chr21	44840120	44841887	1768	*	5	3.9454e-37	4.46104e-18	-0.284749	-0.151996	SIK1-002
chr18	19780587	19781198	612	*	5	1.22578e-68	3.51026e-14	-0.293697	-0.151966	NA
chr1	1168432	1168984	553	*	5	4.99855e-32	8.50501e-18	-0.188971	-0.149371	SDF4-007, SDF4-001, B3GALT6-001, SDF4-005, SDF4-002, SDF4-201
chr20	43726544	43727646	1103	*	5	5.92858e-22	1.04426e-17	-0.180372	-0.149076	NA
chr1	20216109	20216924	816	*	5	2.704e-72	1.5193e-24	-0.185106	-0.1481	OTUD3-002
chr18	77230484	77231654	1171	*	5	1.54653e-47	1.04189e-22	-0.210189	-0.147506	NA
chr19	56608297	56609064	768	*	5	7.62034e-49	1.20412e-20	-0.194508	-0.146447	NA
chr17	932700	933179	480	*	5	1.61625e-41	1.74603e-14	-0.224229	-0.146076	ABR-005, ABR-014, ABR-016, ABR-015
chr20	50044821	50046165	1345	*	5	4.52224e-30	3.70921e-19	-0.196512	-0.145644	NA
chr9	140173347	140174522	1176	*	5	3.46898e-34	1.13706e-13	-0.239544	-0.142943	TOR4A-001
chr22	37413588	37414747	1160	*	5	2.70506e-32	9.07719e-20	-0.183723	-0.142338	TST-001, MPST-003, MPST-201, MPST-002, TST-002, MPST-005, MPST-004, MPST-001, TST-003, MPST-007
chr5	466529	467152	624	*	5	1.34348e-43	9.0034e-17	-0.240971	-0.141724	EXOC3-008
chr11	63990138	63991130	993	*	5	1.37682e-44	8.53097e-11	-0.274415	-0.141622	TRPT1-006, FERMT3-003, TRPT1-007, TRPT1-009, TRPT1-008
chr12	3782889	3783474	586	*	5	2.02335e-45	5.77757e-18	-0.187301	-0.140313	EFCAB4B-007
chr7	100421296	100421510	215	*	5	2.11928e-56	1.05488e-11	-0.32615	-0.140083	EPHB4-002
chr1	205631817	205632101	285	*	5	9.74565e-50	5.75113e-21	-0.178526	-0.140009	SLC45A3-002
chr17	18918044	18918472	429	*	5	4.30794e-49	1.90657e-17	-0.244427	-0.138607	NA
chr20	58659848	58661301	1454	*	5	1.1437e-33	8.14332e-17	-0.258255	-0.138521	RP5-1043L13.1-005, RP5-1043L13.1-006, RP5-1043L13.1-008, RP5-1043L13.1-007, RP5-1043L13.1-009
chr7	1191771	1192688	918	*	5	3.50272e-29	2.89341e-13	-0.281566	-0.138306	NA
chr1	233496768	233497916	1149	*	5	3.08599e-37	1.28904e-17	-0.19835	-0.137643	NA
chr16	84126959	84127958	1000	*	5	2.41535e-67	3.51402e-17	-0.238693	-0.137617	MBTPS1-012, MBTPS1-015
chr1	2483719	2483933	215	*	5	4.40754e-55	1.14816e-18	-0.210579	-0.137526	RP3-395M20.8-005, RP3-395M20.8-006, RP3-395M20.8-004, RP3-395M20.8-002
chr2	242289494	242291541	2048	*	5	2.33602e-41	1.17621e-17	-0.234218	-0.137121	AC005104.3-001, SEPT2-047
chr11	32008659	32009163	505	*	5	4.1946e-29	3.81337e-13	-0.202215	-0.137052	NA
chr10	2978126	2978687	562	*	5	5.75325e-36	2.60423e-17	-0.166173	-0.136854	RP11-89K18.1-001
chr5	176958346	176959800	1455	*	5	6.07543e-19	8.96609e-16	-0.19071	-0.136699	FAM193B-012, FAM193B-011, FAM193B-004
chr6	3283996	3284423	428	*	5	1.10995e-37	5.00669e-14	-0.288314	-0.135305	SLC22A23-013
chr19	648389	650368	1980	*	5	2.3788e-33	4.24154e-16	-0.208666	-0.134372	RNF126-003, RNF126-002, RNF126-009
chr4	185671960	185673257	1298	*	5	1.43336e-46	5.93104e-17	-0.222573	-0.133112	NA
chr12	70720909	70721275	367	*	5	2.01872e-32	2.89865e-14	-0.17154	-0.132307	CNOT2-032, CNOT2-031
chr16	736934	737490	557	*	5	9.20507e-43	3.8798e-19	-0.188843	-0.131703	WDR24-004, LA16c-313D11.12-002
chr19	16629806	16630285	480	*	5	3.26804e-32	2.52363e-15	-0.226753	-0.131611	CHERP-008, CHERP-007
chr19	16643283	16644066	784	*	5	4.3102e-37	1.04896e-17	-0.208351	-0.131566	NA
chr2	75144561	75145387	827	*	5	2.32244e-57	3.10335e-11	-0.292027	-0.131328	AC104135.3-003
chr19	4054124	4055288	1165	*	5	3.82965e-22	1.79694e-15	-0.19063	-0.130765	NA
chr2	37035539	37036382	844	*	5	1.18547e-39	2.02389e-17	-0.211471	-0.130671	NA
chr17	71281486	71282593	1108	*	5	1.22761e-37	4.84253e-19	-0.224783	-0.130658	NA
chr3	13895994	13897192	1199	*	5	5.62499e-29	2.45313e-15	-0.220353	-0.130636	NA
chr3	194835581	194836847	1267	*	5	1.72865e-41	6.49783e-18	-0.261798	-0.130417	NA
chr8	26481284	26481822	539	*	5	1.7737e-51	1.42941e-14	-0.218996	-0.130223	DPYSL2-009
chr9	100662669	100662939	271	*	5	1.29081e-50	3.82773e-20	-0.169351	-0.130177	NA
chr17	27903168	27904006	839	*	5	2.72353e-32	5.89857e-15	-0.18981	-0.130092	GIT1-004, GIT1-017, GIT1-018
chr14	103568366	103569397	1032	*	5	2.23965e-19	1.02261e-14	-0.178327	-0.129494	EXOC3L4-001, EXOC3L4-005, EXOC3L4-003, EXOC3L4-006, EXOC3L4-002
chr10	13698485	13699426	942	*	5	6.78642e-38	2.11171e-15	-0.178688	-0.128554	FRMD4A-011, FRMD4A-010
chr13	114220279	114220724	446	*	5	1.48939e-39	1.59283e-16	-0.17668	-0.128457	NA
chr19	48015621	48016860	1240	*	5	7.63342e-34	2.92462e-19	-0.216441	-0.128325	NAPA-001, NAPA-017, NAPA-004, NAPA-002, NAPA-014, NAPA-023, NAPA-006, NAPA-007, NAPA-013, NAPA-003, NAPA-011, NAPA-015, NAPA-012, NAPA-005, NAPA-019
chr3	71774842	71775763	922	*	5	2.38915e-35	7.13435e-15	-0.19653	-0.12812	EIF4E3-001
chr1	31193990	31194554	565	*	5	6.47314e-44	5.49322e-17	-0.258511	-0.12793	MATN1-001, MATN1-002
chr10	45958759	45960032	1274	*	5	6.01981e-39	1.48041e-19	-0.159039	-0.127471	MARCH8-003
chr2	240029204	240029909	706	*	5	1.31708e-39	4.36474e-17	-0.163082	-0.127367	HDAC4-011, HDAC4-014
chr12	1702001	1702394	394	*	5	8.71041e-33	1.00734e-10	-0.282092	-0.12734	FBXL14-001, FBXL14-002
chr7	6055517	6056470	954	*	5	7.316e-53	2.66002e-18	-0.166376	-0.127231	SNORA42.3-201
chr17	7811107	7812665	1559	*	5	3.54228e-28	3.25749e-12	-0.258117	-0.127126	CHD3-010, CHD3-011, CHD3-005, SCARNA21-201, CHD3-017, CHD3-016
chr3	14508078	14508944	867	*	5	2.0492e-40	1.17135e-12	-0.225536	-0.127027	NA
chr4	7786976	7788326	1351	*	5	7.80841e-38	4.0313e-16	-0.171791	-0.126915	NA
chr2	3504370	3504718	349	*	5	2.94469e-45	7.12092e-17	-0.174332	-0.126647	ADI1-003
chr19	38572847	38573395	549	*	5	1.09243e-33	3.06707e-16	-0.160979	-0.126121	NA
chr3	183962619	183963511	893	*	5	1.49362e-49	7.11961e-14	-0.203014	-0.126078	ALG3-010, ALG3-011, ALG3-009, ALG3-012
chr9	37002335	37002911	577	*	5	3.44636e-32	3.76469e-14	-0.178639	-0.125902	RP11-297B17.3-001, PAX5-015, PAX5-014
chr10	135194997	135195405	409	*	5	6.73685e-34	3.4744e-12	-0.24808	-0.125396	PAOX-005, PAOX-013, AL360181.1-201
chr19	38307803	38308749	947	*	5	4.76429e-32	7.07838e-16	-0.212693	-0.125357	ZNF573-004, ZNF573-005, ZNF573-010, CTD-2554C21.2-004, CTD-2554C21.2-005, ZNF573-011, ZNF573-013, ZNF573-012, CTD-2554C21.2-002, CTD-2554C21.2-001, CTD-2554C21.2-003
chr3	195610084	195610979	896	*	5	3.35623e-36	1.96917e-11	-0.244381	-0.124907	TNK2-017
chr17	849997	850499	503	*	5	2.20271e-40	9.8089e-16	-0.206526	-0.123707	NA
chr20	44984066	44984894	829	*	5	2.10663e-34	8.63534e-15	-0.212789	-0.123573	SLC35C2-009, SLC35C2-010
chr19	7974925	7975918	994	*	5	5.80635e-29	7.4372e-18	-0.168816	-0.123525	MAP2K7-006, MAP2K7-008, MAP2K7-007
chr16	943000	943632	633	*	5	3.87065e-50	4.25804e-15	-0.179143	-0.122983	LMF1-015
chr2	23569953	23570496	544	*	5	2.97193e-37	5.20459e-19	-0.174186	-0.122943	AC012506.2-001
chr10	1209040	1209939	900	*	5	6.11143e-37	2.54746e-12	-0.229623	-0.122896	NA
chr14	105521894	105522684	791	*	5	2.37599e-43	2.3169e-14	-0.321653	-0.12226	GPR132-004, GPR132-005
chr11	134104313	134104882	570	*	5	9.54127e-26	4.61841e-15	-0.174236	-0.121459	VPS26B-005
chr20	37054159	37056075	1917	*	5	3.85697e-19	3.17777e-18	-0.160323	-0.121275	SNORA71B-201, SNORA71A-201, SNORA71B-001, SNHG17-009
chr11	6463476	6465053	1578	*	5	5.8951e-39	9.92666e-17	-0.19989	-0.121242	HPX-001, HPX-002, HPX-012, HPX-003, HPX-006, HPX-004, HPX-005, HPX-011
chr18	43418148	43419102	955	*	5	8.85991e-28	2.01986e-12	-0.195596	-0.120944	SIGLEC15-004, SIGLEC15-003
chr10	73466176	73466766	591	*	5	5.27723e-80	2.21756e-11	-0.263616	-0.120635	NA
chr19	418205	419190	986	*	5	1.44024e-33	4.61075e-17	-0.176574	-0.120409	SHC2-004
chr8	143405122	143406192	1071	*	5	4.71254e-26	7.89896e-17	-0.143392	-0.120377	TSNARE1-005
chr14	101830622	101831690	1069	*	5	1.00724e-39	2.10068e-16	-0.202404	-0.120302	NA
chr1	222986690	222987845	1156	*	5	7.35104e-29	6.9515e-13	-0.236724	-0.120242	RP11-452F19.3-009, RP11-452F19.3-010, RP11-452F19.3-006, RP11-452F19.3-005, RP11-452F19.3-008, RP11-452F19.3-003, RP11-452F19.3-012, RP11-452F19.3-001, RP11-452F19.3-004, RP11-452F19.3-002, DISP1-004
chr19	3958344	3959751	1408	*	5	1.68698e-29	1.54845e-15	-0.184261	-0.12021	MIR637-201, DAPK3-008
chr7	2169152	2170630	1479	*	5	1.00481e-27	5.80228e-08	-0.340333	-0.119858	NA
chr20	58514079	58514806	728	*	5	8.83407e-29	3.01063e-14	-0.199988	-0.119313	FAM217B-002, PPP1R3D-001, FAM217B-004
chr3	126061950	126062822	873	*	5	1.38784e-52	4.10003e-18	-0.207808	-0.119285	NA
chr11	69460951	69461451	501	*	5	1.61249e-42	1.17052e-15	-0.16254	-0.118953	CCND1-006
chr5	179032532	179034189	1658	*	5	1.85638e-31	1.75143e-16	-0.186172	-0.118769	RP11-1379J22.2-001, RUFY1-014, RUFY1-015
chr3	8700802	8702782	1981	*	5	1.12767e-15	3.65503e-15	-0.152539	-0.118684	SSUH2-008
chr2	239948617	239949449	833	*	5	4.1847e-40	2.55737e-15	-0.214823	-0.118416	NA
chr6	37438853	37440210	1358	*	5	1.9741e-19	6.89617e-15	-0.183157	-0.118126	CMTR1-004
chr10	81145276	81146193	918	*	5	8.40999e-23	5.43027e-15	-0.179217	-0.118097	NA
chr21	47830952	47832880	1929	*	5	1.52246e-30	6.94663e-19	-0.159953	-0.118022	NA
chr15	79606269	79608268	2000	*	5	4.20749e-16	9.62069e-17	-0.14976	-0.117647	TMED3-003
chr12	125578355	125579295	941	*	5	5.39761e-18	4.07174e-15	-0.15058	-0.117602	AACS-009
chr12	109907177	109908877	1701	*	5	3.5063e-32	7.56977e-14	-0.234909	-0.117592	KCTD10-004
chr18	59221320	59222050	731	*	5	1.06465e-29	1.92327e-13	-0.197057	-0.117483	NA
chr8	144802669	144803607	939	*	5	5.20128e-38	6.72495e-14	-0.240476	-0.11734	MAPK15-006, RP11-429J17.5-001, MAPK15-008, MAPK15-007
chr16	2806322	2807787	1466	*	5	1.10084e-38	1.77075e-19	-0.232591	-0.116815	SRRM2-015, SRRM2-013, SRRM2-030, SRRM2-017, SRRM2-014, SRRM2-016, SRRM2-029
chr21	42694352	42694580	229	*	5	2.39479e-24	1.23987e-11	-0.172559	-0.116396	FAM3B-005
chr19	36612371	36612911	541	*	5	1.66482e-47	1.71641e-13	-0.292505	-0.116172	TBCB-004, TBCB-008
chr7	2057040	2057835	796	*	5	3.33114e-22	6.71617e-14	-0.131447	-0.116158	NA
chr19	8028035	8028819	785	*	5	1.09882e-45	1.34281e-14	-0.237238	-0.116127	NA
chr17	25932535	25934400	1866	*	5	1.27766e-30	9.05798e-17	-0.188979	-0.116023	NA
chr10	35624244	35624755	512	*	5	3.36034e-44	5.0442e-18	-0.153497	-0.11592	CCNY-201, CCNY-202, CCNY-002, CCNY-003, RP11-324I22.4-001
chr12	109956075	109957213	1139	*	5	2.28651e-19	3.87433e-12	-0.16747	-0.115826	UBE3B-010
chr20	44838776	44839859	1084	*	5	2.44455e-23	1.18286e-09	-0.214242	-0.115398	NA
chr10	114193248	114194625	1378	*	5	4.60595e-24	6.88117e-14	-0.189536	-0.115397	ZDHHC6-004, ZDHHC6-003
chr21	47316029	47317093	1065	*	5	9.94252e-24	1.97458e-13	-0.21629	-0.115309	PCBP3-003, PCBP3-009
chr14	24784787	24785933	1147	*	5	5.10784e-22	3.60113e-15	-0.222435	-0.115266	LTB4R-003, LTB4R-005
chr1	21030519	21031312	794	*	5	6.38275e-66	7.13434e-18	-0.208751	-0.115051	NA
chr12	109972747	109973279	533	*	5	1.04632e-39	6.79274e-15	-0.165492	-0.115043	NA
chr22	19053441	19054562	1122	*	5	3.37354e-43	9.11489e-16	-0.175913	-0.114951	DGCR2-004
chr1	154552164	154553118	955	*	5	6.12982e-54	6.42026e-17	-0.160775	-0.114731	RP11-61L14.6-001
chr2	97524719	97525009	291	*	5	1.97132e-28	9.25318e-12	-0.197858	-0.114511	ANKRD39-001, ANKRD39-002, ANKRD23-007
chr8	37458435	37459668	1234	*	5	1.00109e-25	1.96575e-16	-0.188653	-0.114057	RP11-150O12.3-001
chr7	127629674	127630932	1259	*	5	4.89587e-24	2.69215e-17	-0.156921	-0.113937	SND1-008
chr3	138170552	138170939	388	*	5	1.16153e-38	2.95269e-15	-0.185485	-0.113904	NA
chr19	5047466	5049135	1670	*	5	2.38277e-20	2.86244e-09	-0.212267	-0.113904	KDM4B-005
chr1	242120694	242121526	833	*	5	3.67176e-37	1.06696e-12	-0.172711	-0.113824	BECN1P1-201, BECN1P1-001
chr13	112927190	112927488	299	*	5	2.42053e-26	9.51463e-13	-0.218079	-0.11375	NA
chr11	66475076	66475721	646	*	5	1.52287e-57	9.90093e-13	-0.235602	-0.113739	NA
chr19	30100831	30102108	1278	*	5	4.83861e-31	9.72639e-11	-0.21788	-0.113617	POP4-010, POP4-009
chr2	220026245	220026911	667	*	5	5.16981e-25	9.15335e-12	-0.167973	-0.113562	NHEJ1-001, NHEJ1-006, NHEJ1-005, NHEJ1-008, NHEJ1-007
chr19	5334189	5335260	1072	*	5	3.91857e-28	3.53616e-14	-0.171994	-0.113485	NA
chr21	46684377	46685512	1136	*	5	4.86642e-20	9.07418e-15	-0.152114	-0.113418	POFUT2-012
chr17	2868887	2869537	651	*	5	2.92504e-58	5.11931e-19	-0.173477	-0.113136	CTD-3060P21.1-001
chr6	3292969	3293797	829	*	5	5.23246e-36	2.33945e-18	-0.144753	-0.113072	NA
chr16	5077985	5079174	1190	*	5	2.61001e-39	1.87955e-08	-0.260213	-0.112547	NAGPA-006, NAGPA-016, NAGPA-013, NAGPA-015, NAGPA-018
chr13	113555822	113556486	665	*	5	2.20386e-46	1.64803e-15	-0.174998	-0.112432	MCF2L-015, MCF2L-016, MCF2L-205
chr8	42174685	42175994	1310	*	5	4.09446e-25	1.58101e-15	-0.199398	-0.112283	IKBKB-028, IKBKB-023
chr1	117505173	117505842	670	*	5	5.89795e-37	2.2026e-16	-0.146576	-0.112118	RNA5SP55-201
chr17	42460313	42461342	1030	*	5	1.0007e-21	6.14673e-17	-0.172506	-0.112082	ITGA2B-202, ITGA2B-009, ITGA2B-007, ITGA2B-008, ITGA2B-004, ITGA2B-006, ITGA2B-003, ITGA2B-005
chr16	50679494	50680570	1077	*	5	1.22057e-36	8.8433e-14	-0.219049	-0.111988	RP11-401P9.4-001
chr7	157092682	157093534	853	*	5	5.22513e-27	2.54632e-15	-0.129895	-0.111947	NA
chr4	57874657	57875894	1238	*	5	1.02861e-23	2.90312e-12	-0.210375	-0.111873	POLR2B-002, POLR2B-008
chr6	887156	888036	881	*	5	3.17499e-34	2.69908e-15	-0.15372	-0.111872	NA
chr16	1052529	1053741	1213	*	5	5.62574e-37	2.04116e-16	-0.160129	-0.111768	RP11-161M6.3-201
chr1	228399562	228400693	1132	*	5	3.56773e-18	4.43348e-11	-0.208387	-0.111745	C1orf145-001, C1orf145-002, C1orf145-003
chr16	87755225	87756170	946	*	5	6.6656e-24	7.92051e-17	-0.135205	-0.111595	NA
chr7	47383997	47384337	341	*	5	9.75889e-25	6.77032e-09	-0.234483	-0.111507	NA
chr9	133769266	133770279	1014	*	5	1.23824e-33	1.17918e-11	-0.238408	-0.111314	QRFP-001
chr5	1278791	1279582	792	*	5	6.49456e-16	5.35396e-09	-0.175058	-0.111083	NA
chr2	242628842	242629877	1036	*	5	7.81083e-25	3.06651e-17	-0.147122	-0.111028	AC133528.2-001
chr1	179834470	179834809	340	*	5	1.43064e-45	3.73222e-16	-0.216213	-0.110718	IFRG15-201
chr21	47545200	47546211	1012	*	5	3.4311e-43	2.58515e-14	-0.234115	-0.1104	NA
chr11	85469037	85469383	347	*	5	3.44061e-36	5.31802e-15	-0.202721	-0.110393	SYTL2-006, SYTL2-001, SYTL2-007
chr13	47125801	47126551	751	*	5	6.52106e-39	7.99298e-14	-0.210119	-0.110353	LRCH1-002, LRCH1-004, LRCH1-001, LRCH1-003
chr1	151508274	151509825	1552	*	5	8.84082e-27	8.80006e-12	-0.218391	-0.11031	CGN-004, CGN-002
chr6	40470154	40471258	1105	*	5	7.00091e-28	5.19967e-12	-0.204281	-0.110202	RP11-121P10.1-001
chr9	140675929	140677347	1419	*	5	1.54046e-22	1.5657e-12	-0.249852	-0.110139	NA
chr19	3490856	3492440	1585	*	5	2.25328e-21	2.52269e-15	-0.169664	-0.110126	DOHH-004
chr6	169566809	169567965	1157	*	5	1.83625e-29	3.15735e-13	-0.229356	-0.109994	NA
chr13	20797356	20797693	338	*	5	3.92576e-44	3.07234e-17	-0.154015	-0.109993	NA
chr19	39662958	39663876	919	*	5	5.24262e-33	2.56584e-14	-0.188002	-0.109951	PAK4-007
chr22	37603297	37603819	523	*	5	8.14512e-43	9.76851e-17	-0.173842	-0.10995	NA
chr2	47072118	47072907	790	*	5	7.43311e-33	9.02311e-16	-0.17947	-0.109932	LINC01119-002
chr7	155366295	155368052	1758	*	5	5.75735e-13	6.16046e-09	-0.203087	-0.109892	NA
chr13	113803019	113803579	561	*	5	3.91689e-34	5.60345e-13	-0.18187	-0.109717	NA
chr20	2443604	2444653	1050	*	5	1.46364e-28	7.39699e-12	-0.216744	-0.109703	SNORD119-201
chr1	22974053	22974243	191	*	5	6.13195e-51	3.53549e-19	-0.181697	-0.109356	NA
chr17	7643798	7644241	444	*	5	1.70653e-23	7.24061e-14	-0.182794	-0.109341	DNAH2-005
chr4	733598	734746	1149	*	5	6.9266e-31	4.24255e-14	-0.196614	-0.108897	NA
chr9	138718436	138719715	1280	*	5	4.29224e-19	4.31434e-12	-0.163757	-0.108876	CAMSAP1-008
chr1	19431579	19432841	1263	*	5	2.8852e-32	2.61662e-17	-0.151848	-0.108439	UBR4-004
chr15	72560082	72561540	1459	*	5	1.17044e-31	7.80796e-12	-0.214156	-0.108244	PARP6-004, PARP6-010, PARP6-005, PARP6-009, PARP6-006, PARP6-016, PARP6-008
chr18	76984589	76986572	1984	*	5	2.53077e-20	1.47684e-14	-0.160825	-0.108134	NA
chr15	86301987	86302971	985	*	5	4.00357e-36	3.05634e-16	-0.17439	-0.108087	NA
chr19	3820207	3821359	1153	*	5	2.92129e-39	2.15439e-10	-0.215503	-0.107724	NA
chr2	47293385	47295058	1674	*	5	9.18512e-22	1.71058e-15	-0.136986	-0.10771	AC073283.7-001
chr22	49376186	49376628	443	*	5	8.35657e-27	5.00231e-08	-0.214994	-0.107604	NA
chr5	179294031	179294421	391	*	5	1.69299e-48	1.43561e-09	-0.203336	-0.107577	TBC1D9B-008, TBC1D9B-007
chr16	68731696	68732574	879	*	5	4.18462e-54	1.43481e-16	-0.183551	-0.10719	CDH3-010, CDH3-008
chr16	4748507	4749247	741	*	5	5.2136e-29	5.67822e-17	-0.13458	-0.107145	ANKS3-028, ANKS3-009, ANKS3-010
chr18	48190466	48191042	577	*	5	4.99106e-32	5.56117e-16	-0.163485	-0.107117	MAPK4-004
chr4	57174388	57174984	597	*	5	1.14018e-31	5.61077e-16	-0.150689	-0.107046	KIAA1211-005
chr9	34520504	34521807	1304	*	5	1.38699e-28	3.12761e-15	-0.19059	-0.107034	ENHO-001, RP11-296L22.8-001
chr17	5461726	5462875	1150	*	5	1.42337e-37	2.35239e-15	-0.213407	-0.10701	NA
chr2	23642595	23643587	993	*	5	3.46487e-30	8.98918e-15	-0.148315	-0.106907	NA
chr2	208631081	208631916	836	*	5	3.91861e-16	7.4427e-10	-0.150118	-0.106884	NA
chr2	4050695	4050845	151	*	5	1.4793e-19	1.87206e-07	-0.239113	-0.106747	NA
chr1	110284423	110285277	855	*	5	5.63044e-42	4.48214e-09	-0.218588	-0.106742	GSTM3-201, GSTM3-001, GSTM3-002, GSTM3-004, GSTM3-202
chr10	72318197	72319578	1382	*	5	7.13866e-30	2.08872e-09	-0.228996	-0.106675	NA
chr3	57131870	57132190	321	*	5	1.04455e-25	4.23994e-10	-0.179459	-0.10663	NA
chr11	66410998	66411447	450	*	5	3.71355e-38	4.88799e-13	-0.1589	-0.106536	RBM4-015
chr17	53638531	53639063	533	*	5	1.12674e-28	1.08718e-14	-0.187221	-0.106533	CTD-2033D24.2-002, CTD-2033D24.2-001
chr15	93442219	93442752	534	*	5	1.15342e-29	3.38703e-15	-0.183984	-0.106388	CHD2-004, CHD2-001, CHD2-005, CHD2-002, CHD2-006, CHD2-003
chr1	22174085	22175403	1319	*	5	3.69177e-21	4.95121e-14	-0.143447	-0.106385	HSPG2-015
chr13	103514655	103515568	914	*	5	8.78252e-23	1.98205e-12	-0.168594	-0.106312	ERCC5-006
chr2	27449426	27450328	903	*	5	8.91981e-36	3.05794e-17	-0.139641	-0.106009	CAD-003, CAD-005
chr2	99193570	99194199	630	*	5	1.72814e-30	1.87482e-10	-0.161293	-0.10593	NA
chr8	38643342	38643846	505	*	5	4.09578e-40	1.41335e-14	-0.173087	-0.105893	TACC1-003, TACC1-001, TACC1-203, TACC1-015, TACC1-020, TACC1-029, TACC1-030, TACC1-025, TACC1-028, TACC1-018
chr14	76045025	76046018	994	*	5	3.68999e-28	4.92547e-11	-0.188984	-0.105876	FLVCR2-001, AC007182.6-001, FLVCR2-007, FLVCR2-008
chr1	10713944	10714701	758	*	5	1.83858e-35	1.95981e-17	-0.176069	-0.105689	NA
chr17	61042718	61043343	626	*	5	3.0066e-29	1.61461e-10	-0.170981	-0.105233	RP11-180P8.1-001
chr17	47367125	47367992	868	*	5	6.81838e-32	8.79662e-14	-0.141255	-0.104981	ZNF652-004
chr1	244255607	244257308	1702	*	5	1.48336e-22	6.28223e-16	-0.136902	-0.10497	RP11-278H7.4-001
chr17	25886429	25887224	796	*	5	6.30782e-37	1.12014e-12	-0.188324	-0.104862	KSR1-003
chr1	5946328	5947386	1059	*	5	1.33457e-28	4.39315e-10	-0.263736	-0.104749	NA
chr11	1492543	1492945	403	*	5	2.50883e-29	2.1851e-13	-0.167949	-0.104676	MOB2-002
chr15	89054523	89056185	1663	*	5	1.21539e-22	1.01003e-10	-0.296619	-0.10465	RP11-97O12.7-002, RP11-97O12.7-001
chr7	157386714	157387361	648	*	5	1.24931e-18	7.85776e-12	-0.159945	-0.104371	NA
chr20	62782715	62783577	863	*	5	5.03784e-34	2.19277e-10	-0.208042	-0.104299	MYT1-201
chr7	151384763	151385643	881	*	5	9.61625e-19	1.21763e-11	-0.167323	-0.104244	NA
chr7	150810981	150811605	625	*	5	4.51081e-20	6.56896e-12	-0.138679	-0.104178	AGAP3-005, AGAP3-013, AGAP3-012
chr8	28717216	28718327	1112	*	5	9.17281e-26	3.24815e-12	-0.217848	-0.104105	INTS9-012, INTS9-020
chr8	30420648	30421827	1180	*	5	3.79113e-19	1.80193e-11	-0.200586	-0.104028	RBPMS-005, RBPMS-009
chr15	44086617	44087326	710	*	5	1.2444e-36	7.49101e-15	-0.163586	-0.104012	HYPK-007, MIR1282-201, SERF2-009
chr9	136074886	136076059	1174	*	5	4.9344e-14	1.89171e-11	-0.160443	-0.104007	NA
chr3	10400395	10400548	154	*	5	1.02189e-36	5.58663e-11	-0.16078	-0.103871	NA
chr19	48201798	48202596	799	*	5	1.06832e-26	5.96753e-16	-0.139704	-0.103851	GLTSCR1-002
chr8	28560467	28560723	257	*	5	2.62654e-44	1.50984e-15	-0.246969	-0.10358	EXTL3-001, EXTL3-AS1-003, EXTL3-AS1-004, EXTL3-010, EXTL3-AS1-001
chr7	98738998	98740022	1025	*	5	5.77307e-15	2.64614e-12	-0.129171	-0.103532	SMURF1-001, SMURF1-002, SMURF1-003
chr13	27843068	27844156	1089	*	5	2.02335e-45	2.89697e-19	-0.178201	-0.103522	RASL11A-001, RASL11A-002, RASL11A-003
chr2	2842206	2842760	555	*	5	2.91996e-31	5.55214e-09	-0.201037	-0.10338	AC011995.1-001
chr19	42878747	42880157	1411	*	5	6.37221e-22	1.87767e-13	-0.151508	-0.103069	NA
chr11	66453525	66455188	1664	*	5	3.48876e-26	3.20211e-16	-0.187074	-0.102843	SPTBN2-008, SPTBN2-009, SPTBN2-007
chr14	23883283	23885254	1972	*	5	3.42033e-16	3.96861e-16	-0.117826	-0.102694	CTD-2201G16.1-001
chr1	17948626	17949604	979	*	5	2.68375e-18	8.17554e-10	-0.204688	-0.102691	NA
chr8	28641634	28642663	1030	*	5	6.77539e-26	7.71e-15	-0.151797	-0.102617	INTS9-014
chr10	387348	387602	255	*	5	1.73895e-32	2.22858e-08	-0.183978	-0.102606	NA
chr19	36195166	36195835	670	*	5	8.70493e-27	8.78659e-13	-0.161998	-0.102436	ZBTB32-001, ZBTB32-003, ZBTB32-005, ZBTB32-006
chr7	1045157	1046346	1190	*	5	4.25935e-33	2.87757e-13	-0.211382	-0.102435	NA
chr2	233632281	233633472	1192	*	5	8.45262e-34	7.6396e-13	-0.192132	-0.102304	GIGYF2-036, AC064852.4-001, GIGYF2-202, GIGYF2-037
chr16	67942802	67943338	537	*	5	6.63052e-29	2.09497e-14	-0.134912	-0.102261	NA
chr1	51794701	51795340	640	*	5	3.2929e-26	2.07264e-13	-0.180117	-0.101883	TTC39A-017, TTC39A-002, TTC39A-003, TTC39A-007, TTC39A-012, TTC39A-006, TTC39A-201, RP11-275F13.1-002, RP11-275F13.1-001
chr15	85933153	85933934	782	*	5	6.35617e-36	6.82421e-13	-0.151632	-0.101827	RNU7-79P-201
chr11	18754214	18754846	633	*	5	5.49325e-33	1.31121e-13	-0.18609	-0.101811	PTPN5-005
chr4	183721183	183721778	596	*	5	1.20584e-24	5.4287e-11	-0.201016	-0.10161	NA
chr2	127933484	127934558	1075	*	5	1.45395e-20	2.81581e-14	-0.138428	-0.101515	NA
chr22	30751495	30752246	752	*	5	4.23337e-46	1.61735e-09	-0.180447	-0.101449	SF3A1-001, CCDC157-201, CCDC157-002, CCDC157-001, SF3A1-004, CCDC157-004, SF3A1-201, CCDC157-006, SF3A1-009, SF3A1-003, CCDC157-003, SF3A1-002
chr1	228265972	228267812	1841	*	5	7.26571e-10	3.51414e-12	-0.126606	-0.101233	NA
chr2	3285967	3286635	669	*	5	3.53694e-46	5.90265e-15	-0.182186	-0.101115	TSSC1-011
chr8	142983641	142984613	973	*	5	9.18888e-28	4.38121e-14	-0.166768	-0.101019	NA
chr19	1423753	1424952	1200	*	5	5.86011e-21	9.32987e-11	-0.154381	-0.101011	DAZAP1-004
chr16	3790368	3791081	714	*	5	4.03344e-44	3.70949e-08	-0.252203	-0.100934	NA
chr7	150901654	150902747	1094	*	5	1.7986e-21	9.52281e-12	-0.1986	-0.100932	IQCA1P1-001, IQCA1P1-002
chr18	74832115	74832372	258	*	5	1.06542e-36	3.05508e-16	-0.128271	-0.100759	NA
chr19	36435543	36436010	468	*	5	9.97883e-32	1.20654e-11	-0.18017	-0.100637	NA
chr19	56146928	56148120	1193	*	5	3.28996e-25	8.42743e-09	-0.185606	-0.100631	ZNF581-002, ZNF580-004
chr7	4118609	4119142	534	*	5	9.62023e-23	4.29553e-14	-0.125641	-0.100601	NA
chr19	15511562	15512550	989	*	5	5.11659e-30	1.35183e-10	-0.215588	-0.100547	AKAP8L-020, AKAP8L-008, AKAP8L-007, AKAP8L-010
chr1	11888644	11889823	1180	*	5	2.9871e-34	6.60167e-17	-0.12023	-0.100434	CLCN6-007
chr10	1218763	1219405	643	*	5	7.95695e-33	6.21429e-13	-0.197948	-0.100387	NA
chr14	77925696	77926864	1169	*	5	1.61468e-42	1.67684e-15	-0.206481	-0.100091	AHSA1-001, VIPAS39-201, VIPAS39-005, VIPAS39-002, AHSA1-002, AHSA1-011, VIPAS39-001, AHSA1-005, AHSA1-004, AHSA1-009, AHSA1-006, AHSA1-012, VIPAS39-004, AHSA1-008, VIPAS39-006, AHSA1-007, VIPAS39-007, VIPAS39-003
chr13	98869706	98870144	439	*	5	3.22487e-53	3.37423e-07	-0.225803	-0.100049	NA

## Sheet: Supp Table S4
Supplemental Table S4. List of differentially hypomethylated regions after treatment with decitabine with >5 differentially demethylated CpG sites
seqnames	start	end	width	strand	no.cpgs	minfdr	Stouffer	maxbetafc	meanbetafc	overlapping.promoters
chr17	80886725	80890588	3864	*	25	1.62438e-85	8.25746e-58	-0.257254	-0.103855	TBCD-022, TBCD-026, TBCD-024, TBCD-025, TBCD-008, TBCD-023
chr17	78773124	78778553	5430	*	20	2.11275e-41	8.92375e-39	-0.215693	-0.101698	RP11-28G8.1-001
chr16	1813796	1818819	5024	*	19	1.40015e-44	3.5662e-30	-0.308578	-0.106943	MAPK8IP3-014, MAPK8IP3-015, MAPK8IP3-013, MAPK8IP3-012, MAPK8IP3-011, MAPK8IP3-010, MAPK8IP3-009
chr7	1096318	1099076	2759	*	17	5.132e-48	7.87111e-24	-0.258896	-0.102204	GPR146-201, GPR146-001, GPR146-005, C7orf50-005, GPR146-002, RP11-449P15.1-001
chr7	4800594	4804175	3582	*	17	9.72711e-32	1.70836e-26	-0.262502	-0.100692	NA
chr2	240059931	240062908	2978	*	15	1.01576e-50	1.37639e-35	-0.187187	-0.113654	HDAC4-009
chr17	77951408	77953437	2030	*	14	1.92026e-69	2.89507e-24	-0.40796	-0.135628	NA
chr9	97846048	97848773	2726	*	14	4.23495e-55	6.01029e-31	-0.196384	-0.109854	MIR23B-201, MIR3074-201, MIR27B-201
chr17	767301	768395	1095	*	13	2.71124e-135	3.34442e-26	-0.337757	-0.161251	NXN-002, NXN-005
chr1	120438925	120440230	1306	*	13	1.04043e-38	2.24746e-23	-0.218834	-0.120162	ADAM30-001
chr12	132283812	132286338	2527	*	13	2.46033e-71	5.22671e-17	-0.366259	-0.114794	RNA5SP378-201
chr17	1799269	1802361	3093	*	13	5.40556e-39	2.02739e-34	-0.160165	-0.106867	NA
chr7	150933506	150936167	2662	*	13	1.39148e-22	2.7509e-25	-0.185148	-0.103361	MIR671-201, CHPF2-004, SMARCD3-014, SMARCD3-015, RP4-548D19.3-001
chr12	132328378	132330505	2128	*	13	6.5008e-56	1.29301e-26	-0.194706	-0.102547	MMP17-010, MMP17-007, MMP17-008
chr14	104393559	104395485	1927	*	12	3.00207e-42	3.40878e-25	-0.22323	-0.12029	TDRD9-201, TDRD9-001, TDRD9-004, C14orf2-007
chr17	78856675	78859060	2386	*	12	1.37438e-35	9.27979e-21	-0.208641	-0.102963	NA
chr10	1205222	1206690	1469	*	12	3.67815e-45	5.02758e-15	-0.367302	-0.102765	LINC00200-001, LINC00200-002
chr2	242605362	242608276	2915	*	12	5.35142e-40	6.54146e-23	-0.286175	-0.101831	ATG4B-027, ATG4B-028, ATG4B-008, ATG4B-030, ATG4B-029
chr1	247614727	247616523	1797	*	11	2.56847e-43	7.10754e-27	-0.188823	-0.120267	OR2B11-001
chr17	915265	917363	2099	*	11	9.06079e-48	1.47294e-20	-0.325906	-0.117856	ABR-011, ABR-018, ABR-017, ABR-013, ABR-006, ABR-010, ABR-012
chr12	124830716	124833935	3220	*	11	2.57272e-40	1.40447e-27	-0.177658	-0.111541	NCOR2-011
chr7	4901337	4902257	921	*	11	4.09243e-38	4.792e-17	-0.244564	-0.110905	PAPOLB-001
chr12	120241287	120242513	1227	*	11	9.06873e-38	1.31968e-18	-0.223803	-0.110635	CIT-006, CIT-002, CIT-009, CIT-003
chr13	113382154	113384582	2429	*	11	2.19942e-40	4.71024e-23	-0.216579	-0.109393	NA
chr16	719818	723047	3230	*	11	4.70176e-23	5.37088e-23	-0.221359	-0.107441	RHOT2-001, RHOT2-011, RHOT2-014, RHOT2-018, RHOT2-017, RHOT2-016, RHOT2-008, RHOT2-019, RHOT2-024, RHOT2-013, RHOT2-027, RHOT2-023, RHOT2-025, RHOT2-007, RHOT2-006, RHOT2-005, RHOT2-026, RHOT2-004, RHOT2-020, RHOT2-021, RHOT2-022, RHOT2-002, RHOT2-010, RHOT2-012, RHOT2-009, RHOT2-015, RHOT2-028
chr18	77622587	77624513	1927	*	11	2.99622e-31	4.27657e-20	-0.212359	-0.107269	KCNG2-001
chr3	195599105	195601381	2277	*	11	2.60103e-25	1.59369e-27	-0.232482	-0.103447	TNK2-010, TNK2-022, TNK2-023
chr3	195613212	195615726	2515	*	11	2.02363e-49	9.13553e-20	-0.249144	-0.100195	TNK2-017, TNK2-016, TNK2-009
chr7	4761793	4763182	1390	*	10	1.84259e-51	1.34677e-17	-0.27302	-0.128389	NA
chr17	2274557	2276201	1645	*	10	1.15526e-67	8.01885e-29	-0.271235	-0.123278	SGSM2-015, SGSM2-014
chr11	2416708	2418157	1450	*	10	1.33202e-59	4.43034e-23	-0.252139	-0.117106	CD81-008, CD81-009, CD81-007
chr16	88453579	88455751	2173	*	10	2.91815e-65	3.05158e-20	-0.316505	-0.109574	NA
chr11	44625337	44626949	1613	*	10	8.42824e-59	2.82316e-24	-0.2425	-0.108522	CD82-014, RP11-58K22.5-001
chr18	10862	12371	1510	*	10	6.62459e-56	1.40565e-15	-0.308487	-0.106931	AP005530.1-001, AP005530.1-002
chr12	111800628	111801794	1167	*	10	4.66068e-52	7.33547e-20	-0.225626	-0.105864	FAM109A-202, FAM109A-007, FAM109A-002
chr1	225116989	225117817	829	*	10	1.0506e-42	3.69616e-12	-0.212844	-0.105661	DNAH14-012, DNAH14-201, DNAH14-020, DNAH14-014, DNAH14-202, DNAH14-017
chr1	1473141	1473747	607	*	10	5.61626e-101	1.29483e-20	-0.280257	-0.105011	TMEM240-001
chr16	89977652	89979720	2069	*	10	4.10647e-50	6.1284e-17	-0.328969	-0.104954	MC1R-003, MC1R-002, TCF25-024, TCF25-026, TCF25-007
chr7	905609	908060	2452	*	10	8.73124e-45	2.91091e-23	-0.318124	-0.103882	SUN1-011
chr14	103468473	103470753	2281	*	10	3.72724e-54	2.48337e-16	-0.271601	-0.103018	CDC42BPB-006, CDC42BPB-003
chr20	62421032	62422360	1329	*	10	4.81173e-36	2.57357e-24	-0.178273	-0.102101	ZBTB46-202, ZBTB46-002
chr15	74314708	74315710	1003	*	9	9.02275e-83	5.23169e-31	-0.288862	-0.18042	PML-018, PML-022, PML-023, PML-017, PML-019
chr10	131664283	131666314	2032	*	9	1.74045e-49	6.05067e-26	-0.337414	-0.149988	NA
chr17	78795392	78797015	1624	*	9	5.41812e-54	8.61664e-20	-0.249136	-0.140038	NA
chr7	2028754	2029752	999	*	9	1.84781e-48	3.38918e-11	-0.321965	-0.124558	NA
chr7	155896953	155898435	1483	*	9	5.95897e-27	1.53259e-12	-0.250148	-0.114901	NA
chr13	114056123	114057675	1553	*	9	6.29874e-42	1.73839e-14	-0.242087	-0.113152	NA
chr5	180216985	180220005	3021	*	9	6.47227e-41	4.03782e-21	-0.179216	-0.111565	NA
chr4	891971	894185	2215	*	9	1.49559e-36	3.93345e-22	-0.182591	-0.111077	NA
chr17	80987435	80989831	2397	*	9	7.7888e-30	2.14254e-20	-0.163353	-0.110274	NA
chr19	1624494	1626757	2264	*	9	1.6924e-22	4.00157e-19	-0.201382	-0.108998	NA
chr16	58030357	58032920	2564	*	9	3.14544e-25	8.98007e-19	-0.15837	-0.108487	ZNF319-001, USB1-012, ZNF319-002
chr7	2195321	2196943	1623	*	9	1.4013e-42	1.1816e-17	-0.184145	-0.105156	NA
chr4	3449300	3451216	1917	*	9	5.20634e-27	1.78561e-17	-0.24057	-0.104156	HGFAC-002
chr17	8383621	8385773	2153	*	9	1.04064e-53	2.90916e-21	-0.195681	-0.103675	MYH10-009
chr16	69969137	69971338	2202	*	9	1.68621e-32	9.61056e-20	-0.211721	-0.10323	WWP2-018, WWP2-019
chr17	17908098	17910974	2877	*	9	2.72733e-22	1.041e-19	-0.174255	-0.102288	LRRC48-007, LRRC48-010
chr4	1227091	1230262	3172	*	9	1.24536e-34	2.85304e-16	-0.245825	-0.101303	CTBP1-020
chr19	42584412	42585457	1046	*	9	3.0026e-34	5.57641e-14	-0.259053	-0.101126	CTB-59C6.3-001
chr12	12937530	12938465	936	*	9	1.8232e-48	6.77351e-19	-0.205958	-0.100152	APOLD1-002
chr3	129275285	129276614	1330	*	9	6.09295e-59	2.88166e-16	-0.277699	-0.100061	PLXND1-003, PLXND1-002, PLXND1-018
chr13	113491766	113492776	1011	*	8	6.30716e-84	7.79304e-23	-0.325568	-0.157473	ATP11A-012
chr2	241403540	241405084	1545	*	8	4.90086e-33	3.96337e-26	-0.205609	-0.154661	GPC1-010, GPC1-011
chr10	435505	436626	1122	*	8	9.35777e-36	6.29391e-23	-0.273795	-0.144612	DIP2C-003
chr10	1147201	1148270	1070	*	8	3.21652e-54	7.3592e-21	-0.281791	-0.138895	NA
chr20	34022008	34023611	1604	*	8	4.05494e-43	4.26651e-27	-0.209043	-0.138462	GDF5OS-001
chr13	113473120	113474413	1294	*	8	2.76638e-42	2.60468e-20	-0.241371	-0.126681	NA
chr13	113439218	113440234	1017	*	8	1.09185e-34	2.38124e-17	-0.186591	-0.120264	ATP11A-003, ATP11A-002
chr1	6154081	6156227	2147	*	8	7.0975e-39	8.83181e-20	-0.259966	-0.119002	KCNAB2-011
chr16	1069368	1071402	2035	*	8	8.63715e-27	2.45744e-18	-0.203955	-0.117591	NA
chr19	54484823	54485730	908	*	8	2.41458e-28	1.7011e-15	-0.212564	-0.112822	MIR935-201
chr21	44479139	44481002	1864	*	8	6.26187e-80	7.69852e-16	-0.196905	-0.112277	CBS-014, CBS-016, CBS-015, CBS-013, CBS-006
chr9	132636402	132639412	3011	*	8	1.79023e-29	7.44959e-22	-0.2203	-0.112231	USP20-009
chr16	586737	588562	1826	*	8	4.55565e-37	4.33635e-18	-0.199571	-0.110855	CAPN15-007, MIR5587-201
chr11	65413176	65415260	2085	*	8	2.45658e-24	4.80054e-17	-0.164013	-0.108646	SIPA1-009, SIPA1-007, SIPA1-008, MIR4489-201
chr7	930464	931980	1517	*	8	8.88783e-22	1.04801e-14	-0.230009	-0.106869	GET4-005
chr16	67682005	67683817	1813	*	8	2.36435e-35	1.67562e-18	-0.172833	-0.1066	RLTPR-003, RLTPR-007, RLTPR-008, RLTPR-006, RLTPR-009
chr16	69368764	69370169	1406	*	8	2.83346e-64	5.46478e-19	-0.201927	-0.106307	RP11-343C2.12-001
chr14	21548481	21550253	1773	*	8	4.35318e-18	8.30252e-19	-0.156115	-0.105588	ARHGEF40-006
chr19	42728408	42730293	1886	*	8	3.82932e-20	1.24098e-17	-0.142341	-0.105198	NA
chr19	17212316	17213177	862	*	8	5.08446e-34	6.51659e-15	-0.148655	-0.103996	MYO9B-201, MYO9B-006, MYO9B-003
chr4	3766151	3767402	1252	*	8	6.91812e-21	1.24594e-12	-0.152995	-0.103827	ADRA2C-002, ADRA2C-001, AC141928.1-002
chr7	2019608	2020583	976	*	8	1.70653e-13	5.78603e-08	-0.175343	-0.102447	MAD1L1-017
chr18	77157760	77159182	1423	*	8	3.28504e-30	1.19104e-15	-0.218615	-0.101683	NFATC1-001, NFATC1-003, NFATC1-009, NFATC1-002, NFATC1-007, NFATC1-006, NFATC1-201, NFATC1-010, NFATC1-005, NFATC1-008, NFATC1-004, NFATC1-011
chr2	239974138	239976138	2001	*	8	1.08824e-28	2.22448e-14	-0.22647	-0.101667	NA
chr14	105167300	105168128	829	*	8	8.30895e-33	9.64534e-11	-0.258916	-0.100648	NA
chr7	50467921	50469687	1767	*	8	1.92911e-15	2.58207e-11	-0.18473	-0.100541	NA
chr6	15504030	15506085	2056	*	8	6.44221e-15	2.25661e-16	-0.156443	-0.100384	NA
chr7	157368881	157369376	496	*	7	9.20002e-51	5.06956e-22	-0.259361	-0.169268	MIR153-2-201
chr20	61542163	61542949	787	*	7	1.5714e-52	3.56919e-23	-0.242097	-0.158675	NA
chr13	113975968	113976694	727	*	7	1.13362e-43	1.89358e-23	-0.23721	-0.151409	LAMP1-002
chr21	47551108	47552628	1521	*	7	3.84022e-67	2.17196e-12	-0.327005	-0.140005	NA
chr16	84217496	84218939	1444	*	7	2.2822e-45	1.28307e-21	-0.206759	-0.13625	TAF1C-005, TAF1C-201, TAF1C-009, TAF1C-202, TAF1C-006, TAF1C-015, TAF1C-018, TAF1C-007, TAF1C-004, TAF1C-011, TAF1C-014, TAF1C-008, TAF1C-016, TAF1C-012, TAF1C-019, TAF1C-002, TAF1C-010, TAF1C-001, TAF1C-017, TAF1C-013, TAF1C-003, TAF1C-022
chr4	581655	582634	980	*	7	1.63108e-52	1.35576e-20	-0.224898	-0.133093	NA
chr14	100118672	100119146	475	*	7	2.94405e-44	4.21092e-21	-0.171366	-0.133064	NA
chr7	4829256	4831038	1783	*	7	1.39415e-17	8.84458e-13	-0.2566	-0.129849	AP5Z1-004, AP5Z1-008, MIR4656-201
chr12	133377652	133378862	1211	*	7	3.57917e-37	1.27669e-19	-0.169688	-0.129471	NA
chr17	48613081	48614436	1356	*	7	1.43562e-35	5.14687e-20	-0.168605	-0.125115	EPN3-018, EPN3-015, RP11-94C24.8-002, EPN3-016, RP11-94C24.8-001, EPN3-017, EPN3-019
chr19	5995051	5997434	2384	*	7	1.14641e-16	6.80841e-17	-0.185246	-0.122667	RFX2-020
chr16	2545975	2547559	1585	*	7	8.27704e-48	2.64088e-18	-0.234291	-0.12137	TBC1D24-201, RP11-20I23.1-001, TBC1D24-003
chr9	131669841	131671091	1251	*	7	1.45213e-35	4.10233e-16	-0.243349	-0.121175	NA
chr12	123470623	123472150	1528	*	7	7.50362e-34	4.65327e-20	-0.163586	-0.118507	NA
chr1	41483318	41484040	723	*	7	9.47945e-58	3.48856e-17	-0.249419	-0.11847	NA
chr19	2291020	2291872	853	*	7	2.39569e-36	2.2935e-16	-0.21892	-0.118069	LINGO3-001
chr7	793758	794896	1139	*	7	1.53202e-26	2.18433e-18	-0.178074	-0.117295	NA
chr11	459900	460914	1015	*	7	1.12146e-46	3.91314e-19	-0.274356	-0.117288	PTDSS2-003
chr12	52472758	52474047	1290	*	7	1.01373e-29	8.75727e-14	-0.174831	-0.116945	OR7E47P-002, RP11-1100L3.7-001
chr7	101943685	101944556	872	*	7	1.94765e-27	2.54798e-06	-0.292454	-0.116496	SH2B2-201
chr4	187422005	187422343	339	*	7	6.62917e-59	3.6585e-12	-0.299524	-0.115907	RNU6-1055P-201, F11-AS1-004, F11-AS1-001, F11-AS1-003
chr5	176940708	176942953	2246	*	7	2.50733e-16	4.05944e-17	-0.226328	-0.115719	DDX41-004, DDX41-003, DDX41-010, DDX41-018, DDX41-006, DDX41-017, DDX41-007, DDX41-001, DDX41-013, DDX41-009, DDX41-008, DDX41-011, DDX41-014, DDX41-015, DDX41-016, DDX41-012, DDX41-005
chr1	154543819	154544912	1094	*	7	2.98822e-43	2.62823e-14	-0.275222	-0.113836	NA
chr17	78031893	78033102	1210	*	7	1.48046e-43	4.44908e-18	-0.181532	-0.11351	CCDC40-012
chr16	58228524	58230897	2374	*	7	1.53788e-28	1.48266e-21	-0.161921	-0.113469	CSNK2A2-001, RP11-459F6.1-001, CSNK2A2-004, CSNK2A2-006, CSNK2A2-003
chr10	3179821	3180960	1140	*	7	3.03757e-38	5.51305e-16	-0.193414	-0.113104	PITRM1-001
chr7	4793947	4795022	1076	*	7	5.20047e-32	1.56967e-15	-0.230268	-0.112955	NA
chr13	111159111	111160844	1734	*	7	3.09141e-38	1.92421e-16	-0.252234	-0.111915	COL4A2-AS1-001, COL4A2-003, COL4A2-009
chr16	89760585	89761661	1077	*	7	8.8058e-37	4.64058e-15	-0.233196	-0.111256	CDK10-017, CDK10-020
chr3	51430023	51430736	714	*	7	3.95341e-36	3.60515e-19	-0.183018	-0.111121	RBM15B-001
chr17	78848533	78849916	1384	*	7	3.33472e-23	4.9017e-16	-0.180568	-0.108844	NA
chr1	247463421	247465254	1834	*	7	3.47397e-19	8.79841e-15	-0.19573	-0.108646	NA
chr10	134593236	134593727	492	*	7	5.97908e-50	1.12129e-12	-0.183147	-0.108029	NA
chr19	9964420	9965490	1071	*	7	6.09702e-35	7.68855e-13	-0.21208	-0.107979	NA
chr7	157561010	157561925	916	*	7	8.91948e-27	6.13597e-14	-0.238211	-0.107499	NA
chr7	157407820	157409701	1882	*	7	9.90897e-26	8.80641e-16	-0.218963	-0.106585	AC005481.5-001
chr6	41068173	41069048	876	*	7	1.51864e-42	9.19319e-09	-0.244647	-0.106276	ADCY10P1-001, ADCY10P1-002
chr22	40784025	40785124	1100	*	7	1.56294e-28	2.08924e-13	-0.176544	-0.106095	RP5-1042K10.10-001, RP5-1042K10.10-005, RP5-1042K10.10-006
chr10	80959688	80961382	1695	*	7	3.56514e-19	2.48106e-16	-0.149535	-0.105873	NA
chr7	97857356	97858152	797	*	7	9.40644e-25	1.17437e-12	-0.261082	-0.105803	TECPR1-015, TECPR1-016
chr14	99639683	99642476	2794	*	7	9.44767e-25	1.27977e-22	-0.204951	-0.105611	NA
chr16	1397791	1399401	1611	*	7	1.15234e-44	4.25374e-21	-0.196972	-0.104663	BAIAP3-011, BAIAP3-012, BAIAP3-014, BAIAP3-013
chr4	3643404	3644703	1300	*	7	3.82573e-17	6.19127e-10	-0.275297	-0.104464	NA
chr7	4771752	4773628	1877	*	7	2.18739e-24	2.66796e-16	-0.157836	-0.104389	NA
chr14	105349455	105350697	1243	*	7	3.43077e-25	7.65076e-12	-0.208799	-0.10399	NA
chr10	126694147	126695914	1768	*	7	2.3043e-25	1.11537e-16	-0.141332	-0.103613	CTBP2-005
chr8	128971084	128972829	1746	*	7	1.18918e-22	4.07375e-11	-0.184583	-0.103609	MIR1205-201
chr10	1416008	1416920	913	*	7	1.39916e-24	2.52498e-09	-0.193105	-0.103577	NA
chr17	34060895	34062573	1679	*	7	2.18195e-49	1.78848e-16	-0.171029	-0.103486	RASL10B-002
chr1	110581286	110583604	2319	*	7	8.40496e-17	1.98275e-11	-0.250255	-0.103315	STRIP1-010, STRIP1-006, STRIP1-008
chr16	30780246	30780636	391	*	7	8.43699e-38	7.42811e-12	-0.268594	-0.102329	RNF40-018, RNF40-019
chr1	228345324	228346347	1024	*	7	1.36661e-35	1.10783e-08	-0.230604	-0.102066	NA
chr13	113525143	113526074	932	*	7	9.75351e-33	4.9883e-09	-0.312758	-0.101838	ATP11A-004, ATP11A-006, ATP11A-008
chr16	738641	739598	958	*	7	4.58325e-32	6.34165e-17	-0.131316	-0.101709	WDR24-201, WDR24-001, LA16c-313D11.12-001, WDR24-004, LA16c-313D11.12-002
chr17	78326557	78328252	1696	*	7	8.94444e-35	1.4808e-16	-0.170288	-0.101689	RNF213-004, RNF213-008
chr1	18809030	18809764	735	*	7	8.20817e-44	2.4556e-12	-0.277436	-0.101546	KLHDC7A-001
chr1	7723420	7725038	1619	*	7	6.77419e-24	2.11663e-13	-0.176021	-0.100762	NA
chr1	204226218	204227859	1642	*	7	5.27388e-19	2.51409e-14	-0.140075	-0.100013	NA
chr17	76421538	76422976	1439	*	6	5.93481e-51	7.81404e-25	-0.255769	-0.168427	DNAH17-005, DNAH17-012, AC061992.1-201
chr17	2267911	2268938	1028	*	6	1.34206e-65	6.28713e-22	-0.224326	-0.160849	SGSM2-010, SGSM2-005, SGSM2-007
chr14	104376007	104376870	864	*	6	5.17207e-61	3.33874e-15	-0.337947	-0.155952	NA
chr10	134504552	134505548	997	*	6	8.3019e-30	8.62178e-16	-0.223398	-0.15482	INPP5A-008
chr18	77288129	77289526	1398	*	6	6.6229e-38	1.34019e-15	-0.296209	-0.153982	NFATC1-013
chr1	205037961	205039083	1123	*	6	5.28504e-48	1.53843e-21	-0.209579	-0.149864	NA
chr1	160053689	160055253	1565	*	6	3.31174e-24	6.96986e-15	-0.270255	-0.149295	NA
chr7	150814693	150816169	1477	*	6	5.78204e-43	4.6028e-14	-0.237026	-0.146748	AGAP3-020, AGAP3-015, AGAP3-016, AGAP3-013, AGAP3-025, AGAP3-017, AGAP3-019, AGAP3-014, AGAP3-018
chr14	104000447	104001089	643	*	6	3.71179e-41	1.19205e-19	-0.221833	-0.143718	NA
chr9	140172908	140174522	1615	*	6	1.47418e-37	1.21566e-11	-0.257665	-0.143701	TOR4A-001
chr16	88043323	88044489	1167	*	6	3.72908e-53	1.46366e-12	-0.278052	-0.142125	NA
chr8	145738751	145739932	1182	*	6	2.2269e-38	1.48888e-16	-0.311452	-0.141785	RECQL4-013, RECQL4-009, RECQL4-011, RECQL4-007, RECQL4-008, CTD-2517M22.17-001
chr2	131116201	131116574	374	*	6	1.41604e-54	2.48407e-14	-0.265951	-0.137301	PTPN18-013, PTPN18-008, PTPN18-014, PTPN18-007
chr2	3288737	3290128	1392	*	6	1.46312e-67	6.52646e-15	-0.302904	-0.137073	NA
chr1	47077680	47078966	1287	*	6	1.16899e-32	3.22394e-16	-0.223868	-0.135856	MOB3C-001
chr5	476405	476842	438	*	6	1.26722e-41	6.04634e-17	-0.197908	-0.134367	CTD-2228K2.7-201, CTD-2228K2.7-001, CTD-2228K2.7-004, CTD-2228K2.7-002, CTD-2228K2.7-007, CTD-2228K2.7-006, CTD-2228K2.7-005
chr17	650113	651216	1104	*	6	3.03376e-37	1.5909e-14	-0.333659	-0.13402	GEMIN4-002
chr17	5999	6942	944	*	6	3.05179e-37	1.42006e-15	-0.373003	-0.133755	AC108004.5-201
chr21	43274626	43275756	1131	*	6	5.07604e-26	5.69082e-18	-0.174972	-0.131933	NA
chr10	134511404	134512634	1231	*	6	1.20243e-24	4.11714e-17	-0.218782	-0.13167	NA
chr16	88832065	88832700	636	*	6	1.88617e-86	2.96814e-15	-0.20341	-0.131345	NA
chr19	1799935	1800337	403	*	6	2.40497e-38	3.90772e-13	-0.215047	-0.131323	NA
chr17	47582923	47583920	998	*	6	8.58199e-60	1.64127e-16	-0.298554	-0.129457	NA
chr18	77193464	77194663	1200	*	6	1.43958e-40	1.47365e-13	-0.223782	-0.12929	NA
chr1	214637903	214638627	725	*	6	5.34556e-54	8.15506e-13	-0.241496	-0.128472	PTPN14-201
chr13	30079047	30079782	736	*	6	3.94971e-40	2.63435e-13	-0.237192	-0.12787	NA
chr1	159842863	159844228	1366	*	6	2.50398e-35	8.74668e-18	-0.223746	-0.126909	CCDC19-005, RP11-190A12.7-001, RP11-190A12.7-002, RP11-190A12.7-004, RP11-190A12.7-005, RP11-190A12.7-003
chr19	19737143	19738054	912	*	6	3.75217e-45	1.02094e-16	-0.243	-0.126559	LPAR2-002, LPAR2-003, LPAR2-001, LPAR2-004, LPAR2-006, LPAR2-005, LPAR2-007, LPAR2-008, LPAR2-009
chr7	157350867	157351760	894	*	6	5.77637e-21	1.80417e-13	-0.198445	-0.126501	NA
chr16	27780757	27781794	1038	*	6	5.5648e-37	1.77183e-16	-0.18233	-0.126399	NA
chr16	367990	368761	772	*	6	4.71088e-48	1.17103e-14	-0.278868	-0.126364	NA
chr16	88908488	88910141	1654	*	6	3.00892e-32	7.14708e-08	-0.367672	-0.125798	GALNS-004, GALNS-007
chr7	1908250	1909417	1168	*	6	6.70486e-22	1.68895e-12	-0.229036	-0.124627	NA
chr12	124421382	124422259	878	*	6	2.25323e-30	4.73754e-15	-0.174784	-0.123573	DNAH10OS-001, RP11-380L11.3-001
chr5	16701194	16701581	388	*	6	2.80244e-38	1.95594e-15	-0.225178	-0.123284	NA
chr7	2127830	2128865	1036	*	6	1.69197e-41	1.72068e-09	-0.398016	-0.122413	MAD1L1-015
chr21	47808810	47810011	1202	*	6	2.20979e-22	4.53417e-14	-0.193515	-0.122351	NA
chr1	227169790	227171261	1472	*	6	1.17388e-19	2.13212e-11	-0.277126	-0.121782	ADCK3-012, ADCK3-007
chr6	40999214	41000848	1635	*	6	1.06096e-53	6.24845e-18	-0.240789	-0.121751	UNC5CL-002
chr19	38572401	38573395	995	*	6	1.2534e-28	2.7237e-16	-0.175509	-0.12105	NA
chr12	124929590	124930650	1061	*	6	2.01121e-26	2.47825e-13	-0.191877	-0.121018	NA
chr17	790628	791324	697	*	6	2.26309e-46	1.54322e-10	-0.245666	-0.120193	NA
chr20	32250035	32250409	375	*	6	1.06406e-34	1.7205e-17	-0.155663	-0.120073	C20orf144-001, NECAB3-013, NECAB3-015, NECAB3-007, NECAB3-014, NECAB3-008, NECAB3-018, C20orf144-002
chr16	46603015	46603321	307	*	6	2.25908e-32	1.19942e-14	-0.179999	-0.120064	ANKRD26P1-002, ANKRD26P1-003
chr16	75563009	75564221	1213	*	6	1.00933e-26	4.75448e-15	-0.206211	-0.120034	CHST5-201
chr17	76993272	76993698	427	*	6	6.65638e-37	6.27317e-17	-0.159804	-0.119022	CANT1-005
chr14	101004930	101005680	751	*	6	2.85402e-28	1.23862e-13	-0.17969	-0.118286	CTD-2062F14.3-001
chr8	144672161	144674500	2340	*	6	1.29618e-22	4.08047e-16	-0.152688	-0.117184	EEF1D-037, EEF1D-050, EEF1D-038, EEF1D-036, EEF1D-011, EEF1D-007
chr16	57562120	57563395	1276	*	6	6.75586e-15	1.47061e-10	-0.199793	-0.117048	NA
chr17	8380278	8380905	628	*	6	2.03654e-49	2.88114e-17	-0.196504	-0.116807	NA
chr19	4482801	4483577	777	*	6	1.43839e-39	5.01524e-10	-0.227353	-0.116197	NA
chr17	2601071	2602006	936	*	6	1.40859e-26	6.40278e-14	-0.189037	-0.115812	CLUH-010
chr17	77899679	77901224	1546	*	6	6.09688e-19	1.87861e-15	-0.201236	-0.11576	RP11-353N14.5-001
chr7	75510002	75511298	1297	*	6	3.11455e-32	5.82586e-15	-0.276283	-0.113866	RHBDD2-001, RHBDD2-201, RHBDD2-002, RHBDD2-006, RHBDD2-009, RHBDD2-005, RHBDD2-008
chr17	1381559	1382042	484	*	6	1.25726e-34	1.33733e-16	-0.184726	-0.113245	MYO1C-015
chr11	2602171	2604011	1841	*	6	1.84039e-32	1.93029e-18	-0.204351	-0.113129	NA
chr2	242194833	242196418	1586	*	6	2.68926e-23	1.54101e-18	-0.164386	-0.113111	HDLBP-037, HDLBP-034, HDLBP-038, HDLBP-039
chr16	85018653	85020961	2309	*	6	4.7134e-22	3.18872e-17	-0.151828	-0.113076	NA
chr7	149558336	149559471	1136	*	6	1.83095e-21	2.98513e-12	-0.213028	-0.113032	RP4-751H13.7-001
chr17	6023675	6024561	887	*	6	1.78126e-30	4.77723e-11	-0.273372	-0.112804	NA
chr8	146032931	146033842	912	*	6	1.03339e-22	4.89548e-14	-0.178807	-0.112743	NA
chr17	78084781	78086503	1723	*	6	7.23896e-23	9.74648e-15	-0.243929	-0.112669	GAA-007, GAA-008, GAA-006
chr11	864739	865988	1250	*	6	3.23167e-41	7.13293e-08	-0.33591	-0.11264	TSPAN4-004
chr7	2093962	2094977	1016	*	6	2.3357e-35	6.38645e-14	-0.237202	-0.112261	NA
chr12	49420108	49420669	562	*	6	9.44464e-37	4.89429e-15	-0.165957	-0.11181	KMT2D-002
chr7	1102755	1104035	1281	*	6	3.05675e-24	9.98897e-10	-0.317809	-0.111264	NA
chr11	118506029	118507444	1416	*	6	6.66353e-23	5.9788e-16	-0.191322	-0.111235	PHLDB1-017, PHLDB1-040, PHLDB1-036, PHLDB1-018, AP002954.3-001
chr7	2609232	2609875	644	*	6	2.39809e-42	3.65842e-09	-0.362463	-0.111056	NA
chr16	2334256	2335328	1073	*	6	1.21125e-29	3.33295e-12	-0.194623	-0.110815	ABCA3-006, ABCA3-007
chr17	1062968	1064210	1243	*	6	6.76747e-26	1.19481e-13	-0.180731	-0.110568	NA
chr7	97922028	97923044	1017	*	6	1.32657e-26	2.84452e-15	-0.169718	-0.110214	NA
chr20	60074136	60074520	385	*	6	1.60565e-38	1.99528e-09	-0.256274	-0.109752	NA
chr7	1519143	1519886	744	*	6	2.82715e-26	3.52762e-10	-0.308431	-0.109589	NA
chr18	77218378	77219495	1118	*	6	1.77894e-41	4.54377e-14	-0.26021	-0.109348	NA
chr6	168106055	168107517	1463	*	6	7.44919e-24	2.67107e-09	-0.262113	-0.108951	NA
chr7	1946397	1947452	1056	*	6	1.85574e-36	2.03148e-09	-0.297023	-0.108775	NA
chr2	220088797	220089491	695	*	6	4.92946e-27	6.73304e-13	-0.19297	-0.108639	AC068946.1-201, ATG9A-023, ATG9A-006, ATG9A-022
chr19	12936491	12937649	1159	*	6	1.29754e-20	1.26453e-10	-0.180548	-0.108557	CTD-2265O21.3-001
chr1	2979817	2980937	1121	*	6	5.0599e-30	2.12075e-12	-0.22812	-0.108174	LINC00982-001, LINC00982-005, LINC00982-006, AL008733.1-201, LINC00982-003, LINC00982-007
chr8	52873103	52874006	904	*	6	1.55628e-24	1.08114e-12	-0.181271	-0.108054	RP11-546K22.1-001
chr7	98738642	98740022	1381	*	6	4.16748e-19	2.02548e-12	-0.148024	-0.108018	SMURF1-001, SMURF1-002, SMURF1-003
chr17	80884686	80885682	997	*	6	1.24507e-34	2.4579e-15	-0.168493	-0.107994	TBCD-022, TBCD-008, TBCD-023
chr16	88441299	88442845	1547	*	6	5.78218e-21	3.97783e-15	-0.186944	-0.107633	NA
chr22	30949985	30951954	1970	*	6	9.06659e-55	6.26732e-12	-0.206968	-0.107321	GAL3ST1-021
chr8	22005501	22006807	1307	*	6	1.36948e-38	2.72479e-09	-0.27855	-0.10722	NA
chr18	44259787	44260790	1004	*	6	1.91854e-23	2.12431e-08	-0.232213	-0.107208	NA
chr17	3960189	3960566	378	*	6	1.04582e-44	7.67652e-10	-0.204521	-0.106677	RNA5SP434-201
chr7	47578960	47580247	1288	*	6	1.81572e-15	2.56376e-09	-0.171325	-0.10661	TNS3-201, TNS3-202, TNS3-006, TNS3-005, TNS3-203
chr4	1940966	1942736	1771	*	6	5.0463e-19	3.86795e-15	-0.196188	-0.106361	WHSC1-003, WHSC1-023, WHSC1-024
chr8	8748536	8749494	959	*	6	1.76841e-25	5.71571e-09	-0.257207	-0.105632	MFHAS1-001
chr7	1974654	1976964	2311	*	6	2.19133e-12	3.32991e-14	-0.144122	-0.105401	NA
chr11	32008659	32010004	1346	*	6	1.39367e-25	3.06672e-12	-0.240947	-0.105277	NA
chr8	28928133	28929242	1110	*	6	2.85534e-22	6.83176e-08	-0.25394	-0.104911	NA
chr8	144631768	144632434	667	*	6	1.14657e-31	4.45115e-14	-0.213977	-0.104782	RP11-661A12.5-001
chr14	105820940	105821532	593	*	6	1.75942e-27	3.55306e-09	-0.221135	-0.104673	PACS2-009
chr20	60926800	60928006	1207	*	6	8.82218e-34	2.26037e-13	-0.211999	-0.10426	RP11-157P1.5-001, RP11-157P1.5-002, RP11-157P1.5-004, RP11-157P1.5-003, LAMA5-004
chr17	78753273	78754090	818	*	6	1.38398e-56	2.23168e-10	-0.287858	-0.104171	NA
chr7	157493638	157494424	787	*	6	1.6417e-27	2.92443e-11	-0.162406	-0.104163	NA
chr8	141559231	141559946	716	*	6	1.54487e-26	2.16269e-13	-0.18732	-0.103952	NA
chr17	78915146	78917019	1874	*	6	6.01421e-18	1.72077e-14	-0.137262	-0.103823	CTD-2561B21.4-001
chr8	2241727	2243209	1483	*	6	2.29667e-16	7.08271e-11	-0.189702	-0.103317	NA
chr13	20988729	20989988	1260	*	6	1.66909e-21	2.05024e-10	-0.208019	-0.103274	NA
chr7	42005232	42006676	1445	*	6	4.49217e-15	5.27937e-13	-0.168662	-0.102109	NA
chr13	112856684	112857019	336	*	6	2.05519e-33	1.25716e-10	-0.233209	-0.102058	NA
chr6	41620951	41621322	372	*	6	7.10459e-48	3.32354e-08	-0.242287	-0.102003	NA
chr21	44830477	44831151	675	*	6	8.94099e-48	1.38164e-17	-0.247183	-0.101807	NA
chr11	985589	986709	1121	*	6	2.28605e-15	1.99173e-08	-0.32382	-0.101732	AP2A2-014, AP2A2-015
chr22	43668583	43669144	562	*	6	3.87844e-32	1.41727e-13	-0.160384	-0.101662	SCUBE1-008, SCUBE1-007
chr14	24774084	24776700	2617	*	6	2.28512e-17	5.23169e-11	-0.208001	-0.101131	LTB4R2-004, LTB4R2-001, CIDEB-003, CIDEB-004
chr1	2390701	2391837	1137	*	6	6.92213e-36	2.062e-08	-0.243829	-0.100915	NA
chr16	58073817	58074046	230	*	6	7.47803e-31	8.88214e-14	-0.192616	-0.100391	MMP15-002
chr8	140744092	140744488	397	*	6	9.56639e-26	2.62868e-11	-0.178838	-0.100229	NA
chr7	4264980	4265800	821	*	6	9.15777e-24	8.59385e-11	-0.157495	-0.100155	SDK1-003
chr5	1278791	1279582	792	*	5	2.32977e-36	1.95301e-18	-0.23789	-0.196004	NA
chr4	3747677	3748341	665	*	5	2.89887e-78	3.83155e-14	-0.356433	-0.183594	NA
chr4	1291076	1292205	1130	*	5	1.82323e-37	1.19416e-13	-0.286806	-0.17103	MAEA-019
chr9	136726359	136727132	774	*	5	4.16858e-61	1.02887e-18	-0.226064	-0.167916	NA
chr5	139907993	139909016	1024	*	5	2.38926e-50	2.2453e-21	-0.203128	-0.166104	SNORD45.1-201, ANKHD1-EIF4EBP3-002, ANKHD1-EIF4EBP3-003, ANKHD1-017
chr11	63990138	63991130	993	*	5	1.11684e-45	1.42842e-10	-0.287995	-0.163019	TRPT1-006, FERMT3-003, TRPT1-007, TRPT1-009, TRPT1-008
chr4	141047768	141049164	1397	*	5	7.50207e-22	1.67452e-18	-0.206401	-0.157642	RP11-392B6.1-002
chr20	43726544	43727646	1103	*	5	9.19033e-21	4.98234e-16	-0.195799	-0.15626	NA
chr1	1168432	1168984	553	*	5	3.70522e-28	9.21043e-16	-0.205432	-0.154132	SDF4-007, SDF4-001, B3GALT6-001, SDF4-005, SDF4-002, SDF4-201
chr21	44840120	44841887	1768	*	5	5.42406e-38	1.05362e-14	-0.315902	-0.153571	SIK1-002
chr11	66458784	66459081	298	*	5	2.13179e-56	3.34674e-17	-0.207108	-0.15338	SPTBN2-006
chr6	2697720	2698037	318	*	5	7.3724e-44	8.91234e-13	-0.268431	-0.152896	NA
chr7	97800895	97801494	600	*	5	3.57112e-40	6.07242e-11	-0.237257	-0.151993	NA
chr7	2169152	2170630	1479	*	5	1.70605e-33	3.9643e-08	-0.416805	-0.150147	NA
chr19	4054124	4055288	1165	*	5	1.81146e-23	1.44919e-15	-0.210664	-0.150031	NA
chr20	50044821	50046165	1345	*	5	1.13755e-28	3.07613e-17	-0.200862	-0.148437	NA
chr19	56608297	56609064	768	*	5	5.51337e-43	4.01702e-18	-0.194415	-0.147482	NA
chr18	19780587	19781198	612	*	5	8.87369e-51	1.54165e-13	-0.26692	-0.144764	NA
chr3	195610084	195610979	896	*	5	9.077e-40	2.33147e-11	-0.263585	-0.143248	TNK2-017
chr22	46805673	46806363	691	*	5	3.98469e-33	5.71537e-12	-0.248858	-0.142115	NA
chr3	72373233	72374400	1168	*	5	5.52633e-39	6.24123e-16	-0.207197	-0.141607	RP11-447M4.1-001
chr14	105521894	105522684	791	*	5	2.00915e-49	7.33865e-16	-0.363681	-0.139536	GPR132-004, GPR132-005
chr14	100069535	100070043	509	*	5	5.10739e-43	2.14358e-11	-0.226409	-0.13899	CCDC85C-001, RP11-543C4.1-001
chr5	466529	467152	624	*	5	1.12914e-35	3.96205e-14	-0.243926	-0.138268	EXOC3-008
chr19	41129636	41130041	406	*	5	8.50399e-51	5.59805e-13	-0.296202	-0.13825	LTBP4-026, LTBP4-029, LTBP4-031
chr19	54367504	54368051	548	*	5	5.49354e-44	1.3644e-17	-0.174077	-0.13714	MYADM-201, MYADM-004, AC008440.10-001
chr7	1191771	1192688	918	*	5	2.81934e-32	1.16624e-10	-0.264379	-0.136797	NA
chr11	47611236	47612548	1313	*	5	1.19434e-36	2.52839e-13	-0.246889	-0.136709	C1QTNF4-002
chr1	53742112	53742818	707	*	5	2.62273e-44	2.16956e-18	-0.224538	-0.13612	LRP8-009
chr10	135194997	135195405	409	*	5	1.47627e-34	4.56657e-10	-0.301988	-0.135764	PAOX-005, PAOX-013, AL360181.1-201
chr10	1209040	1209939	900	*	5	3.58775e-42	1.07843e-10	-0.275484	-0.134981	NA
chr12	70720909	70721275	367	*	5	2.64449e-29	4.45115e-13	-0.172786	-0.134678	CNOT2-032, CNOT2-031
chr13	112927190	112927488	299	*	5	1.84083e-32	3.09219e-14	-0.244648	-0.13451	NA
chr17	932700	933179	480	*	5	4.80127e-32	1.14532e-09	-0.242684	-0.133955	ABR-005, ABR-014, ABR-016, ABR-015
chr17	18918044	18918472	429	*	5	1.39371e-41	6.26543e-14	-0.24437	-0.1333	NA
chr1	44056658	44057099	442	*	5	2.03159e-28	2.01193e-14	-0.157331	-0.132701	PTPRF-014, PTPRF-006, PTPRF-203, PTPRF-015
chr7	100421296	100421510	215	*	5	2.06928e-42	2.88389e-12	-0.305852	-0.131766	EPHB4-002
chr15	93442219	93442752	534	*	5	6.64982e-37	7.5967e-18	-0.187919	-0.131481	CHD2-004, CHD2-001, CHD2-005, CHD2-002, CHD2-006, CHD2-003
chr22	49140423	49141793	1371	*	5	1.50576e-34	5.48417e-12	-0.209457	-0.130337	NA
chr19	10602314	10602960	647	*	5	3.20267e-32	2.63295e-16	-0.198314	-0.129733	KEAP1-008, KEAP1-003, CTC-429L19.3-001
chr19	38307803	38308749	947	*	5	2.67782e-31	1.22102e-13	-0.219216	-0.129556	ZNF573-004, ZNF573-005, ZNF573-010, CTD-2554C21.2-004, CTD-2554C21.2-005, ZNF573-011, ZNF573-013, ZNF573-012, CTD-2554C21.2-002, CTD-2554C21.2-001, CTD-2554C21.2-003
chr19	16643283	16644066	784	*	5	2.21321e-32	2.60353e-15	-0.210855	-0.129188	NA
chr1	36949518	36950255	738	*	5	7.55753e-36	3.73409e-17	-0.178263	-0.129064	CSF3R-004, CSF3R-003, CSF3R-001, CSF3R-008, CSF3R-020, CSF3R-019
chr13	30088193	30088771	579	*	5	4.76801e-26	1.87478e-13	-0.158789	-0.128672	NA
chr9	37002335	37002911	577	*	5	1.4911e-28	6.38317e-13	-0.162754	-0.12862	RP11-297B17.3-001, PAX5-015, PAX5-014
chr9	140675929	140677347	1419	*	5	2.42141e-24	4.97207e-14	-0.274177	-0.128528	NA
chr19	50392917	50394298	1382	*	5	2.27043e-16	2.29574e-10	-0.212883	-0.128448	MIR4750-201
chr16	4748507	4749247	741	*	5	1.84018e-42	4.15137e-17	-0.182054	-0.128443	ANKS3-028, ANKS3-009, ANKS3-010
chr19	16629806	16630285	480	*	5	8.16737e-25	3.22787e-13	-0.189626	-0.128332	CHERP-008, CHERP-007
chr2	37035539	37036382	844	*	5	1.47562e-34	1.40248e-15	-0.195815	-0.128059	NA
chr10	73466176	73466766	591	*	5	1.60075e-77	2.41888e-10	-0.281448	-0.127111	NA
chr16	712818	713101	284	*	5	2.54934e-35	1.83724e-14	-0.229854	-0.127085	WDR90-021, WDR90-023, WDR90-011, WDR90-012, WDR90-022, WDR90-015
chr8	10192475	10192943	469	*	5	3.22834e-39	3.85805e-09	-0.255655	-0.126058	NA
chr10	13698485	13699426	942	*	5	7.56581e-32	4.36033e-11	-0.186352	-0.125778	FRMD4A-011, FRMD4A-010
chr19	46056709	46057298	590	*	5	2.19718e-24	2.50946e-14	-0.150254	-0.125317	NA
chr21	46684377	46685512	1136	*	5	8.64034e-25	5.36867e-14	-0.204698	-0.125295	POFUT2-012
chr22	37413588	37414747	1160	*	5	5.33205e-24	1.49363e-14	-0.177467	-0.125273	TST-001, MPST-003, MPST-201, MPST-002, TST-002, MPST-005, MPST-004, MPST-001, TST-003, MPST-007
chr19	7974925	7975918	994	*	5	9.44074e-33	2.80885e-15	-0.207808	-0.124948	MAP2K7-006, MAP2K7-008, MAP2K7-007
chr12	1702001	1702394	394	*	5	2.20481e-28	1.85836e-09	-0.298318	-0.124944	FBXL14-001, FBXL14-002
chr1	20216109	20216924	816	*	5	3.80487e-48	3.85023e-19	-0.150075	-0.124637	OTUD3-002
chr4	6596153	6596401	249	*	5	8.2192e-41	1.55613e-15	-0.147818	-0.124599	NA
chr19	42878747	42880157	1411	*	5	1.0883e-26	2.64856e-14	-0.192743	-0.124527	NA
chr10	134543871	134545008	1138	*	5	8.67686e-22	3.12543e-14	-0.283117	-0.124361	NA
chr5	176958346	176959800	1455	*	5	4.27544e-15	6.09019e-11	-0.183341	-0.124171	FAM193B-012, FAM193B-011, FAM193B-004
chr7	6055517	6056470	954	*	5	2.7629e-46	1.47471e-16	-0.173737	-0.123757	SNORA42.3-201
chr17	40318303	40318490	188	*	5	2.49447e-36	1.20393e-14	-0.183441	-0.123749	NA
chr14	103568366	103569397	1032	*	5	1.44139e-15	8.94854e-11	-0.200011	-0.123749	EXOC3L4-001, EXOC3L4-005, EXOC3L4-003, EXOC3L4-006, EXOC3L4-002
chr3	10400395	10400548	154	*	5	1.27527e-42	8.81726e-12	-0.185523	-0.123477	NA
chr1	166890293	166890644	352	*	5	6.23088e-26	5.39359e-12	-0.165374	-0.12323	NA
chr19	8028035	8028819	785	*	5	4.98896e-44	1.48203e-13	-0.251316	-0.122516	NA
chr19	5047466	5049135	1670	*	5	2.32152e-15	4.90861e-10	-0.23826	-0.122509	KDM4B-005
chr1	54702812	54703572	761	*	5	3.94215e-35	3.41077e-14	-0.176354	-0.122309	SSBP3-AS1-001
chr7	47383997	47384337	341	*	5	4.16049e-25	2.87943e-07	-0.29123	-0.122223	NA
chr12	120222321	120222632	312	*	5	4.95678e-39	8.91049e-15	-0.162444	-0.121983	CIT-007
chr7	150901654	150902747	1094	*	5	2.02299e-25	3.07792e-10	-0.26522	-0.121974	IQCA1P1-001, IQCA1P1-002
chr8	144802669	144803607	939	*	5	8.71252e-41	2.68457e-11	-0.248766	-0.121737	MAPK15-006, RP11-429J17.5-001, MAPK15-008, MAPK15-007
chr16	1026760	1027357	598	*	5	7.45816e-41	1.56464e-09	-0.247068	-0.121689	RP11-161M6.2-007, RP11-161M6.2-008
chr13	25468426	25469387	962	*	5	5.49077e-33	9.32874e-12	-0.223454	-0.121604	NA
chr19	3958344	3959751	1408	*	5	3.03997e-28	4.79938e-14	-0.207477	-0.121289	MIR637-201, DAPK3-008
chr4	185671960	185673257	1298	*	5	2.89271e-34	4.82215e-12	-0.198939	-0.120975	NA
chr6	158454220	158455445	1226	*	5	2.47774e-34	9.11563e-11	-0.246481	-0.120508	SYNJ2-001
chr7	2099773	2100357	585	*	5	4.80525e-28	4.31765e-09	-0.22015	-0.120373	NA
chr3	194835581	194836847	1267	*	5	2.86273e-35	3.9187e-14	-0.256661	-0.119952	NA
chr16	84126959	84127958	1000	*	5	7.85789e-43	1.49601e-12	-0.205783	-0.119611	MBTPS1-012, MBTPS1-015
chr7	148901717	148903301	1585	*	5	2.51653e-18	3.46051e-11	-0.181179	-0.119332	ZNF282-004
chr13	113803019	113803579	561	*	5	6.03359e-35	1.67731e-11	-0.216693	-0.119159	NA
chr7	2044181	2044787	607	*	5	2.95568e-23	2.23342e-10	-0.184992	-0.118688	NA
chr2	242289494	242291541	2048	*	5	1.43805e-29	3.43932e-13	-0.207763	-0.118661	AC005104.3-001, SEPT2-047
chr4	753903	755143	1241	*	5	5.17187e-20	5.38978e-12	-0.199472	-0.118274	NA
chr11	66475076	66475721	646	*	5	2.14288e-56	9.5993e-13	-0.252443	-0.11782	NA
chr1	35226707	35227272	566	*	5	8.42093e-27	9.05461e-13	-0.247012	-0.11762	GJB4-001
chr16	3790368	3791081	714	*	5	1.21746e-38	1.14014e-10	-0.242093	-0.117568	NA
chr17	76987444	76988329	886	*	5	1.4424e-34	1.04465e-14	-0.204179	-0.117521	NA
chr6	3283996	3284423	428	*	5	2.6842e-26	1.02157e-09	-0.288794	-0.117408	SLC22A23-013
chr16	736934	737490	557	*	5	3.23018e-29	1.02391e-14	-0.160296	-0.117153	WDR24-004, LA16c-313D11.12-002
chr13	114748340	114749079	740	*	5	6.89671e-30	1.16626e-11	-0.208775	-0.117144	NA
chr17	849997	850499	503	*	5	3.9311e-31	5.48456e-12	-0.175627	-0.117103	NA
chr9	138718436	138719715	1280	*	5	5.82829e-20	4.19869e-13	-0.179694	-0.117042	CAMSAP1-008
chr11	1027257	1028379	1123	*	5	6.02228e-23	1.94925e-12	-0.241158	-0.11693	NA
chr18	77230484	77231654	1171	*	5	2.48981e-29	9.43983e-16	-0.147564	-0.11685	NA
chr7	2057040	2057835	796	*	5	1.45139e-18	5.03242e-12	-0.129366	-0.116702	NA
chr8	142295141	142296023	883	*	5	8.99329e-37	7.94465e-12	-0.199586	-0.116339	NA
chr18	76123396	76123832	437	*	5	6.61846e-31	1.20185e-14	-0.203496	-0.116307	NA
chr7	150109704	150110801	1098	*	5	8.12776e-19	7.69658e-12	-0.167848	-0.115805	NA
chr11	66410998	66411447	450	*	5	2.89285e-34	9.62645e-12	-0.198777	-0.115757	RBM4-015
chr17	27903168	27904006	839	*	5	1.13269e-27	3.78257e-10	-0.210831	-0.115117	GIT1-004, GIT1-017, GIT1-018
chr1	205631817	205632101	285	*	5	3.20359e-29	7.53885e-15	-0.144963	-0.115025	SLC45A3-002
chr21	46367939	46368313	375	*	5	5.79384e-34	9.9095e-12	-0.216783	-0.114933	NA
chr16	67942802	67943338	537	*	5	4.01539e-31	3.58097e-14	-0.167573	-0.114919	NA
chr17	73552110	73552728	619	*	5	2.91739e-30	2.07521e-09	-0.201348	-0.114812	LLGL2-007
chr19	48015621	48016860	1240	*	5	1.83976e-25	1.18316e-15	-0.212656	-0.114407	NAPA-001, NAPA-017, NAPA-004, NAPA-002, NAPA-014, NAPA-023, NAPA-006, NAPA-007, NAPA-013, NAPA-003, NAPA-011, NAPA-015, NAPA-012, NAPA-005, NAPA-019
chr6	37438853	37440210	1358	*	5	1.16568e-15	7.41708e-13	-0.166203	-0.114376	CMTR1-004
chr13	113417122	113417751	630	*	5	8.94258e-21	6.08508e-11	-0.209508	-0.114088	NA
chr20	61526476	61527291	816	*	5	1.14656e-20	6.43132e-12	-0.180222	-0.114079	NA
chr1	2483719	2483933	215	*	5	5.94062e-36	8.89238e-13	-0.187471	-0.113976	RP3-395M20.8-005, RP3-395M20.8-006, RP3-395M20.8-004, RP3-395M20.8-002
chr6	466602	467681	1080	*	5	6.18044e-44	1.7289e-11	-0.227902	-0.11393	NA
chr14	24784787	24785933	1147	*	5	1.5939e-19	2.03338e-12	-0.23495	-0.113486	LTB4R-003, LTB4R-005
chr12	12202221	12202803	583	*	5	1.00659e-21	6.86092e-11	-0.161327	-0.113428	BCL2L14-005, BCL2L14-004, BCL2L14-008, BCL2L14-009, BCL2L14-010, BCL2L14-011, BCL2L14-014
chr15	80855457	80855584	128	*	5	5.77649e-36	6.71057e-12	-0.187588	-0.113349	RP11-379K22.2-001
chr4	7786976	7788326	1351	*	5	2.49473e-30	3.78553e-12	-0.150318	-0.113203	NA
chr19	1423753	1424952	1200	*	5	7.84975e-26	1.47429e-11	-0.185986	-0.112645	DAZAP1-004
chr9	116225236	116225992	757	*	5	3.86735e-22	3.75285e-10	-0.255214	-0.112629	RGS3-002, RGS3-015
chr16	1052529	1053741	1213	*	5	1.05457e-32	2.41868e-15	-0.167836	-0.112498	RP11-161M6.3-201
chr21	33671009	33672186	1178	*	5	2.51856e-21	4.44991e-14	-0.155281	-0.111301	MRAP-003, MRAP-004
chr6	167312423	167313693	1271	*	5	8.48508e-34	9.55442e-14	-0.227852	-0.111164	NA
chr10	2978126	2978687	562	*	5	7.02212e-19	1.12315e-11	-0.145865	-0.11113	RP11-89K18.1-001
chr7	1045157	1046346	1190	*	5	5.90033e-29	8.12428e-11	-0.28512	-0.110755	NA
chr12	125578355	125579295	941	*	5	1.65069e-15	9.38086e-12	-0.147605	-0.110536	AACS-009
chr17	8378756	8379225	470	*	5	1.23658e-58	5.4018e-10	-0.206535	-0.110363	NA
chr16	2806322	2807787	1466	*	5	3.86243e-31	3.98363e-16	-0.217601	-0.109745	SRRM2-015, SRRM2-013, SRRM2-030, SRRM2-017, SRRM2-014, SRRM2-016, SRRM2-029
chr19	36435543	36436010	468	*	5	3.67712e-33	1.02869e-10	-0.189493	-0.109722	NA
chr19	58983155	58984373	1219	*	5	2.13007e-14	2.0773e-12	-0.149485	-0.109692	ZNF324-201, ZNF324-003, ZNF446-005, ZNF446-008
chr1	228295437	228296128	692	*	5	5.51e-29	1.05837e-11	-0.171464	-0.10946	MRPL55-008, MRPL55-005, MRPL55-009, MRPL55-014, MRPL55-201, MRPL55-032, MRPL55-031, MRPL55-030, MRPL55-026, MRPL55-029, MRPL55-002, MRPL55-022, MRPL55-021, MRPL55-019, MRPL55-018, MRPL55-016, MRPL55-003, MRPL55-001, MRPL55-202, MRPL55-203, MRPL55-204, MRPL55-007, MRPL55-033, MRPL55-025, MRPL55-006, MRPL55-028, MRPL55-004, MRPL55-013, MRPL55-023, MRPL55-020, MRPL55-015, MRPL55-017, MRPL55-010, MRP…
chr3	12949457	12949921	465	*	5	1.0046e-32	9.41266e-09	-0.218431	-0.109167	NA
chr16	87755225	87756170	946	*	5	8.91308e-21	2.78648e-13	-0.157078	-0.109074	NA
chr1	31193990	31194554	565	*	5	1.33292e-27	1.86511e-12	-0.214352	-0.108991	MATN1-001, MATN1-002
chr16	87753701	87754207	507	*	5	5.61365e-27	3.01522e-09	-0.20408	-0.108987	NA
chr16	84695337	84695749	413	*	5	9.17289e-24	7.77365e-08	-0.25068	-0.108855	NA
chr17	7643798	7644241	444	*	5	2.95565e-19	8.15757e-12	-0.169615	-0.108809	DNAH2-005
chr7	6191780	6192094	315	*	5	4.63373e-30	3.61375e-11	-0.232206	-0.108767	NA
chr6	170589483	170589897	415	*	5	6.48022e-19	1.33995e-10	-0.140876	-0.108716	NA
chr15	28358268	28359911	1644	*	5	1.37917e-13	3.53832e-09	-0.188553	-0.108467	HERC2-008
chr2	4050695	4050845	151	*	5	1.29197e-19	1.43044e-05	-0.267603	-0.108374	NA
chr2	3285967	3286635	669	*	5	3.9775e-45	1.63072e-13	-0.21311	-0.108101	TSSC1-011
chr4	140781201	140781822	622	*	5	2.02444e-27	8.01267e-12	-0.232697	-0.107768	NA
chr12	109972747	109973279	533	*	5	3.93166e-34	3.01124e-10	-0.192615	-0.107682	NA
chr7	4748942	4749573	632	*	5	4.68092e-22	7.52644e-09	-0.171133	-0.107612	NA
chr16	56397908	56398336	429	*	5	3.18318e-31	7.07176e-15	-0.142834	-0.107515	AMFR-004, AMFR-003
chr10	134586462	134588040	1579	*	5	2.66484e-21	7.96368e-13	-0.197847	-0.10728	NA
chr6	52267928	52268951	1024	*	5	4.51898e-22	2.11329e-11	-0.193859	-0.106956	NA
chr2	97524719	97525009	291	*	5	1.63752e-22	2.84394e-08	-0.219721	-0.106423	ANKRD39-001, ANKRD39-002, ANKRD23-007
chr2	1842182	1843184	1003	*	5	6.06593e-23	4.19071e-14	-0.138786	-0.106399	MYT1L-012
chr3	52255405	52256186	782	*	5	1.45165e-27	7.73875e-12	-0.167843	-0.106148	NA
chr18	43418148	43419102	955	*	5	4.04849e-15	7.71253e-10	-0.140618	-0.105893	SIGLEC15-004, SIGLEC15-003
chr7	157633252	157633985	734	*	5	2.09303e-19	1.29895e-07	-0.300743	-0.10583	NA
chr3	126061950	126062822	873	*	5	3.08103e-39	4.12039e-14	-0.19218	-0.105782	NA
chr8	143405122	143406192	1071	*	5	1.52316e-22	1.39095e-12	-0.14828	-0.105625	TSNARE1-005
chr16	3843012	3843415	404	*	5	1.32905e-30	2.30591e-11	-0.197192	-0.105562	NA
chr19	3820207	3821359	1153	*	5	1.93004e-31	3.46858e-09	-0.192897	-0.105535	NA
chr19	5660924	5661782	859	*	5	1.45542e-36	2.86433e-12	-0.183204	-0.105392	NA
chr4	57874657	57875894	1238	*	5	1.80346e-15	2.77379e-10	-0.176476	-0.105179	POLR2B-002, POLR2B-008
chr20	58514079	58514806	728	*	5	6.09188e-19	8.93125e-11	-0.180126	-0.105055	FAM217B-002, PPP1R3D-001, FAM217B-004
chr1	228399562	228400693	1132	*	5	3.66525e-12	8.32833e-10	-0.234001	-0.104984	C1orf145-001, C1orf145-002, C1orf145-003
chr17	79216882	79216949	68	*	5	2.58766e-41	1.62711e-07	-0.209031	-0.104964	NA
chr13	114085424	114085732	309	*	5	4.53025e-23	6.78235e-07	-0.240238	-0.104862	NA
chr14	105246532	105247329	798	*	5	1.06576e-26	8.81261e-08	-0.260173	-0.104787	AKT1-008
chr12	3782889	3783474	586	*	5	7.60609e-21	5.49963e-11	-0.151317	-0.104693	EFCAB4B-007
chr13	114220279	114220724	446	*	5	2.62411e-21	9.77541e-12	-0.156211	-0.104622	NA
chr19	15635627	15636103	477	*	5	8.80618e-38	6.77528e-13	-0.225972	-0.104387	CYP4F22-201
chr1	229730023	229730560	538	*	5	4.23546e-24	6.36009e-10	-0.154753	-0.104324	NA
chr16	66436664	66437349	686	*	5	1.69761e-23	4.06551e-10	-0.162794	-0.104212	NA
chr19	36195166	36195835	670	*	5	2.67771e-25	3.48854e-11	-0.178974	-0.104128	ZBTB32-001, ZBTB32-003, ZBTB32-005, ZBTB32-006
chr16	539845	541243	1399	*	5	1.2693e-20	7.39154e-11	-0.163243	-0.103786	RAB11FIP3-003, AL049542.1-201
chr7	157092682	157093534	853	*	5	5.30685e-19	9.38735e-12	-0.134377	-0.103726	NA
chr1	222986690	222987845	1156	*	5	5.42457e-20	1.09869e-11	-0.199156	-0.103589	RP11-452F19.3-009, RP11-452F19.3-010, RP11-452F19.3-006, RP11-452F19.3-005, RP11-452F19.3-008, RP11-452F19.3-003, RP11-452F19.3-012, RP11-452F19.3-001, RP11-452F19.3-004, RP11-452F19.3-002, DISP1-004
chr1	19181040	19181419	380	*	5	4.89369e-27	9.8803e-13	-0.198721	-0.103578	NA
chr7	44258737	44259913	1177	*	5	2.70021e-37	3.22104e-08	-0.198364	-0.103533	CAMK2B-023
chr11	119040829	119042046	1218	*	5	6.18847e-19	1.78359e-10	-0.156271	-0.103472	NLRX1-001, NLRX1-004, NLRX1-201, NLRX1-003, NLRX1-009, NLRX1-008, NLRX1-006, NLRX1-010, NLRX1-011, NLRX1-012, NLRX1-014, NLRX1-005
chr17	4799244	4800583	1340	*	5	2.2501e-38	7.85621e-14	-0.223322	-0.103354	MINK1-008, MINK1-013, MINK1-014
chr17	60783129	60783915	787	*	5	1.18549e-14	5.14663e-13	-0.136451	-0.103339	RP11-156L14.1-002, RP11-156L14.1-003, RP11-156L14.1-001
chr14	101830622	101831690	1069	*	5	3.37062e-22	2.98265e-12	-0.143581	-0.103233	NA
chr3	183962619	183963511	893	*	5	1.40056e-30	2.73402e-11	-0.162068	-0.10316	ALG3-010, ALG3-011, ALG3-009, ALG3-012
chr12	57868776	57869490	715	*	5	1.85524e-22	2.61599e-09	-0.273312	-0.103105	ARHGAP9-023, ARHGAP9-018, MARS-001, ARHGAP9-024, ARHGAP9-010, ARHGAP9-022, ARHGAP9-009
chr18	76984589	76986572	1984	*	5	2.44159e-23	8.97391e-12	-0.18594	-0.102945	NA
chr16	943000	943632	633	*	5	1.72955e-35	9.55839e-09	-0.169425	-0.10271	LMF1-015
chr12	132529914	132530603	690	*	5	6.97897e-27	8.20328e-11	-0.230907	-0.102707	NA
chr1	5946328	5947386	1059	*	5	9.23748e-23	2.94264e-07	-0.272932	-0.102674	NA
chr10	772088	773141	1054	*	5	1.96844e-27	8.39488e-11	-0.184973	-0.102566	NA
chr17	27493204	27493798	595	*	5	9.8636e-23	2.1505e-11	-0.212939	-0.102424	MYO18A-034, MYO18A-033
chr17	78644246	78644766	521	*	5	1.1959e-47	1.05813e-06	-0.287698	-0.102396	NA
chr7	642127	642763	637	*	5	1.28056e-18	4.33987e-12	-0.160897	-0.102328	PRKAR1B-009, AC147651.4-001
chr20	44984066	44984894	829	*	5	1.00547e-20	3.04791e-10	-0.182396	-0.102226	SLC35C2-009, SLC35C2-010
chr14	23883283	23885254	1972	*	5	1.57994e-15	5.28022e-14	-0.119027	-0.102136	CTD-2201G16.1-001
chr3	138170552	138170939	388	*	5	9.2774e-27	2.08795e-11	-0.159674	-0.102003	NA
chr1	179834470	179834809	340	*	5	5.65077e-32	1.55458e-13	-0.16475	-0.101996	IFRG15-201
chr1	246414665	246415964	1300	*	5	1.66232e-30	1.09721e-07	-0.264723	-0.10196	NA
chr17	53638531	53639063	533	*	5	1.25066e-21	2.51035e-12	-0.190955	-0.101954	CTD-2033D24.2-002, CTD-2033D24.2-001
chr4	715865	717040	1176	*	5	5.42547e-27	8.41482e-15	-0.159751	-0.101911	PCGF3-005, RP11-1191J2.4-001
chr17	78876656	78876961	306	*	5	1.12935e-26	4.32528e-13	-0.143986	-0.101839	NA
chr8	145770785	145771560	776	*	5	6.16746e-20	4.3164e-11	-0.169907	-0.101608	ARHGAP39-003
chr2	39470725	39471182	458	*	5	8.45557e-26	9.85614e-12	-0.265444	-0.101579	NA
chr15	85933153	85933934	782	*	5	1.10983e-27	3.96309e-11	-0.133995	-0.101372	RNU7-79P-201
chr4	3775787	3776495	709	*	5	3.30167e-16	6.90872e-09	-0.179165	-0.101236	NA
chr16	4016306	4016845	540	*	5	2.20551e-21	2.94817e-11	-0.158169	-0.101099	NA
chr19	940967	942270	1304	*	5	2.02527e-12	4.33316e-10	-0.166878	-0.10085	NA
chr10	99695981	99696260	280	*	5	6.81825e-65	4.26785e-11	-0.310581	-0.100847	CRTAC1-002
chr1	21030519	21031312	794	*	5	4.79389e-52	1.8873e-12	-0.180484	-0.100635	NA
chr20	37054159	37056075	1917	*	5	1.77048e-13	4.26408e-13	-0.119407	-0.10044	SNORA71B-201, SNORA71A-201, SNORA71B-001, SNHG17-009
chr19	2809055	2809432	378	*	5	1.73954e-19	2.45746e-11	-0.139734	-0.100411	THOP1-004, THOP1-011, THOP1-013, THOP1-008, THOP1-006, THOP1-012, THOP1-014
chr22	26936882	26937534	653	*	5	2.60834e-19	2.89634e-08	-0.169602	-0.100249	TPST2-009
chr3	71774842	71775763	922	*	5	5.97647e-20	1.57336e-08	-0.16795	-0.100008	EIF4E3-001
chr18	59221320	59222050	731	*	5	1.23059e-21	1.06387e-08	-0.182729	-0.1	NA

## Sheet: Supp Table S5
Supplemental Table S5. List of genes within differentially hypomethylated regions after treatment with azacitidine, decitabine and common to both treatments
Azacitidine	Decitabine	Common
1012A1.4	AC147651.4	AACS
190A12.7	ADCK3	ABCA3
195F19.5	ADCY10P1	ABR
58K22.5	AKT1	AC005104.3
AC007182.6	AL008733.1	AC005481.5
AC011995.1	AL049542.1	AC008440.10
AC012506.2	ANKRD26P1	AC061992.1
AC017028.8	AP005530.1	AC068946.1
AC019118.3	AP2A2	AC108004.5
AC064852.4	ARHGAP39	AC141928.1
AC073283.7	ARHGAP9	ADAM30
AC104135.3	BCL2L14	ADRA2C
AC133528.2	C1QTNF4	AGAP3
ADI1	CAMK2B	AL360181.1
AHSA1	CAPN15	ALG3
AKAP8L	CDC42BPB	AMFR
ALOX5	CHST5	ANKHD1
ANO7	CLUH	ANKRD23
ANXA11	CRTAC1	ANKRD39
AP001469.5	CTB	ANKS3
ARFGAP1	CYP4F22	AP002954.3
AVP	DDX41	AP5Z1
BECN1P1	DNAH14	APOLD1
C16orf13	F11	ARHGEF40
C1orf177	GAL3ST1	ATG4B
C1orf226	GALNS	ATG9A
CAD	GET4	ATP11A
CAPN10	HERC2	B3GALT6
CARS2	INPP5A	BAIAP3
CCDC157	KCNG2	C1orf145
CCL27	KEAP1	C20orf144
CCND1	KMT2D	C7orf50
CCNY	LAMA5	CAMSAP1
CDCA2	LINC00200	CANT1
CDH3	LINC00982	CBS
CGN	LINGO3	CCDC19
CHD3	LLGL2	CCDC40
CHRNA10	MAEA	CCDC85C
CHRNA2	MARS	CD81
CLCN6	MC1R	CD82
CNGA4	MINK1	CDK10
CSRP1	MIR4489	CHD2
CTDSP2	MIR4750	CHERP
DGCR2	MIR5587	CHPF2
DNMT1	MIR935	CIDEB
DOHH	MMP17	CIT
DPYSL2	MRAP	CMTR1
EGLN2	MYH10	CNOT2
ELF3	MYO18A	COL4A2
EME2	MYO1C	CSF3R
EMP2	MYO9B	CSNK2A2
ENHO	NLRX1	CTBP1
ERCC5	PAPOLB	CTBP2
EXTL3	PCGF3	CTC
FAM120B	PLXND1	CTD
FAM3B	PRKAR1B	DAPK3
FARP1	RAB11FIP3	DAZAP1
FLVCR2	RBM15B	DIP2C
GIGYF2	RGS3	DISP1
GLB1L	RLTPR	DNAH10OS
GLTSCR1	RNA5SP434	DNAH17
GNA14	RNF213	DNAH2
GSTM3	RNF40	EEF1D
GZF1	SH2B2	EFCAB4B
HAGHL	SIPA1	EIF4E3
HPX	SSBP3	EIF4EBP3
HSPG2	SUN1	EPHB4
HYPK	SYNJ2	EPN3
IFT27	TCF25	EXOC3
IKBKB	TDRD9	EXOC3L4
INHA	THOP1	FAM109A
INTS9	TMEM240	FAM193B
ITGA2B	TPST2	FAM217B
KCNC1	TSPAN4	FBXL14
KCTD10	WDR90	FERMT3
KIAA1211	WWP2	FRMD4A
KIAA1549	ZBTB46	GAA
KRBA1	ZNF282	GDF5OS
KSR1	ZNF324	GEMIN4
LEMD2	ZNF446	GIT1
LINC00857		GJB4
LINC01006		GPC1
LINC01119		GPR132
LMO7		GPR146
LRCH1		HDAC4
LZTR1		HDLBP
MAPK4		HGFAC
MARCH8		IFRG15
MCF2L		IQCA1P1
MIEF2		KCNAB2
MIR1280		KDM4B
MIR1282		KLHDC7A
MIR1292		LA16c
MIR26A2		LAMP1
MIR4260		LMF1
MIR4326		LPAR2
MIR4440		LRP8
MIR4441		LRRC48
MIR937		LTB4R
MOB2		LTB4R2
MPP3		LTBP4
MRC2		MAD1L1
MRPS34		MAP2K7
MYT1		MAPK15
NAGPA		MAPK8IP3
NARFL		MATN1
NAV1		MBTPS1
NCAPD3		MFHAS1
NGDN		MIR1205
NHEJ1		MIR153
NOP56		MIR23B
NOS1AP		MIR27B
NRDE2		MIR3074
OBSCN		MIR4656
OBSL1		MIR637
PAK4		MIR671
PARP6		MMP15
PARVB		MOB3C
PCBP3		MPST
PCNT		MRPL55
PET112		MYADM
PIK3R1		MYT1L
PLXNA1		NAPA
PNLDC1		NCOR2
POP4		NECAB3
PTPN5		NFATC1
PXN		NXN
QRFP		OR2B11
RASA3		OR7E47P
RASL11A		OTUD3
RBPMS		PACS2
RDH11		PAOX
RET		PAX5
RNA5SP55		PHLDB1
RNF126		PITRM1
RP1		PML
RRBP1		POFUT2
RUFY1		POLR2B
SCARNA21		PPP1R3D
SCRIB		PTDSS2
SDCBP2		PTPN14
SELM		PTPN18
SERF2		PTPRF
SF3A1		RASL10B
SHC2		RBM4
SLC29A3		RECQL4
SLC8A1		RFX2
SMTN		RHBDD2
SND1		RHOT2
SNORA51		RNA5SP378
SNORD110		RNU6
SNORD119		RNU7
SNORD56		RP11
SNORD57		RP3
SNORD86		RP4
SORBS2		RP5
SSUH2		SCUBE1
ST5		SDF4
STK16		SDK1
SYT3		SEPT2
SYTL2		SGSM2
SZT2		SIGLEC15
TACC1		SIK1
TBC1D9B		SLC22A23
TBCB		SLC35C2
TMED3		SLC45A3
TMEM44		SMARCD3
TPCN2		SMURF1
TRAPPC12		SNHG17
TTC39A		SNORA42.3
TXK		SNORA71A
UBE3B		SNORA71B
UBR4		SNORD45.1
USP35		SPTBN2
VIPAS39		SRRM2
VOPP1		STRIP1
VPS26B		TAF1C
WDR27		TBC1D24
WSB2		TBCD
Y_RNA.86		TECPR1
ZBTB48		TNK2
ZDHHC6		TNS3
ZNF580		TOR4A
ZNF581		TRPT1
ZNF652		TSNARE1
snoU13.303		TSSC1
		TST
		UNC5CL
		USB1
		USP20
		WDR24
		WHSC1
		ZBTB32
		ZNF319
		ZNF573

## Sheet: Supp Table S6
Supplemental Table S6. Number of differentially expressed genes across six KMT2A-rearranged infant ALL cell lines following treatment with azacitidine and decitabine
	Merged_AZ	PER-490_AZ	PER-703_AZ	PER-784_AZ	PER-785_AZ	PER-826_AZ	PER-910_AZ	Merged_DEC	PER-490_DEC	PER-703_DEC	PER-784_DEC	PER-785_DEC	PER-826_DEC	PER-910_DEC
Upregulated (FC < 1)	18	706	323	31	337	27	141	1164	2127	1575	1684	1970	990	1018
Downreulated (FC < -1)	0	61	39	6	153	2	10	14	411	362	165	464	73	72
Total	18	767	362	37	490	29	151	1178	2538	1937	1849	2434	1063	1090
Differentially expressed genes were determined using the following thresholds:
Log2 fold change	< -1 & > 1
Adjusted p value (FDR)	< 0.05

## Sheet: Supp Table S7
Supplemental Table S7. List of significant upregulated differentially expressed genes following treatment with azacitidine and decitabine when the transcriptomes of six KMT2A-rearranged infant ALL cell lines were merged and compared to untreated controls
Azacitidine (n=18)	Decitabine (n=1164)
LOC112268317	DAZL
MAGEB2	TUBA3D
C12orf40	CTAG2
PNMA5	TEX13C
NFE4	MAGEA4
OTP	DMRTB1
SACS-AS1	SSX1
ANO9	LOC112268317
SSX3	UCHL1
LOC105375781	MAGEB2
IL23R	TUBA3E
LOC107985004	PNMA5
NR5A1	HDGFL1
SSX1	SSX3
INPP5J	GPAT2
GPAT2	PAGE5
LINC02525	SACS-AS1
LOC100507002	EPX
	MAGEB1
	CTCFL
	TKTL1
	MAGEA1
	DSCR8
	BRDT
	KCNV2
	NFE4
	TSPYL6
	LOC105375781
	DDX43
	COL14A1
	MAGEB16
	ROBO1
	C12orf40
	APOBEC2
	LOC100499194
	ADCYAP1
	MAGEA10
	SOX10
	SLC6A10P
	CCDC144NL-AS1
	ZNF544
	CTHRC1
	TFDP3
	MAEL
	DCAF8L2
	TNNT2
	ST8SIA6-AS1
	LAMP3
	LIN7A
	POMC
	SYCE1
	PRR20G
	TEX11
	LOC105376922
	SOHLH1
	LOC105375303
	ZNF208
	NR5A1
	DCAF8L1
	RHEX
	PKP1
	NKAPL
	ZNF300
	LOC107985004
	FKBP6
	MAGEA3
	MPC1L
	TDRD12
	EZHIP
	TH
	POU3F3
	SYT2
	LOC105373323
	PASD1
	TEX101
	OTUD6A
	ZNF560
	TMEM45B
	CLC
	NHLRC1
	SMIM22
	FAM9B
	OTP
	SLITRK4
	PCP4L1
	CLEC2L
	IL23R
	TUBA3C
	OLFM2
	EMP2
	MAGEA12
	PPP1R2C
	LCN2
	TDRD6
	MYO16
	PTH2R
	KRBOX1
	LOC105371703
	PRKACG
	PRSS2
	ADGRD1-AS1
	COL13A1
	CACNG4
	SCEL
	HOXD13
	ANO9
	GAGE2A
	MAGEA6
	LOC101930665
	VCX3A
	ZNF257
	RHOXF2B
	SSX2
	FAM133A
	BTBD18
	CA4
	OVAAL
	LINC02575
	LOC107986757
	LYPD5
	MYL9
	LRRN2
	DCAF4L2
	UGT8
	CHRM3
	SMPD3
	COX7B2
	DYNLT3
	TCN1
	FCN2
	CT45A1
	PPP4R3C
	HORMAD1
	MAGEB6
	TDRD1
	INPP5J
	ALPG
	SSX9P
	SLITRK6
	FXYD3
	GPC3
	CTB-178M22.2
	MAGEC1
	CRHR2
	LOC105374626
	LOC105373974
	IL24
	ZNF239
	MAL
	RAB41
	ZNF141
	KRT81
	ERICH3
	PRG2
	LOC102546229
	BTN1A1
	VCX3B
	ZNF135
	PACSIN1
	OVCH1-AS1
	RARRES2
	TEX37
	VCX2
	LOC105378456
	MEG3
	MORC2-AS1
	IL32
	TPTE
	KRT86
	SLC7A11-AS1
	FAM83F
	CEND1
	MAGEC2
	DMRTC2
	AKAP12
	MAGEB10
	LINC01518
	CPLX1
	SYCP3
	LOC105378654
	ANKRD26P1
	IGHA2
	KIF25
	WFIKKN2
	CRIP2
	CT45A10
	C9orf57
	S100A16
	LOC105370105
	PNPLA4
	PAGE2
	DUSP27
	TAS1R1
	PSG3
	ZNF578
	LOC105377675
	INSL6
	GABRA5
	LARGE2
	LINC02506
	LOC105373208
	CGREF1
	WDR72
	LOC102724008
	PSORS1C2
	SUPT20HL2
	SLC1A7
	KRT17
	NKAIN4
	LINC02525
	LOC107985909
	TMEM132A
	PLBD1
	BCAS1
	ATP8B1
	CCN5
	LYPD9P
	CALHM1
	NECTIN4
	LINGO4
	CCKBR
	RBMY2FP
	CR2
	DIO3
	FAM95A
	PAGE2B
	MAGEA9B
	SCGB3A1
	ADAD1
	SSX6P
	ZNF542P
	LINC01287
	PAGE1
	GCSAML
	ERVFC1
	C2CD4D-AS1
	LINC00624
	EGFLAM
	IGSF10
	LOC105373387
	TSSC2
	TNNI1
	LOC100132154
	LSAMP
	CNTN2
	LOC105379527
	TPD52L1
	ANKRD20A19P
	RBMY1A1
	GABRR1
	FAM9C
	NEURL1
	LOC102723335
	EXOC3L1
	LOC100129291
	SPDYC
	LINC00472
	BDKRB2
	LOC107984645
	GAGE1
	ZNF727
	CSAG1
	PDLIM4
	FGF13
	CYP2F1
	LINC01413
	AFAP1-AS1
	TUBAL3
	REN
	ZNF750
	FAT1
	SCIN
	IGLC7
	ZNF733P
	MEIKIN
	COL17A1
	PRG3
	SLC6A10PB
	PROSER2-AS1
	MB
	THEG
	GFRA4
	CXCR3
	CSNK1A1P1
	TAFA5
	ADAD2
	SLCO2B1
	PGF
	GP1BA
	KLHL38
	TPO
	DSCR4
	LOC107985436
	GATA1
	SPATA31D1
	SOX11
	CD3G
	FTHL17
	RTP3
	LIMCH1
	NEFH
	SCARA5
	PROX1
	AACSP1
	ZNF723
	F2RL1
	CBLC
	LOC105372321
	LOC101928473
	CALN1
	FAR2P1
	KLHL40
	LOC105376322
	MAB21L2
	IGF1
	SNHG27
	STK31
	CDH5
	HRH3
	ACSBG1
	RORC
	NKX6-3
	LINC01139
	PEG3
	TM4SF1
	POU3F1
	LINC00491
	KRT16
	DNAH8
	COL6A3
	SSX8P
	TRIM54
	DPPA4
	RLBP1
	DCAF4L1
	ZNF479
	TDRG1
	DMKN
	LOC105372130
	ADIPOQ
	MYL2
	MLF1
	RP1
	RPL10L
	CRACDL
	LOC105370115
	ZNF732
	PADI4
	TRPM5
	DUSP26
	MRGPRE
	TRIM29
	FAM238B
	LINC01419
	LOC105373177
	PGLYRP1
	SPZ1
	CXCL11
	LOC105378968
	MYO1B
	ATP1A2
	CA9
	DKK3
	LOC107984872
	WNT9A
	ADRA2A
	ACTBL2
	CYP2W1
	AICDA
	LOC100192426
	FSTL5
	PCSK9
	FAM3B
	AXL
	KCNJ18
	CPE
	ZNF683
	TFPI2
	CAVIN1
	TBX3
	HAS1
	MYCN
	PPL
	ALOX12
	LOC100506405
	HSPA12B
	SPATA31C1
	UICLM
	IL1RL1
	LOC105372672
	LINC02212
	GAL3ST3
	ROBO4
	CXCR1
	LMO1
	ACTN2
	MMP8
	LINC02544
	LOC107986848
	ARC
	LOC105374264
	TAF7L
	POU4F1
	SORCS1
	SH3PXD2A-AS1
	LOC107986400
	MAB21L4
	LOC643201
	GDPD4
	KLHDC8A
	LOC105370113
	MIR100HG
	LY6K
	FGFBP1
	RBMY1E
	LOC105371942
	VWA5B2
	INMT
	LOC101929128
	LOC107985164
	CHRNA1
	LOC105375594
	DNAJC5G
	GDA
	LOC102724265
	ZSCAN10
	S100B
	MXRA8
	LHX6
	LOC101929021
	ITK
	LOC105376980
	LOC105378129
	ALX3
	LAMC2
	LOC105372316
	MAT1A
	CALHM3
	PAX2
	LOC105369735
	CACNA2D1
	TMEM130
	GIMAP6
	TCL1B
	LOC440570
	LANCL3
	PFN2
	GRASLND
	PGLYRP2
	LOC107986466
	MSGN1
	LOC105373780
	LOC105377724
	ADAMTS20
	FMR1NB
	CA8
	CD3E
	COL21A1
	SELENBP1
	LOC105369329
	CAVIN3
	GNLY
	H2AB1
	DPEP3
	PDZRN3-AS1
	ZNF366
	CD34
	CA6
	SERPING1
	NSG1
	TRIM50
	GIMAP8
	MYT1L
	PICSAR
	VSTM4
	KIAA1549L
	RAB32
	UNC5B-AS1
	MAP3K20-AS1
	TCF24
	LDHAL6A
	IL17B
	ABCC12
	SEMA6A
	LOC100132004
	KIF7
	FMO3
	RD3L
	LOC105371540
	CCDC152
	TMEM150C
	FOXJ1
	GPR158
	FERMT1
	LOC105374848
	RAB3B
	PIWIL2
	NNAT
	PCAT7
	H2AB3
	DUOX1
	LOC105376239
	TEX13D
	NOS1
	CNGA1
	ELOVL4
	LOC105378606
	LINC00958
	PDZD4
	FGF6
	LRRC37A11P
	LOC105370783
	LOC107985449
	CXCL10
	PNLDC1
	SLC24A3
	ZNF595
	EPHA2
	AQP1
	CCDC63
	NR2F1-AS1
	KRT87P
	GRIN1
	GPR183
	MAGEB17
	MMP1
	UCMA
	RIMBP2
	LOC105378842
	LGALS7
	LOC105376344
	SHE
	LOC643339
	LOC101059915
	SLC25A18
	SALL1
	LOC729737
	LRRC32
	HTR3A
	LOC107985861
	KCNK17
	LOC102724788
	NRXN3
	TTC39A
	APOD
	CHRM5
	NFIA-AS2
	VCX
	S100Z
	DDX11L10
	LOC112268199
	LOC107987299
	LOC105370120
	FAM50B
	KBTBD12
	CLEC10A
	DHRS2
	LINC00673
	CEACAM3
	BRINP1
	WNT5B
	RASEF
	PTGES
	IGLV6-57
	LOC105375368
	CCN4
	LOC105372637
	PRELP
	CALML3-AS1
	AMBP
	SH3RF2
	LINC00501
	LOC105370202
	ZBP1
	RTL5
	LOC105372161
	PAPPA
	AIM2
	KLHDC7A
	LOC107986391
	GMPR
	DNAH3
	LOC107984475
	GJB7
	QPCT
	CORIN
	SFRP5
	FATE1
	GPRIN3
	LOC101929667
	LINC01091
	LOC107985011
	TPTE2P2
	ENO4
	ZNF133-AS1
	L3MBTL4-AS1
	HMCN1
	ERBB3
	LINC02780
	LOC441179
	RBP7
	LOC107986666
	TMEM74B
	RNF17
	ZNF534
	PHYHD1
	C5orf64
	SFN
	OLFML2A
	MAP3K19
	LOC112267916
	TMEM72
	LOC105377581
	CDH4
	OLFML3
	SSTR2
	PID1
	CCL1
	GPC4
	LOC107984169
	LOC105373137
	LOC105378115
	DDX4
	LOC105369203
	THBS2
	SLC34A2
	ARNT2
	EPPK1
	GABRB3
	ZNF354C
	ARSF
	LOC105375566
	ADGRE1
	CASC20
	AIRE
	TFPI
	LOC105373089
	RHOXF1
	PRSS50
	LINC00885
	GOLT1A
	TRIM55
	MMP15
	GCNA
	WNT10A
	ESRP2
	GPRC5D-AS1
	LINC02813
	NEUROG3
	SYNC
	DNALI1
	TMEM200A
	HSPC102
	PDZD2
	LOC102723506
	DAPK2
	ZDHHC19
	EBF3
	PPP1R3A
	LOC107985728
	LINC00922
	ABCA9
	SYN3
	PRTFDC1
	LOC107986381
	LOC728989
	LOC105370740
	ALLC
	ACSL6
	IL18RAP
	TFF3
	ALPL
	LOC105375580
	PIWIL3
	NEBL
	OAS3
	BCAN
	GABBR2
	LOC101928834
	PRL
	C10orf105
	LINC02244
	KLHL35
	NANOG
	EFHD1
	CTD-3080P12.3
	STAB1
	FGF1
	AMY1C
	LINC01160
	LOC100419170
	FNDC1
	LOC101929457
	GSG1
	FBXO2
	PDIA2
	TMEM235
	KCNH3
	EDIL3
	LOC105371461
	TDRD9
	FAM183A
	MS4A1
	MAOA
	ANGPT2
	S100A3
	LOC101927741
	LOC101929294
	PHOSPHO1
	KCP
	ZFPM2-AS1
	PINCR
	DMTN
	IFI44L
	DBH
	SIGLEC6
	CES1P2
	PEG10
	PPBP
	DGKI
	FGFBP2
	LOC105372578
	MFAP5
	KCNJ6-AS1
	TSPEAR
	TMTC1
	AATBC
	KCCAT333
	ACTL8
	CYP1A1
	AKR1E2
	FOLR3
	LOC105370363
	LOC105378776
	LINC02810
	LINC00540
	BOK-AS1
	KIRREL3
	LOC100287036
	ABCA6
	LINC02296
	CTNNA2
	MS4A15
	SLC17A7
	SOAT2
	LOC105375836
	PRDM16
	LOC107986524
	IFITM5
	PTPRG
	KDELR3
	ALPK3
	LOC107986257
	LOC101929014
	SLC24A2
	TMEM255A
	FER1L6-AS2
	LAMB2
	RNF212
	PIGR
	HKDC1
	MSLN
	FCER1A
	LOC107987225
	ANXA8
	CA7
	CYP2T1P
	LINC01234
	SELENOM
	LOC105375822
	ACE
	LINC02428
	LOC646030
	CACNA1I
	ZNF541
	FABP6
	SIGLEC1
	CPT1C
	UPB1
	ST8SIA6
	GHRL
	CHRNA6
	IL1R1
	RASGEF1A
	LOC105374339
	ADGRG5
	CCDC80
	LOC105377756
	CELF3
	KCNJ1
	AGAP2-AS1
	DPYD-AS1
	LOC102723340
	MKRN9P
	LOC107986820
	FNDC5
	LOC107985933
	FILNC1
	MEIS3P1
	TPTE2P3
	SEPTIN4
	LOC107985910
	A2M
	NOTCH3
	MORC1
	GDF15
	CNN3
	LINC01169
	ENTPD2
	RASGRP3
	GPR25
	KIF12
	GDNF-AS1
	CD2
	LOC105376775
	ENTPD8
	FCAMR
	LOC105374428
	LINC00477
	LINC02600
	CRYBA4
	LOC105373888
	TREML1
	NFILZ
	LGALS2
	HPN
	LOC101929704
	LINC02832
	HMGA2-AS1
	OVOL1
	LOC107987398
	LOC105371080
	ASCL2
	CLIC3
	IGFALS
	ABO
	LOC101927960
	NELL2
	PTPRN
	FABP3
	NPR1
	TCP11
	TMBIM7P
	EVPL
	EDN2
	HYAL1
	ZNF571-AS1
	LOC105369933
	LOC102723305
	BAIAP3
	PLCH1
	NPPC
	LOC107984889
	MRC1
	TEKT2
	LOC100268168
	CDO1
	PLPP3
	LOC100506532
	TERB1
	GRB7
	LOC105378286
	TCF23
	LOC105374944
	LINC02085
	LOC101928371
	RPLP0P2
	LINC01451
	CORT
	CD52
	HID1
	MYO3B
	OTOF
	AQP3
	CYGB
	CNGA4
	SYNGR3
	SULT4A1
	CYP4F3
	XG
	LOC112268150
	LOC105372639
	SLFN14
	LOC101928711
	COL5A3
	MT1H
	TMPRSS9
	LAG3
	DSCAML1
	CHGB
	PLA2G5
	PIK3CD-AS2
	ALOX15
	CXCR5
	ADAMTS14
	WDR86
	FLNC
	LOC107985869
	SLC6A19
	C2orf88
	FAM184B
	ATP2B2
	LINC02593
	EFNA1
	AFAP1L1
	MOV10L1
	DBNDD1
	FNDC11
	LOC102723342
	RAB25
	NGB
	PTPN3
	HSF5
	INSC
	GADD45G
	LINC02608
	CKB
	LOC101928107
	LOC105376123
	ODF3L2
	COX6B2
	RPA4
	LINC02535
	PGC
	LOC101928595
	TBX2
	LOC105369724
	SLC6A11
	LOC100128993
	CERNA2
	PDE2A
	CLEC18C
	LOC107984705
	RBPMS
	LOC107984532
	BHMG1
	SBK2
	LOC107985936
	MST1R
	CD300E
	LOC105371380
	TEX14
	CPNE5
	LOC105378690
	COL6A1
	LMO7-AS1
	CX3CR1
	MGP
	TCN2
	LGI4
	ENTPD1
	ADORA3
	PYY
	TSPAN6
	ZMIZ1-AS1
	CHRNE
	RND2
	ILDR1
	ITGB2-AS1
	ADAMTS18
	SOX15
	CDKN1C
	SLC26A11
	PIP5K1P1
	PKIB
	TVP23C
	NEIL1
	CNR2
	ANGPT4
	LOC105371929
	LINC02580
	FAM171A1
	KCNN1
	LINC01132
	DNAAF1
	UROC1
	SLC14A2
	TOGARAM2
	SLC39A12
	MYLK3
	CYSRT1
	UNC5B
	IRF6
	ABHD11-AS1
	MYO1A
	LOC107984830
	LINGO1
	CFP
	SLC10A4
	YY2
	PKP3
	AMZ1
	ADAM8
	LOC105376025
	LOC105374570
	PTK6
	RILPL1
	IL17C
	LOC105369783
	CETP
	LINC01664
	THNSL2
	FOLR2
	TMEM229B
	AGRP
	LOC105376289
	CFAP251
	SP140
	SCNN1A
	SLC43A2
	BCL6B
	S100A6
	LOC105370384
	CACNA1A
	LOC105378367
	LOC105369325
	LOC107987209
	ITGA2B
	SAMD14
	TP53I3
	PRSS36
	LOC105378075
	ARHGAP22
	TTBK1
	TEX41
	LOC105369670
	ATOH8
	FERMT2
	SLC6A16
	TRPC5OS
	CDHR2
	LOC105373880
	H2AC6
	MATN1
	KCNG2
	NR4A2
	SLC16A4
	RIN2
	TMEM236
	AURKC
	LOC102724591
	MS4A14
	TAF1L
	LINC01619
	MEI1
	LOC100507002
	SH2D4B
	LOC105378819
	BMF
	SHISA8
	FBXL13
	AK7
	H4C15
	TVP23A
	KCNMB2-AS1
	LOC100505622
	LOC107985770
	TG
	CAMK2A
	EPS8L2
	ZNF350-AS1
	IL10RA
	LOC105371795
	RRAD
	CCNA1
	LY86-AS1
	LINC01694
	CRABP2
	H2BC5
	CD300LB
	LOC100505942
	TXNIP
	H2BC12
	LOC100379224
	ELAPOR1
	CLEC18A
	H2BC21
	FLJ45513
	TFAP2E-AS1
	ADHFE1
	LAMA2
	ARRDC4
	LOC105373244
	NQO1
	SYP
	KIAA0513
	FKBP1B
	PCDHGB7
	PTX3
	SH2D3A
	RASIP1
	FAXDC2
	MVP
	DENND2B
	GPRC5C
	SMPD1
	H3C6
	LOC105371267
	CTF1
	TNNC2
	CBLN3
	LINC01353
	PRR19
	LOC101928631
	WHRN
	TCP11L2
	LOC339192
	EEPD1
	PLCD3
	LOC101927759
	LOC105378077
	ADGRE2
	LOC646626
	LOC107985544
	S100A5
	LINC01136
	CD82
	SPATA6L
	BTG2
	BEST1
	ITGB7
	TTC25
	TNFSF9
	SIPA1L2
	ARHGEF3
	FAM214B
	ARMH1
	PIPOX
	RBM44
	TNNC1
	TNK2-AS1
	SERTAD1
	C1S
	CCDC40
	YPEL3
	CCDC116
	SLC12A8
	LINC01001
	UBTD1
	PIK3IP1
	PNPLA7
	DNAJB2
	CD226
	H4C8
	SPHK1
	LOC728392
	MOK
	SPATA21
	CTSW
	LOC105371894
	LOC105372300
	PHLDA3
	B3GNT4
	H2BC4
	CEL
	SIAE
	IZUMO4
	GSTM2
	MSANTD1
	RHOC
	LRRC6
	GRIN2C
	FUCA1
	SNTA1

## Sheet: Supp Table S8
Supplemental Table S8. Gene Set Enrichment Analysis of hallmark (H) and curated gene sets (C2: CGP + CP) collections across significant upregulated genes after treatment with azacitidine and decitabine (FDR <0.1)
list		ID	Description	setSize	enrichmentScore	NES	pvalue	p.adjust	qvalues	rank	leading_edge	core_enrichment	Cell Line	Treatment		Identification of cell lines
1	KIM_RESPONSE_TO_TSA_AND_DECITABINE_UP	KIM_RESPONSE_TO_TSA_AND_DECITABINE_UP	KIM_RESPONSE_TO_TSA_AND_DECITABINE_UP	19	0.648407	1.93951	0.000208855	0.0904344	0.0904344	182	tags=68%, list=24%, signal=54%	SSX3/MAGEB2/IL18/SMPD3/SSX1/TES/MAGEA4/PPL/MAGEB1/TTC39A/DNALI1/KRT17/PECAM1	CL1	Azacitidine		Id	Cell Line
2	KRIGE_RESPONSE_TO_TOSEDOSTAT_24HR_DN	KRIGE_RESPONSE_TO_TOSEDOSTAT_24HR_DN	KRIGE_RESPONSE_TO_TOSEDOSTAT_24HR_DN	16	0.663667	2.17771	0.000486204	0.0234717	0.0203741	102	tags=69%, list=21%, signal=56%	IGSF10/PHACTR3/GPR183/P2RY6/MPO/RNASE3/DHRS9/LYZ/EBF3/LGALS12/P2RY2	CL4	Azacitidine		CL1	PER-490
3	GAL_LEUKEMIC_STEM_CELL_DN	GAL_LEUKEMIC_STEM_CELL_DN	GAL_LEUKEMIC_STEM_CELL_DN	20	0.616673	2.15298	0.000351165	0.0234717	0.0203741	79	tags=55%, list=16%, signal=48%	MNDA/S100A12/HNMT/SIRPA/S100A9/RNASE2/VCAN/CLEC5A/S100P/CXCR3/LYZ	CL4	Azacitidine		CL2	PER-703
4	NABA_MATRISOME	NABA_MATRISOME	NABA_MATRISOME	39	0.521068	2.12438	0.000215285	0.0234717	0.0203741	121	tags=54%, list=25%, signal=44%	IGSF10/NRG4/S100A12/CD209/S100A9/SERPINB2/VCAN/CLEC5A/S100A16/PRL/CLEC4E/S100P/IL24/TGM5/ECM2/S100A3/LGALS12/ANXA1/TNN/A2M/S100B	CL4	Azacitidine		CL3	PER-784
5	REACTOME_NEUTROPHIL_DEGRANULATION	REACTOME_NEUTROPHIL_DEGRANULATION	REACTOME_NEUTROPHIL_DEGRANULATION	34	0.525228	2.08523	0.00032769	0.0234717	0.0203741	86	tags=47%, list=18%, signal=42%	MNDA/S100A12/VNN1/SIRPA/S100A9/RNASE2/ATP8B4/TYROBP/CLEC5A/MPO/CHI3L1/RNASE3/C3/S100P/LYZ/PIGR	CL4	Azacitidine		CL4	PER-785
6	RUTELLA_RESPONSE_TO_CSF2RB_AND_IL4_DN	RUTELLA_RESPONSE_TO_CSF2RB_AND_IL4_DN	RUTELLA_RESPONSE_TO_CSF2RB_AND_IL4_DN	19	0.600035	2.06975	0.000471143	0.0234717	0.0203741	106	tags=63%, list=22%, signal=51%	S100A12/VNN1/ZNF185/S100A9/VCAN/CLEC5A/CACNA2D3/C3/CLEC4E/TREM1/EMP1/MS4A6A	CL4	Azacitidine		CL5	PER-826
7	REACTOME_INNATE_IMMUNE_SYSTEM	REACTOME_INNATE_IMMUNE_SYSTEM	REACTOME_INNATE_IMMUNE_SYSTEM	52	0.452276	1.94686	0.000525486	0.0234717	0.0203741	131	tags=52%, list=27%, signal=43%	MNDA/S100A12/CD209/VNN1/SIRPA/S100A9/RNASE2/ATP8B4/TYROBP/CLEC5A/CCR2/MPO/CHI3L1/RNASE3/C3/CLEC4E/S100P/LYZ/TREM1/PIGR/LBP/FCER1A/MEFV/MCEMP1/S100B/PECAM1/CD68	CL4	Azacitidine		CL6	PER-910
8	NABA_MATRISOME_ASSOCIATED	NABA_MATRISOME_ASSOCIATED	NABA_MATRISOME_ASSOCIATED	30	0.533669	2.06069	0.000665705	0.025487	0.0221234	121	tags=57%, list=25%, signal=45%	NRG4/S100A12/CD209/S100A9/SERPINB2/CLEC5A/S100A16/PRL/CLEC4E/S100P/IL24/TGM5/S100A3/LGALS12/ANXA1/A2M/S100B	CL4	Azacitidine
9	KRIGE_RESPONSE_TO_TOSEDOSTAT_6HR_DN	KRIGE_RESPONSE_TO_TOSEDOSTAT_6HR_DN	KRIGE_RESPONSE_TO_TOSEDOSTAT_6HR_DN	19	0.563351	1.94321	0.00129564	0.043404	0.0376759	102	tags=53%, list=21%, signal=43%	IGSF10/PHACTR3/GPR183/P2RY6/CHI3L1/RNASE3/DHRS9/EBF3/LGALS12/P2RY2	CL4	Azacitidine
10	NABA_SECRETED_FACTORS	NABA_SECRETED_FACTORS	NABA_SECRETED_FACTORS	13	0.637921	1.96787	0.00189298	0.0563688	0.0489297	91	tags=62%, list=19%, signal=51%	NRG4/S100A12/S100A9/S100A16/PRL/S100P/IL24/S100A3	CL4	Azacitidine
11	BOQUEST_STEM_CELL_UP	BOQUEST_STEM_CELL_UP	BOQUEST_STEM_CELL_UP	13	0.629209	1.94099	0.00252398	0.0676426	0.0587157	88	tags=62%, list=18%, signal=52%	HNMT/OLFML3/VCAN/ABCA6/ATP8B4/C3/OLFML2B/ECM2	CL4	Azacitidine
12	ONDER_CDH1_TARGETS_2_DN	ONDER_CDH1_TARGETS_2_DN	ONDER_CDH1_TARGETS_2_DN	25	0.520054	1.91848	0.00318254	0.0775383	0.0673054	111	tags=52%, list=23%, signal=42%	IGSF3/ZNF185/SIRPA/S100A9/SERPINB2/MCTP2/SLC7A8/CYP1A1/C3/S100P/MYO1B/P2RY2/ADTRP	CL4	Azacitidine
13	TAKEDA_TARGETS_OF_NUP98_HOXA9_FUSION_10D_DN	TAKEDA_TARGETS_OF_NUP98_HOXA9_FUSION_10D_DN	TAKEDA_TARGETS_OF_NUP98_HOXA9_FUSION_10D_DN	20	0.533634	1.86306	0.00409692	0.0846117	0.0734453	135	tags=70%, list=28%, signal=53%	SLC7A8/CLEC5A/CHI3L1/S100P/OLFML2B/LGALS12/EMP1/FCER1A/ADTRP/A2M/S100B/MEIKIN/STAB1/GPNMB	CL4	Azacitidine
14	THUM_SYSTOLIC_HEART_FAILURE_UP	THUM_SYSTOLIC_HEART_FAILURE_UP	THUM_SYSTOLIC_HEART_FAILURE_UP	17	0.558844	1.862	0.0041043	0.0846117	0.0734453	80	tags=47%, list=16%, signal=41%	MNDA/HNMT/S100A9/VCAN/TYROBP/DHRS9/LYZ/H3C6	CL4	Azacitidine
15	ICHIBA_GRAFT_VERSUS_HOST_DISEASE_35D_UP	ICHIBA_GRAFT_VERSUS_HOST_DISEASE_35D_UP	ICHIBA_GRAFT_VERSUS_HOST_DISEASE_35D_UP	13	0.600767	1.85325	0.00630994	0.095087	0.0825382	87	tags=54%, list=18%, signal=45%	MNDA/SIRPA/S100A9/RNASE2/TYROBP/LYZ/LBP	CL4	Azacitidine
16	GERY_CEBP_TARGETS	GERY_CEBP_TARGETS	GERY_CEBP_TARGETS	10	0.651971	1.85273	0.00555262	0.095087	0.0825382	91	tags=70%, list=19%, signal=58%	MNDA/RNASE2/SERPINB2/VCAN/C3/LYZ/S100A3	CL4	Azacitidine
17	MARTINEZ_RB1_AND_TP53_TARGETS_UP	MARTINEZ_RB1_AND_TP53_TARGETS_UP	MARTINEZ_RB1_AND_TP53_TARGETS_UP	23	0.506305	1.83366	0.00505399	0.095087	0.0825382	127	tags=57%, list=26%, signal=44%	MNDA/SIRPA/SERPINB2/TYROBP/TSHR/CLEC4E/PLIN4/EMP2/LYZ/LBP/MS4A6A/S100B/PECAM1	CL4	Azacitidine
18	JINESH_BLEBBISHIELD_TO_IMMUNE_CELL_FUSION_PBSHMS_DN	JINESH_BLEBBISHIELD_TO_IMMUNE_CELL_FUSION_PBSHMS_DN	JINESH_BLEBBISHIELD_TO_IMMUNE_CELL_FUSION_PBSHMS_DN	17	0.547061	1.82274	0.00615645	0.095087	0.0825382	86	tags=53%, list=18%, signal=45%	HNMT/S100A9/ABCA6/SLC7A8/C3/DHRS9/PRXL2A/PLIN4/PIGR	CL4	Azacitidine
19	MARTINEZ_TP53_TARGETS_UP	MARTINEZ_TP53_TARGETS_UP	MARTINEZ_TP53_TARGETS_UP	21	0.509441	1.80345	0.00638644	0.095087	0.0825382	127	tags=57%, list=26%, signal=44%	MNDA/SIRPA/SERPINB2/TYROBP/TSHR/CLEC4E/EMP2/LYZ/LBP/MS4A6A/S100B/PECAM1	CL4	Azacitidine
20	GOLDRATH_ANTIGEN_RESPONSE	GOLDRATH_ANTIGEN_RESPONSE	GOLDRATH_ANTIGEN_RESPONSE	12	0.609916	1.83385	0.00692308	0.0976518	0.0847645	131	tags=75%, list=27%, signal=56%	IGSF10/TYROBP/CCR2/C3/CXCR3/EMP1/ANXA1/GZMA/CD68	CL4	Azacitidine
21	MUELLER_METHYLATED_IN_GLIOBLASTOMA	MUELLER_METHYLATED_IN_GLIOBLASTOMA	MUELLER_METHYLATED_IN_GLIOBLASTOMA	12	0.75322	2.26074	0.000111284	0.0179168	0.0170441	208	tags=83%, list=18%, signal=69%	DAZL/SSX1/MAGEB2/SSX3/TKTL1/LCN2/SSX2/IL24/KRT81/KRT17	All_merged	Decitabine
22	YEGNASUBRAMANIAN_PROSTATE_CANCER	YEGNASUBRAMANIAN_PROSTATE_CANCER	YEGNASUBRAMANIAN_PROSTATE_CANCER	18	0.654719	2.18335	0.000105899	0.0179168	0.0170441	264	tags=78%, list=22%, signal=61%	CTAG2/MAGEA4/SSX1/SSX3/MAGEA1/MAGEA3/MAGEA12/PRSS2/SSX2/KRT81/TPTE/PAGE1/GAGE1/FGF13	All_merged	Decitabine
23	HELLER_SILENCED_BY_METHYLATION_UP	HELLER_SILENCED_BY_METHYLATION_UP	HELLER_SILENCED_BY_METHYLATION_UP	39	0.545454	2.11801	0.000100888	0.0179168	0.0170441	175	tags=46%, list=15%, signal=41%	DAZL/MAGEA4/SSX1/SSX3/MAGEB1/TKTL1/DDX43/LAMP3/MAGEA3/TDRD12/MAGEA12/PRSS2/GAGE2A/MAGEA6/SSX2/MAGEC1/IL32/AKAP12	All_merged	Decitabine
24	ACEVEDO_METHYLATED_IN_LIVER_CANCER_DN	ACEVEDO_METHYLATED_IN_LIVER_CANCER_DN	ACEVEDO_METHYLATED_IN_LIVER_CANCER_DN	59	0.465435	1.91315	0.00010022	0.0179168	0.0170441	338	tags=58%, list=29%, signal=43%	HDGFL1/SSX3/PAGE5/TFDP3/ST8SIA6-AS1/PASD1/TDRD6/PRKACG/HOXD13/GAGE2A/SSX2/DCAF4L2/CHRM3/COX7B2/FCN2/TDRD1/SSX9P/ZNF239/KRT81/ERICH3/KRT86/PAGE2/INSL6/ADAD1/PAGE1/EGFLAM/RBMY1A1/GAGE1/SCIN/TPO/LIMCH1/CALN1/PEG3/DMKN	All_merged	Decitabine
25	REACTOME_CELLULAR_SENESCENCE	REACTOME_CELLULAR_SENESCENCE	REACTOME_CELLULAR_SENESCENCE	10	-0.633412	-2.39342	0.000799361	0.0643485	0.0612142	147	tags=90%, list=12%, signal=79%	H2AC6/H4C15/CCNA1/H2BC5/H2BC12/H2BC21/H3C6/H4C8/H2BC4	All_merged	Decitabine
26	REACTOME_SENESCENCE_ASSOCIATED_SECRETORY_PHENOTYPE_SASP	REACTOME_SENESCENCE_ASSOCIATED_SECRETORY_PHENOTYPE_SASP	REACTOME_SENESCENCE_ASSOCIATED_SECRETORY_PHENOTYPE_SASP	10	-0.633412	-2.39342	0.000799361	0.0643485	0.0612142	147	tags=90%, list=12%, signal=79%	H2AC6/H4C15/CCNA1/H2BC5/H2BC12/H2BC21/H3C6/H4C8/H2BC4	All_merged	Decitabine
27	MCGARVEY_SILENCED_BY_METHYLATION_IN_COLON_CANCER	MCGARVEY_SILENCED_BY_METHYLATION_IN_COLON_CANCER	MCGARVEY_SILENCED_BY_METHYLATION_IN_COLON_CANCER	14	0.621408	1.94094	0.000762112	0.0643485	0.0612142	50	tags=43%, list=4%, signal=42%	CTAG2/DMRTB1/UCHL1/HDGFL1/DDX43/POMC	All_merged	Decitabine
28	ZHONG_RESPONSE_TO_AZACITIDINE_AND_TSA_UP	ZHONG_RESPONSE_TO_AZACITIDINE_AND_TSA_UP	ZHONG_RESPONSE_TO_AZACITIDINE_AND_TSA_UP	36	0.48945	1.87501	0.000505766	0.0643485	0.0612142	233	tags=42%, list=20%, signal=34%	DAZL/SSX1/MAGEB2/SSX3/MAGEB1/TKTL1/KCNV2/TDRD12/TUBA3C/SSX2/SMPD3/MAGEC1/AKAP12/CGREF1/PAGE1	All_merged	Decitabine
29	KIM_RESPONSE_TO_TSA_AND_DECITABINE_UP	KIM_RESPONSE_TO_TSA_AND_DECITABINE_UP	KIM_RESPONSE_TO_TSA_AND_DECITABINE_UP	38	0.461242	1.78185	0.00111145	0.0715772	0.0680908	247	tags=42%, list=21%, signal=34%	DAZL/MAGEA4/SSX1/MAGEB2/SSX3/MAGEB1/KCNV2/TFDP3/SSX2/SMPD3/IL24/KRT86/KRT17/CCN5/PAGE1/TPD52L1	All_merged	Decitabine
30	HELLER_HDAC_TARGETS_SILENCED_BY_METHYLATION_UP	HELLER_HDAC_TARGETS_SILENCED_BY_METHYLATION_UP	HELLER_HDAC_TARGETS_SILENCED_BY_METHYLATION_UP	63	0.414598	1.7165	0.0010015	0.0715772	0.0680908	202	tags=33%, list=17%, signal=29%	DAZL/MAGEA4/SSX1/MAGEB2/SSX3/TKTL1/DDX43/COL14A1/LAMP3/MAGEA3/TDRD12/PRSS2/GAGE2A/MAGEA6/SSX2/SMPD3/ALPG/MAGEC1/AKAP12/CRIP2/CGREF1	All_merged	Decitabine
31	RUTELLA_RESPONSE_TO_HGF_VS_CSF2RB_AND_IL4_UP	RUTELLA_RESPONSE_TO_HGF_VS_CSF2RB_AND_IL4_UP	RUTELLA_RESPONSE_TO_HGF_VS_CSF2RB_AND_IL4_UP	15	-0.500049	-2.28093	0.00132979	0.077853	0.0740609	322	tags=87%, list=27%, signal=64%	PLPP3/CD52/MT1H/GADD45G/CX3CR1/ENTPD1/CDKN1C/NR4A2/RIN2/NQO1/C1S/SLC12A8/SPHK1	All_merged	Decitabine
32	REACTOME_DNA_REPLICATION	REACTOME_DNA_REPLICATION	REACTOME_DNA_REPLICATION	11	-0.568738	-2.25329	0.00177778	0.0880684	0.0837787	258	tags=82%, list=22%, signal=65%	H2AC6/H4C15/CCNA1/H2BC5/H2BC12/H2BC21/H3C6/H4C8/H2BC4	All_merged	Decitabine
33	REACTOME_ESR_MEDIATED_SIGNALING	REACTOME_ESR_MEDIATED_SIGNALING	REACTOME_ESR_MEDIATED_SIGNALING	11	-0.503822	-1.9961	0.00177778	0.0880684	0.0837787	147	tags=82%, list=12%, signal=72%	H2AC6/H4C15/H2BC5/H2BC12/H2BC21/H3C6/H4C8/SPHK1/H2BC4	All_merged	Decitabine
34	REACTOME_DNA_REPAIR	REACTOME_DNA_REPAIR	REACTOME_DNA_REPAIR	10	-0.586532	-2.21628	0.00239808	0.0965228	0.0918213	213	tags=90%, list=18%, signal=74%	NEIL1/H2AC6/H4C15/CCNA1/H2BC5/H2BC12/H2BC21/H4C8/H2BC4	All_merged	Decitabine
35	TAVAZOIE_METASTASIS	TAVAZOIE_METASTASIS	TAVAZOIE_METASTASIS	10	0.663674	1.89146	0.00217118	0.0965228	0.0918213	152	tags=70%, list=13%, signal=61%	SSX1/ROBO1/MAGEA3/ZNF257/SSX2/FCN2/KRT81	All_merged	Decitabine
36	REACTOME_FACTORS_INVOLVED_IN_MEGAKARYOCYTE_DEVELOPMENT_AND_PLATELET_PRODUCTION	REACTOME_FACTORS_INVOLVED_IN_MEGAKARYOCYTE_DEVELOPMENT_AND_PLATELET_PRODUCTION	REACTOME_FACTORS_INVOLVED_IN_MEGAKARYOCYTE_DEVELOPMENT_AND_PLATELET_PRODUCTION	10	0.658969	1.87806	0.00228545	0.0965228	0.0918213	294	tags=70%, list=25%, signal=53%	TUBA3D/TUBA3E/TUBA3C/PRKACG/KIF25/TUBAL3/GATA1	All_merged	Decitabine
37	RICKMAN_HEAD_AND_NECK_CANCER_B	RICKMAN_HEAD_AND_NECK_CANCER_B	RICKMAN_HEAD_AND_NECK_CANCER_B	13	0.774653	1.87264	0.000104778	0.023126	0.0219167	582	tags=100%, list=23%, signal=77%	GTSF1/COCH/MAGEA4/PNMA8A/MAGEA10/GPC3/UGT8/PTH2R/SPESP1/CDKN2B/GAGE1/CLIC6/COL21A1	CL1	Decitabine
38	MCGARVEY_SILENCED_BY_METHYLATION_IN_COLON_CANCER	MCGARVEY_SILENCED_BY_METHYLATION_IN_COLON_CANCER	MCGARVEY_SILENCED_BY_METHYLATION_IN_COLON_CANCER	17	0.728503	1.83858	0.000102428	0.023126	0.0219167	337	tags=65%, list=13%, signal=56%	UCHL1/CTAG2/HDGFL1/DMRTB1/CBR1/NEURL1/DDX43/POMC/MOV10L1/ASCL2/SFRP5	CL1	Decitabine
39	YEGNASUBRAMANIAN_PROSTATE_CANCER	YEGNASUBRAMANIAN_PROSTATE_CANCER	YEGNASUBRAMANIAN_PROSTATE_CANCER	21	0.688987	1.78707	0.000101379	0.023126	0.0219167	682	tags=76%, list=27%, signal=56%	SSX1/SSX3/CTAG2/COCH/MAGEA1/MAGEA4/MAGEA3/FGF13/MAGEA12/PAGE1/SSX2/GAGE1/PEG3/SHTN1/TPTE/ERBB3	CL1	Decitabine
40	HAMAI_APOPTOSIS_VIA_TRAIL_UP	HAMAI_APOPTOSIS_VIA_TRAIL_UP	HAMAI_APOPTOSIS_VIA_TRAIL_UP	48	0.583201	1.63687	0.00010002	0.023126	0.0219167	604	tags=54%, list=24%, signal=42%	CTHRC1/MYO6/RAI14/B3GALNT1/AGGF1/PENK/MYH10/FGF13/CDC42BPA/DYNLT3/LACTB2/GOLGA4/TENT5A/TCEAL4/ZNF257/ZNF486/ZNF43/SPESP1/SNX10/NPDC1/TCEAL3/LGALS8/CCDC91/CCDC112/DNAJA4/SHTN1	CL1	Decitabine
41	FOSTER_KDM1A_TARGETS_UP	FOSTER_KDM1A_TARGETS_UP	FOSTER_KDM1A_TARGETS_UP	41	0.584513	1.61979	0.00010006	0.023126	0.0219167	461	tags=49%, list=18%, signal=41%	GTSF1/BRDT/FAM9C/HTATIP2/SPINK2/MAGEA10/FMR1NB/SYCP3/DNAJC5G/EZHIP/UROC1/SLC30A3/ECHDC2/BCAS1/PDLIM4/FAM9B/AGMAT/CLIC6/QPCT/APP	CL1	Decitabine
42	MEISSNER_NPC_HCP_WITH_H3_UNMETHYLATED	MEISSNER_NPC_HCP_WITH_H3_UNMETHYLATED	MEISSNER_NPC_HCP_WITH_H3_UNMETHYLATED	110	0.501165	1.47694	9.999e-05	0.023126	0.0219167	756	tags=53%, list=30%, signal=39%	DAZL/MAEL/HTATIP2/DPEP3/TDRD1/P4HTM/FKBP6/ST14/SYCP3/GPX3/DDIT4L/MAP10/HORMAD1/LARGE2/CCN2/TDRD6/OLFM2/EZHIP/F2RL1/SLC34A2/PPL/TERB1/RPP25/PDGFD/LGALS3/ECHDC2/FAM110C/LARP6/GUCY2D/CBLC/NAP1L5/VSIR/ADAD1/SHROOM1/CAVIN1/CLIC6/FBLN7/CDO1/COL8A2/CDCP1/DDX4/PLBD1/RAB3B/KBTBD12/CAMKV/SHTN1/AFAP1L1/ALOX12/ESRP2/PRSS50/TAF7L/CALN1/ILDR1/EPS8L2/IRF6/VSTM4/SYCP2/RAB42	CL1	Decitabine
43	HELLER_HDAC_TARGETS_SILENCED_BY_METHYLATION_UP	HELLER_HDAC_TARGETS_SILENCED_BY_METHYLATION_UP	HELLER_HDAC_TARGETS_SILENCED_BY_METHYLATION_UP	107	0.499681	1.4704	9.999e-05	0.023126	0.0219167	625	tags=43%, list=25%, signal=34%	DAZL/SSX1/SSX3/TKTL1/MAGEB2/MAGEA4/SMPD3/DPEP3/SPINK2/DDX43/NPTX2/COL14A1/TDRD12/TUFT1/IL13RA1/PFN2/VCX/ZBTB43/MAGEA3/HSPA2/H1-0/LAMP3/MAGEA6/GAGE2A/PPL/ANKRD6/SDC4/TXNRD3/SLC6A8/MAGEC1/OGDHL/ULBP2/SSX2/ALCAM/GAGE1/CRIP2/ACSBG1/DDX4/PGBD5/TUBB2A/MLF1/PYY/CSTA/SEPTIN4/BAIAP2/CGREF1	CL1	Decitabine
44	ZHONG_RESPONSE_TO_AZACITIDINE_AND_TSA_UP	ZHONG_RESPONSE_TO_AZACITIDINE_AND_TSA_UP	ZHONG_RESPONSE_TO_AZACITIDINE_AND_TSA_UP	53	0.556699	1.57359	0.00020004	0.0386327	0.0366126	718	tags=57%, list=28%, signal=41%	DAZL/SSX1/SSX3/TKTL1/MAGEB2/ATP6V0A1/SMPD3/DPEP3/KCNV2/TDRD12/MAGEB1/VCX/HSPA2/TNNC2/PAGE1/SLC6A8/MAGEC1/KDELR3/NRIP3/SSX2/CAVIN1/ZNF222/TUBA3C/CDO1/TUBB2A/NNAT/CGREF1/TAF7L/AKAP12/FLNC	CL1	Decitabine
45	REACTOME_PIWI_INTERACTING_RNA_PIRNA_BIOGENESIS	REACTOME_PIWI_INTERACTING_RNA_PIRNA_BIOGENESIS	REACTOME_PIWI_INTERACTING_RNA_PIRNA_BIOGENESIS	10	0.769873	1.77516	0.0005392	0.0640818	0.0607309	172	tags=70%, list=7%, signal=66%	MAEL/TDRD9/TDRD1/FKBP6/TDRD12/MOV10L1/TDRD6	CL1	Decitabine
46	HOOI_ST7_TARGETS_UP	HOOI_ST7_TARGETS_UP	HOOI_ST7_TARGETS_UP	16	0.675847	1.69175	0.000513242	0.0640818	0.0607309	526	tags=62%, list=21%, signal=50%	MEST/MYO6/TMEM168/IL32/SLC27A2/SOX30/BAIAP2L1/LHX6/CPLX1/IL31RA	CL1	Decitabine
47	MADAN_DPPA4_TARGETS	MADAN_DPPA4_TARGETS	MADAN_DPPA4_TARGETS	17	0.666253	1.68148	0.000512138	0.0640818	0.0607309	551	tags=65%, list=22%, signal=51%	DAZL/GTSF1/MAEL/STK31/HORMAD1/SYCE1/SHE/DPPA4/SPESP1/FAM9B/DDX4	CL1	Decitabine
48	KOYAMA_SEMA3B_TARGETS_DN	KOYAMA_SEMA3B_TARGETS_DN	KOYAMA_SEMA3B_TARGETS_DN	44	0.57322	1.59746	0.0004002	0.0640818	0.0607309	531	tags=45%, list=21%, signal=37%	TDRD9/GPAT2/COCH/CTCFL/DPEP3/NEURL1/SYNGR3/AIF1L/SYNM/LACTB2/MYL9/GPC1/TRIM6/CYP2T1P/SLC6A8/LHX6/ALCAM/PEG3/TBX3/FAM133A	CL1	Decitabine
49	KIM_RESPONSE_TO_TSA_AND_DECITABINE_UP	KIM_RESPONSE_TO_TSA_AND_DECITABINE_UP	KIM_RESPONSE_TO_TSA_AND_DECITABINE_UP	54	0.543931	1.53976	0.0005001	0.0640818	0.0607309	597	tags=50%, list=24%, signal=39%	DAZL/SSX1/TES/SSX3/MAGEB2/MAGEA4/HTATIP2/SMPD3/KCNV2/FAM50B/MAGEB1/TFDP3/IL18/HSPA2/FBXO2/F2RL1/PPL/SLC27A2/RPP25/TPD52L1/PAGE1/SLC6A8/SSX2/CDO1/CDCP1/FAM169A/DNALI1	CL1	Decitabine
50	SMID_BREAST_CANCER_RELAPSE_IN_BONE_DN	SMID_BREAST_CANCER_RELAPSE_IN_BONE_DN	SMID_BREAST_CANCER_RELAPSE_IN_BONE_DN	51	0.545032	1.53738	0.00070014	0.0772655	0.0732252	696	tags=55%, list=27%, signal=41%	UCHL1/COCH/MAGEA4/KCNK5/NPTX2/SYNM/CHRM3/MAGEA3/MAGEA12/SOX10/IGLC2/WNT5B/LAMP3/IL32/CHST3/LGR5/GAGE1/PEG3/QPCT/RARRES1/PGBD5/TUBB2A/PLEKHB1/TRIM29/COL9A3/PSAT1/CA9/KRT17	CL1	Decitabine
51	MUELLER_METHYLATED_IN_GLIOBLASTOMA	MUELLER_METHYLATED_IN_GLIOBLASTOMA	MUELLER_METHYLATED_IN_GLIOBLASTOMA	13	0.853628	2.30311	0.000114273	0.0906182	0.0885914	127	tags=69%, list=7%, signal=65%	DAZL/MAGEB2/LCN2/TKTL1/KRT17/SSX1/LXN/SSX3/KRT81	CL2	Decitabine
52	ZHONG_RESPONSE_TO_AZACITIDINE_AND_TSA_UP	ZHONG_RESPONSE_TO_AZACITIDINE_AND_TSA_UP	ZHONG_RESPONSE_TO_AZACITIDINE_AND_TSA_UP	37	0.578825	1.91796	0.000101626	0.0906182	0.0885914	278	tags=38%, list=14%, signal=33%	DAZL/KCNV2/MAGEB2/TKTL1/SSX1/SSX3/MAGEB1/DPEP3/RPA4/PGF/TAF7L/TDRD12/CLIC3/HSPA2	CL2	Decitabine
53	KIM_RESPONSE_TO_TSA_AND_DECITABINE_UP	KIM_RESPONSE_TO_TSA_AND_DECITABINE_UP	KIM_RESPONSE_TO_TSA_AND_DECITABINE_UP	42	0.554991	1.86747	0.000303459	0.160429	0.156841	486	tags=52%, list=25%, signal=40%	DAZL/KCNV2/MAGEB2/KRT17/SSX1/LXN/SSX3/MAGEB1/KRT86/LAMC2/H2AB3/CLIC3/AQP3/HSPA2/MAP7/MYO5C/HYAL1/IL1R2/GDF15/SMPD3/IL24/TTC39A	CL2	Decitabine
54	BLANCO_MELO_BRONCHIAL_EPITHELIAL_CELLS_INFLUENZA_A_DEL_NS1_INFECTION_DN	BLANCO_MELO_BRONCHIAL_EPITHELIAL_CELLS_INFLUENZA_A_DEL_NS1_INFECTION_DN	BLANCO_MELO_BRONCHIAL_EPITHELIAL_CELLS_INFLUENZA_A_DEL_NS1_INFECTION_DN	16	-0.658982	-3.15616	0.00106045	0.167264	0.163523	380	tags=88%, list=20%, signal=71%	TMCC2/PER2/S1PR5/MSTO2P/TFAP4/CBX2/E2F1/NEXN/TEF/SLC46A1/CDT1/KIF15/UHRF1/PHGDH	CL2	Decitabine
55	UDAYAKUMAR_MED1_TARGETS_UP	UDAYAKUMAR_MED1_TARGETS_UP	UDAYAKUMAR_MED1_TARGETS_UP	14	-0.676274	-3.02129	0.000877193	0.167264	0.163523	390	tags=86%, list=20%, signal=69%	SRGN/AP1S2/BOP1/AMH/GARS1/MYO19/LONP1/EIF4EBP1/CBS/PSAT1/EXPH5/ASNS	CL2	Decitabine
56	ZHAN_MULTIPLE_MYELOMA_CD1_UP	ZHAN_MULTIPLE_MYELOMA_CD1_UP	ZHAN_MULTIPLE_MYELOMA_CD1_UP	14	-0.658884	-2.9436	0.000877193	0.167264	0.163523	211	tags=71%, list=11%, signal=64%	TRIB3/MFAP4/GPR63/EIF4EBP1/PCK2/ATF5/PHGDH/GPT2/INHBE/STC2	CL2	Decitabine
57	KRIGE_AMINO_ACID_DEPRIVATION	KRIGE_AMINO_ACID_DEPRIVATION	KRIGE_AMINO_ACID_DEPRIVATION	14	-0.646217	-2.887	0.000877193	0.167264	0.163523	60	tags=57%, list=3%, signal=56%	CBS/PSAT1/ATF5/ASNS/ASS1/DDIT4/STC2/CHAC1	CL2	Decitabine
58	TOOKER_GEMCITABINE_RESISTANCE_DN	TOOKER_GEMCITABINE_RESISTANCE_DN	TOOKER_GEMCITABINE_RESISTANCE_DN	16	-0.519889	-2.48998	0.00106045	0.167264	0.163523	250	tags=62%, list=13%, signal=55%	LPCAT1/YARS1/TRIB3/SHMT2/SLC39A14/SLC3A2/EIF4EBP1/PSAT1/ASNS/SLC7A5	CL2	Decitabine
59	MIKKELSEN_MEF_HCP_WITH_H3_UNMETHYLATED	MIKKELSEN_MEF_HCP_WITH_H3_UNMETHYLATED	MIKKELSEN_MEF_HCP_WITH_H3_UNMETHYLATED	23	0.648312	1.98668	0.000421852	0.167264	0.163523	369	tags=61%, list=19%, signal=50%	KCNV2/MAEL/GPR158/SLITRK4/LY6K/NOS1/DPEP3/SYCP3/TAF7L/PCDHA1/BEX1/DUSP13/ILDR1/CNGA4	CL2	Decitabine
60	SATO_SILENCED_EPIGENETICALLY_IN_PANCREATIC_CANCER	SATO_SILENCED_EPIGENETICALLY_IN_PANCREATIC_CANCER	SATO_SILENCED_EPIGENETICALLY_IN_PANCREATIC_CANCER	10	0.786389	1.98219	0.000597372	0.167264	0.163523	164	tags=50%, list=8%, signal=46%	DAZL/DAPK2/TKTL1/KRT17/IL32	CL2	Decitabine
61	SENGUPTA_NASOPHARYNGEAL_CARCINOMA_WITH_LMP1_DN	SENGUPTA_NASOPHARYNGEAL_CARCINOMA_WITH_LMP1_DN	SENGUPTA_NASOPHARYNGEAL_CARCINOMA_WITH_LMP1_DN	23	0.613127	1.87886	0.00116009	0.167264	0.163523	457	tags=65%, list=24%, signal=50%	CR2/LCN2/SCGB3A1/DMKN/CEACAM6/MAP2/MSLN/ANPEP/ART3/S100A12/S100A8/CRABP2/S100A9/PIGR/SERPINA1	CL2	Decitabine
62	ZHAN_MULTIPLE_MYELOMA_CD1_VS_CD2_UP	ZHAN_MULTIPLE_MYELOMA_CD1_VS_CD2_UP	ZHAN_MULTIPLE_MYELOMA_CD1_VS_CD2_UP	21	-0.640084	-3.5602	0.00164745	0.18782	0.183619	211	tags=67%, list=11%, signal=60%	TRIB3/MTHFD2/GPR63/EIF4EBP1/PCK2/ATF5/ASNS/ASS1/PHGDH/ALDH1L2/GPT2/SLC7A5/INHBE/STC2	CL2	Decitabine
63	HELLER_SILENCED_BY_METHYLATION_DN	HELLER_SILENCED_BY_METHYLATION_DN	HELLER_SILENCED_BY_METHYLATION_DN	24	-0.523665	-3.10571	0.00203666	0.18782	0.183619	157	tags=58%, list=8%, signal=54%	TRIB3/SHMT2/MYC/RPS6KA2/SLC3A2/EIF4EBP1/CBS/PSAT1/PKD1/ASNS/PHGDH/DDIT4/INHBE/CHAC1	CL2	Decitabine
64	TIEN_INTESTINE_PROBIOTICS_24HR_DN	TIEN_INTESTINE_PROBIOTICS_24HR_DN	TIEN_INTESTINE_PROBIOTICS_24HR_DN	26	-0.459592	-2.84005	0.00241546	0.18782	0.183619	265	tags=58%, list=14%, signal=50%	GARS1/SLC43A1/EPHB4/TRIB3/MTHFD2/GRB10/AARS1/SLC3A2/PCK2/SLC7A1/SLC1A5/ASNS/DDIT4/UNC5B/INHBE	CL2	Decitabine
65	BHATI_G2M_ARREST_BY_2METHOXYESTRADIOL_DN	BHATI_G2M_ARREST_BY_2METHOXYESTRADIOL_DN	BHATI_G2M_ARREST_BY_2METHOXYESTRADIOL_DN	20	-0.455203	-2.44197	0.00314465	0.18782	0.183619	270	tags=60%, list=14%, signal=52%	P2RY2/GARS1/MACROD1/TRIB3/NUPR1/PYCR1/MTHFD2/AARS1/CBS/PSAT1/ZBED3/GPT2	CL2	Decitabine
66	HALLMARK_UNFOLDED_PROTEIN_RESPONSE	HALLMARK_UNFOLDED_PROTEIN_RESPONSE	HALLMARK_UNFOLDED_PROTEIN_RESPONSE	17	-0.489642	-2.40513	0.00234192	0.18782	0.183619	77	tags=47%, list=4%, signal=46%	MTHFD2/EIF4EBP1/PSAT1/ASNS/DDIT4/SLC7A5/STC2/CHAC1	CL2	Decitabine
67	AGUIRRE_PANCREATIC_CANCER_COPY_NUMBER_UP	AGUIRRE_PANCREATIC_CANCER_COPY_NUMBER_UP	AGUIRRE_PANCREATIC_CANCER_COPY_NUMBER_UP	21	-0.429085	-2.38661	0.00164745	0.18782	0.183619	723	tags=86%, list=37%, signal=54%	C5AR1/ACSF2/DOCK4/GSTT1/MYL6/GIPR/DKKL1/CPSF1/MAFK/GARS1/LPCAT1/MPP3/ADGRA2/MYC/SLC1A5/SAMD4A/FUT1/ASNS	CL2	Decitabine
68	LI_WILMS_TUMOR_VS_FETAL_KIDNEY_1_DN	LI_WILMS_TUMOR_VS_FETAL_KIDNEY_1_DN	LI_WILMS_TUMOR_VS_FETAL_KIDNEY_1_DN	14	-0.532654	-2.37966	0.00175439	0.18782	0.183619	345	tags=79%, list=18%, signal=65%	BOP1/CBX5/PBX3/BCL7A/GARS1/YARS1/ABCA2/MTHFD2/SHMT2/ADD2/ASNS	CL2	Decitabine
69	MIKKELSEN_MCV6_ICP_WITH_H3K27ME3	MIKKELSEN_MCV6_ICP_WITH_H3K27ME3	MIKKELSEN_MCV6_ICP_WITH_H3K27ME3	10	-0.613167	-2.31124	0.00183824	0.18782	0.183619	172	tags=60%, list=9%, signal=55%	APC2/CUX2/LPO/FUT1/SCN4A/ADM2	CL2	Decitabine
70	DUTERTRE_ESTRADIOL_RESPONSE_24HR_UP	DUTERTRE_ESTRADIOL_RESPONSE_24HR_UP	DUTERTRE_ESTRADIOL_RESPONSE_24HR_UP	15	-0.477484	-2.22096	0.00289575	0.18782	0.183619	340	tags=73%, list=18%, signal=61%	CBX5/TFAP4/TONSL/DEPTOR/MYO19/E2F1/CDT1/BCL2/UHRF1/SLC7A5/STC2	CL2	Decitabine
71	BLANCO_MELO_INFLUENZA_A_INFECTION_A594_CELLS_DN	BLANCO_MELO_INFLUENZA_A_INFECTION_A594_CELLS_DN	BLANCO_MELO_INFLUENZA_A_INFECTION_A594_CELLS_DN	11	-0.55919	-2.21876	0.00266312	0.18782	0.183619	861	tags=100%, list=44%, signal=56%	HMOX1/NOTCH3/ST3GAL2/MAFK/CMTM8/TONSL/NAT8L/APC2/PCK2/GPANK1	CL2	Decitabine
72	CHAUHAN_RESPONSE_TO_METHOXYESTRADIOL_UP	CHAUHAN_RESPONSE_TO_METHOXYESTRADIOL_UP	CHAUHAN_RESPONSE_TO_METHOXYESTRADIOL_UP	13	-0.511838	-2.20089	0.00239808	0.18782	0.183619	407	tags=77%, list=21%, signal=61%	CRYBB1/CKB/TIMM44/GARS1/YARS1/MYC/AARS1/SLC3A2/ASNS/SLC7A5	CL2	Decitabine
73	CAIRO_HEPATOBLASTOMA_CLASSES_UP	CAIRO_HEPATOBLASTOMA_CLASSES_UP	CAIRO_HEPATOBLASTOMA_CLASSES_UP	15	-0.467513	-2.17458	0.00289575	0.18782	0.183619	362	tags=73%, list=19%, signal=60%	POLR3E/MYBBP1A/BOP1/CPSF1/TMEM97/CAD/MLST8/AARS1/CDT1/TCAF1/KIF15	CL2	Decitabine
74	HUANG_GATA2_TARGETS_DN	HUANG_GATA2_TARGETS_DN	HUANG_GATA2_TARGETS_DN	13	-0.493893	-2.12372	0.00319744	0.18782	0.183619	168	tags=46%, list=9%, signal=42%	MTHFD2/SHMT2/PODXL/ASNS/SLC6A9/CHAC1	CL2	Decitabine
75	BYSTROEM_CORRELATED_WITH_IL5_UP	BYSTROEM_CORRELATED_WITH_IL5_UP	BYSTROEM_CORRELATED_WITH_IL5_UP	11	0.708047	1.82908	0.00270588	0.18782	0.183619	283	tags=55%, list=15%, signal=47%	EPX/PRG3/PRG2/GATA1/ALOX15/CAMP	CL2	Decitabine
76	HALLMARK_SPERMATOGENESIS	HALLMARK_SPERMATOGENESIS	HALLMARK_SPERMATOGENESIS	11	0.707203	1.8269	0.00270588	0.18782	0.183619	438	tags=82%, list=23%, signal=64%	TKTL1/NOS1/DPEP3/ALOX15/ART3/HSPA2/MAP7/GRM8/TEKT2	CL2	Decitabine
77	YEGNASUBRAMANIAN_PROSTATE_CANCER	YEGNASUBRAMANIAN_PROSTATE_CANCER	YEGNASUBRAMANIAN_PROSTATE_CANCER	15	0.651437	1.82198	0.00301138	0.18782	0.183619	457	tags=67%, list=24%, signal=51%	CTAG2/SSX1/MAGEA1/TPTE/SSX3/KRT81/NEBL/ERBB3/ACP3/SERPINA1	CL2	Decitabine
78	MUELLER_METHYLATED_IN_GLIOBLASTOMA	MUELLER_METHYLATED_IN_GLIOBLASTOMA	MUELLER_METHYLATED_IN_GLIOBLASTOMA	12	0.803009	2.08665	0.000108331	0.0711732	0.0711732	161	tags=67%, list=9%, signal=61%	SSX1/TES/TKTL1/MAGEB2/DAZL/KRT17/SSX3/NPTX2	CL3	Decitabine
79	ZHONG_RESPONSE_TO_AZACITIDINE_AND_TSA_UP	ZHONG_RESPONSE_TO_AZACITIDINE_AND_TSA_UP	ZHONG_RESPONSE_TO_AZACITIDINE_AND_TSA_UP	32	0.65661	2.00841	0.000100796	0.0711732	0.0711732	261	tags=50%, list=14%, signal=44%	ATP6V0A1/SSX1/TKTL1/VCX/PGF/MAGEB2/MAGEB1/DAZL/TDRD12/SSX3/TUBA3C/CGREF1/SMPD3/MMP2/TAF7L/AKAP12	CL3	Decitabine
80	KIM_RESPONSE_TO_TSA_AND_DECITABINE_UP	KIM_RESPONSE_TO_TSA_AND_DECITABINE_UP	KIM_RESPONSE_TO_TSA_AND_DECITABINE_UP	34	0.623978	1.92131	0.000201329	0.088182	0.088182	243	tags=47%, list=13%, signal=42%	MAGEA4/SSX1/TES/MAGEB2/MAGEB1/TGM2/DAZL/FAM50B/KRT17/SSX3/IL18/TFDP3/GDF15/SMPD3/PPL/DNALI1	CL3	Decitabine
81	SATO_SILENCED_EPIGENETICALLY_IN_PANCREATIC_CANCER	SATO_SILENCED_EPIGENETICALLY_IN_PANCREATIC_CANCER	SATO_SILENCED_EPIGENETICALLY_IN_PANCREATIC_CANCER	11	0.745993	1.89797	0.000439609	0.115529	0.115529	304	tags=73%, list=16%, signal=61%	TKTL1/DAZL/IL32/KRT17/UCHL1/ARC/MMP8/DAPK2	CL3	Decitabine
82	HELLER_HDAC_TARGETS_SILENCED_BY_METHYLATION_UP	HELLER_HDAC_TARGETS_SILENCED_BY_METHYLATION_UP	HELLER_HDAC_TARGETS_SILENCED_BY_METHYLATION_UP	86	0.486576	1.61904	0.00039996	0.115529	0.115529	373	tags=38%, list=20%, signal=32%	MAGEA4/SSX1/TKTL1/VCX/PGF/MAGEB2/DAZL/COL14A1/TDRD12/SSX3/DDX43/H1-0/ATF7IP2/CGREF1/MYCN/NPTX2/SMPD3/CSTA/BIRC3/PPL/FGFR1/NXN/DLX2/AKAP12/PEG10/ACSBG1/DNAH3/BAIAP3/SLC17A7/PRPH/GMPR/DHRS2/CYP1A1	CL3	Decitabine
83	MUELLER_METHYLATED_IN_GLIOBLASTOMA	MUELLER_METHYLATED_IN_GLIOBLASTOMA	MUELLER_METHYLATED_IN_GLIOBLASTOMA	18	0.711023	1.91049	0.000103455	0.0631423	0.0556481	370	tags=61%, list=15%, signal=52%	TKTL1/DAZL/SSX1/MAGEB2/SSX3/TES/IL24/KRT81/S100P/NPTX2/TLR2	CL4	Decitabine
84	WOOD_EBV_EBNA1_TARGETS_DN	WOOD_EBV_EBNA1_TARGETS_DN	WOOD_EBV_EBNA1_TARGETS_DN	13	0.738655	1.87395	0.000320239	0.0854894	0.0753429	494	tags=77%, list=20%, signal=62%	AKAP12/S100A8/TGFBI/MEST/CCN5/TPM1/S100P/P2RY6/MFAP5/GPNMB	CL4	Decitabine
85	CHIARADONNA_NEOPLASTIC_TRANSFORMATION_CDC25_UP	CHIARADONNA_NEOPLASTIC_TRANSFORMATION_CDC25_UP	CHIARADONNA_NEOPLASTIC_TRANSFORMATION_CDC25_UP	18	0.668971	1.7975	0.000620732	0.0854894	0.0753429	511	tags=67%, list=21%, signal=53%	MNDA/CHI3L1/IGSF10/C3/THBS2/VCAN/PRL/PLSCR1/THY1/CCL2/PRXL2A/DLK1	CL4	Decitabine
86	PARK_APL_PATHOGENESIS_DN	PARK_APL_PATHOGENESIS_DN	PARK_APL_PATHOGENESIS_DN	13	0.696968	1.76819	0.00117421	0.0854894	0.0753429	494	tags=69%, list=20%, signal=55%	MNDA/SIRPA/IL32/S100P/LYZ/SERPINB2/RNASE3/PECAM1/GPNMB	CL4	Decitabine
87	WESTON_VEGFA_TARGETS_6HR	WESTON_VEGFA_TARGETS_6HR	WESTON_VEGFA_TARGETS_6HR	13	0.68602	1.74042	0.00192143	0.0873799	0.077009	552	tags=69%, list=23%, signal=54%	BGN/MEST/COL6A3/VCAN/COL6A1/THY1/CCL2/SDC4/NID2	CL4	Decitabine
88	YEGNASUBRAMANIAN_PROSTATE_CANCER	YEGNASUBRAMANIAN_PROSTATE_CANCER	YEGNASUBRAMANIAN_PROSTATE_CANCER	17	0.651296	1.7319	0.00124611	0.0854894	0.0753429	145	tags=35%, list=6%, signal=33%	MAGEA4/SSX1/SSX3/PRSS2/CTAG2/KRT81	CL4	Decitabine
89	NOUSHMEHR_GBM_SILENCED_BY_METHYLATION	NOUSHMEHR_GBM_SILENCED_BY_METHYLATION	NOUSHMEHR_GBM_SILENCED_BY_METHYLATION	10	0.717326	1.72323	0.00288889	0.0946974	0.0834581	224	tags=50%, list=9%, signal=46%	GJB2/CHI3L1/CBR1/MMP9/CTHRC1	CL4	Decitabine
90	INGRAM_SHH_TARGETS_DN	INGRAM_SHH_TARGETS_DN	INGRAM_SHH_TARGETS_DN	18	0.640854	1.72195	0.0018622	0.0873799	0.077009	354	tags=44%, list=15%, signal=38%	TGFBI/RET/POU3F1/SPARC/WNT5B/C3/GAS6/VCAN	CL4	Decitabine
91	REACTOME_ANTIMICROBIAL_PEPTIDES	REACTOME_ANTIMICROBIAL_PEPTIDES	REACTOME_ANTIMICROBIAL_PEPTIDES	12	0.688073	1.7186	0.00258956	0.0933731	0.0822909	415	tags=67%, list=17%, signal=56%	S100A9/S100A8/PRSS2/GNLY/LYZ/TLR2/CCR2/RNASE3	CL4	Decitabine
92	RICKMAN_HEAD_AND_NECK_CANCER_F	RICKMAN_HEAD_AND_NECK_CANCER_F	RICKMAN_HEAD_AND_NECK_CANCER_F	16	0.651863	1.71483	0.00177397	0.0873799	0.077009	399	tags=50%, list=16%, signal=42%	DES/DDIT4L/MB/TPM1/TNNI1/IGF1/APOD/MYL2	CL4	Decitabine
93	HALLMARK_HYPOXIA	HALLMARK_HYPOXIA	HALLMARK_HYPOXIA	35	0.58215	1.70187	0.000703164	0.0854894	0.0753429	528	tags=49%, list=22%, signal=39%	TKTL1/AKAP12/BGN/PKP1/TES/TGM2/TGFBI/CCN2/CCN5/HMOX1/DTNA/BHLHE40/GPC3/SDC4/CDKN1C/EFNA1/P4HA2	CL4	Decitabine
94	HUANG_FOXA2_TARGETS_DN	HUANG_FOXA2_TARGETS_DN	HUANG_FOXA2_TARGETS_DN	14	0.65954	1.69539	0.00359788	0.0984303	0.0867479	145	tags=43%, list=6%, signal=41%	CRIP2/COL13A1/TGM2/TGFBI/SPARC/KRT81	CL4	Decitabine
95	SMID_BREAST_CANCER_RELAPSE_IN_BONE_DN	SMID_BREAST_CANCER_RELAPSE_IN_BONE_DN	SMID_BREAST_CANCER_RELAPSE_IN_BONE_DN	44	0.561951	1.67626	0.000500902	0.0854894	0.0753429	633	tags=55%, list=26%, signal=41%	MAGEA4/BGN/PKP1/S100A9/S100A8/PGBD5/SOX10/KRT81/TM4SF1/WNT5B/KRT16/IL32/ADD2/MRAS/PLEKHB1/NPTX2/SERPINB2/LAMP3/L1CAM/S100B/KRT17/PADI2/ITGA6/OCA2	CL4	Decitabine
96	TURASHVILI_BREAST_LOBULAR_CARCINOMA_VS_DUCTAL_NORMAL_UP	TURASHVILI_BREAST_LOBULAR_CARCINOMA_VS_DUCTAL_NORMAL_UP	TURASHVILI_BREAST_LOBULAR_CARCINOMA_VS_DUCTAL_NORMAL_UP	21	0.608869	1.67471	0.003275	0.0953646	0.0840461	540	tags=57%, list=22%, signal=45%	BGN/SPARC/COL6A3/CTHRC1/THBS2/IGF1/LYZ/VCAN/THY1/C5AR1/SULF2/ZEB1	CL4	Decitabine
97	IGLESIAS_E2F_TARGETS_UP	IGLESIAS_E2F_TARGETS_UP	IGLESIAS_E2F_TARGETS_UP	20	0.612304	1.67428	0.00328542	0.0953646	0.0840461	613	tags=70%, list=25%, signal=53%	SPARC/ADIPOQ/COL6A3/C3/GAS6/MFAP2/CD34/LYZ/TYROBP/LMNA/EMP1/CDKN1C/NID2/MRC1	CL4	Decitabine
98	PLASARI_TGFB1_TARGETS_10HR_UP	PLASARI_TGFB1_TARGETS_10HR_UP	PLASARI_TGFB1_TARGETS_10HR_UP	39	0.565064	1.66844	0.000702247	0.0854894	0.0753429	445	tags=41%, list=18%, signal=34%	PKP1/HEYL/TNNT2/GJB2/NUAK2/OLFM2/CA6/BAIAP2L1/CCN2/MMP9/LPIN3/KLHDC8A/NES/BHLHE40/LMO1/WNT9A	CL4	Decitabine
99	BURTON_ADIPOGENESIS_6	BURTON_ADIPOGENESIS_6	BURTON_ADIPOGENESIS_6	23	0.597391	1.66573	0.00285074	0.0946974	0.0834581	366	tags=48%, list=15%, signal=41%	ORM1/HP/S100A8/CBR1/BNIP3/RETN/ADIPOQ/CMBL/HSD11B1/NES/PLIN4	CL4	Decitabine
100	CHIANG_LIVER_CANCER_SUBCLASS_CTNNB1_DN	CHIANG_LIVER_CANCER_SUBCLASS_CTNNB1_DN	CHIANG_LIVER_CANCER_SUBCLASS_CTNNB1_DN	40	0.558042	1.65236	0.000902256	0.0854894	0.0753429	394	tags=42%, list=16%, signal=36%	BGN/RCAN2/NCALD/PTGDS/CD2/BMP2/MMP9/COL6A3/SEMA6A/CNGA1/CTHRC1/S100P/VNN1/THBS2/VCAN/GPR183/ACP5	CL4	Decitabine
101	SENGUPTA_NASOPHARYNGEAL_CARCINOMA_WITH_LMP1_DN	SENGUPTA_NASOPHARYNGEAL_CARCINOMA_WITH_LMP1_DN	SENGUPTA_NASOPHARYNGEAL_CARCINOMA_WITH_LMP1_DN	29	0.573887	1.64739	0.00252169	0.0933731	0.0822909	503	tags=45%, list=21%, signal=36%	MAGEA4/S100A12/GJB2/S100A9/S100A8/ANXA8/S100P/DCBLD1/MS4A1/BTNL9/LINC02397/MFAP5/PIGR	CL4	Decitabine
102	NABA_SECRETED_FACTORS	NABA_SECRETED_FACTORS	NABA_SECRETED_FACTORS	53	0.541629	1.63938	0.0005002	0.0854894	0.0753429	768	tags=60%, list=32%, signal=42%	S100A12/S100A9/S100A8/WFIKKN2/S100A16/IL24/CCL1/BMP2/IL17C/WNT5B/NRG4/IL17B/WNT8A/S100P/ANGPT4/IGF1/IL18/FGF6/PRL/CCL2/WNT10A/WNT9A/S100B/WNT7B/GDF15/S100A3/FGF13/WNT11/FGFBP2/TGFA/PGF/CTF1	CL4	Decitabine
103	TAKEDA_TARGETS_OF_NUP98_HOXA9_FUSION_10D_DN	TAKEDA_TARGETS_OF_NUP98_HOXA9_FUSION_10D_DN	TAKEDA_TARGETS_OF_NUP98_HOXA9_FUSION_10D_DN	44	0.545259	1.62647	0.0010018	0.0854894	0.0753429	850	tags=73%, list=35%, signal=48%	RNASE1/CHI3L1/TGFBI/TREM2/MMP9/SLC7A8/SLCO2B1/ST14/S100P/TCN1/CLEC5A/A2M/ACP5/FABP3/EMP1/MAF/GPNMB/C5AR1/S100B/PPP1R1B/LGALS12/NRP1/PADI2/ACE/KLF2/ADTRP/FCER1A/MEIKIN/STAB1/F13A1/OLFML2B/BPI	CL4	Decitabine
104	BOYLAN_MULTIPLE_MYELOMA_PCA1_UP	BOYLAN_MULTIPLE_MYELOMA_PCA1_UP	BOYLAN_MULTIPLE_MYELOMA_PCA1_UP	35	0.556155	1.62588	0.00150678	0.0873799	0.077009	515	tags=49%, list=21%, signal=39%	HP/S100A9/S100A8/TGFBI/CACNA1H/MMP9/C3/RNASE2/LYZ/FPR1/TNFRSF17/MPO/CCR2/PLSCR1/RASGRP3/JCHAIN/GIMAP8	CL4	Decitabine
105	HOLLERN_SQUAMOUS_BREAST_TUMOR	HOLLERN_SQUAMOUS_BREAST_TUMOR	HOLLERN_SQUAMOUS_BREAST_TUMOR	29	0.564825	1.62138	0.00353036	0.0984303	0.0867479	769	tags=69%, list=32%, signal=48%	POU3F1/MAL/IL24/BMP2/KRT81/KRT16/ACSBG1/TCF7/SERPINB2/WNT10A/GATA2/KRT17/KRT80/SERPINB9/CACNA2D3/TUBB3/S100A3/CRYBA4/ADTRP/AQP3	CL4	Decitabine
106	GAUSSMANN_MLL_AF4_FUSION_TARGETS_A_UP	GAUSSMANN_MLL_AF4_FUSION_TARGETS_A_UP	GAUSSMANN_MLL_AF4_FUSION_TARGETS_A_UP	30	0.562175	1.61923	0.00332427	0.0953646	0.0840461	585	tags=47%, list=24%, signal=36%	CD209/MNDA/GJB2/TGM2/DNAJA4/ERICH3/CMBL/EMP2/DTNA/THBS2/CCL2/ZNF467/AP1S3/NRP1	CL4	Decitabine
107	ZHONG_RESPONSE_TO_AZACITIDINE_AND_TSA_UP	ZHONG_RESPONSE_TO_AZACITIDINE_AND_TSA_UP	ZHONG_RESPONSE_TO_AZACITIDINE_AND_TSA_UP	39	0.545167	1.60969	0.00170546	0.0873799	0.077009	93	tags=26%, list=4%, signal=25%	TKTL1/AKAP12/DAZL/SSX1/MAGEB2/SSX3/MAGEB1/NPTX1/SMPD3/NRIP3	CL4	Decitabine
108	CAIRO_LIVER_DEVELOPMENT_DN	CAIRO_LIVER_DEVELOPMENT_DN	CAIRO_LIVER_DEVELOPMENT_DN	42	0.53932	1.60377	0.00110187	0.0854894	0.0753429	858	tags=67%, list=35%, signal=44%	HP/S100A9/S100A8/DHCR24/PINK1/HMOX1/CD3G/AQP9/C3/LYZ/SLC16A2/CYP2F1/MPO/A2M/CCR2/AMBP/PYGL/ASGR2/AQP1/LBP/SERPING1/ANXA1/CD68/KDELR3/ADGRE1/HPN/SERPIND1/SELENBP1	CL4	Decitabine
109	SMID_BREAST_CANCER_LUMINAL_B_DN	SMID_BREAST_CANCER_LUMINAL_B_DN	SMID_BREAST_CANCER_LUMINAL_B_DN	119	0.505194	1.60089	9.999e-05	0.0631423	0.0556481	631	tags=48%, list=26%, signal=37%	PKP1/S100A9/S100A8/SLC34A2/CHI3L1/PGBD5/GNLY/CCN2/SOX10/CD2/KRT81/TM4SF1/CH25H/CD3G/KRT16/IL32/ADD2/ANXA8/MRAS/C3/CLEC10A/VNN1/NES/NPTX2/MFAP2/IGF1/TNFRSF4/LYZ/COL14A1/VCAN/TNFRSF17/GPR183/GABBR2/APOD/CCR2/LAMP3/CD27/MS4A1/CCL2/L1CAM/PECAM1/JCHAIN/ICOS/CDKN1C/DLK1/S100B/KRT17/AQP1/LBP/SERPING1/TFPI/PADI2/CLIC3/ITGA6/MRC1/ANXA1/P2RY14	CL4	Decitabine
110	KIM_RESPONSE_TO_TSA_AND_DECITABINE_UP	KIM_RESPONSE_TO_TSA_AND_DECITABINE_UP	KIM_RESPONSE_TO_TSA_AND_DECITABINE_UP	42	0.537858	1.59942	0.00130221	0.0854894	0.0753429	315	tags=36%, list=13%, signal=32%	MAGEA4/DAZL/SSX1/MAGEB2/SSX3/TES/MAGEB1/TGM2/SMPD3/CCN5/IL24/TFDP3/FAM50B/S100P/IL18	CL4	Decitabine
111	PURBEY_TARGETS_OF_CTBP1_NOT_SATB1_DN	PURBEY_TARGETS_OF_CTBP1_NOT_SATB1_DN	PURBEY_TARGETS_OF_CTBP1_NOT_SATB1_DN	52	0.52531	1.58748	0.0014007	0.0854894	0.0753429	737	tags=56%, list=30%, signal=40%	MAGEA4/TUBA3D/CRIP2/TRIM55/MB/MAGEA10/ADRA2A/AICDA/NRXN3/RNASE2/NES/VDR/TRH/ROBO4/PRL/SNX9/ACP5/LMO1/CXCR5/DLK1/NID2/PPP1R1B/OCA2/KLF2/CPVL/CHRM5/ADTRP/BIK/FHIT	CL4	Decitabine
112	NABA_MATRISOME	NABA_MATRISOME	NABA_MATRISOME	183	0.476883	1.54058	9.999e-05	0.0631423	0.0556481	800	tags=54%, list=33%, signal=39%	CD209/BGN/S100A12/COL13A1/S100A9/S100A8/PRSS2/WFIKKN2/TGM2/TGFBI/IGSF10/S100A16/CCN2/SPARC/CCN5/FCN2/IL24/CCL1/BMP2/ADIPOQ/EGFLAM/IL17C/MMP9/COL6A3/MMP15/WNT5B/SEMA6A/SMOC1/NRG4/ST14/IL17B/CTHRC1/ANXA8/ADAMTS12/WNT8A/CLEC10A/S100P/THBS2/ANGPT4/GAS6/MFAP2/VWA5B2/ADAMTS7/IGF1/IL18/FGF6/COL14A1/VCAN/CLEC5A/SERPINB2/PLXNA4/COL6A1/GPC3/A2M/PRL/AMBP/CCL2/WNT10A/WNT9A/CLEC4E/SDC4/CLEC18C/SEMA6B/MFAP5/CO…	CL4	Decitabine
113	TAKEDA_TARGETS_OF_NUP98_HOXA9_FUSION_8D_DN	TAKEDA_TARGETS_OF_NUP98_HOXA9_FUSION_8D_DN	TAKEDA_TARGETS_OF_NUP98_HOXA9_FUSION_8D_DN	53	0.505955	1.53141	0.00240096	0.0915866	0.0807165	613	tags=49%, list=25%, signal=38%	RNASE1/S100A12/S100A9/CHI3L1/TGFBI/MMP9/SLCO2B1/PAX2/HSD11B1/SLC26A11/S100P/FPR1/CLEC5A/CD163/EMP1/MAF/PYGL/GPNMB/C5AR1/GPR34/S100B/PPP1R1B/LGALS12/NRP1/PADI2/MRC1	CL4	Decitabine
114	RUTELLA_RESPONSE_TO_HGF_UP	RUTELLA_RESPONSE_TO_HGF_UP	RUTELLA_RESPONSE_TO_HGF_UP	77	0.492842	1.52658	0.00069993	0.0854894	0.0753429	457	tags=39%, list=19%, signal=33%	CD209/DHCR24/CHI3L1/TGM2/NRIP3/PTGDS/PINK1/SPARC/MMP9/TMEM51/HSD11B1/VSIG4/AQP9/C3/VNN1/ATP6V0A1/CPM/IL18/TNFRSF4/ARHGAP22/VDR/CLEC5A/ACP5/DCSTAMP/LAMP3/CCL2/RASGRP3/CLEC4E/SDC4/EMP1	CL4	Decitabine
115	MEISSNER_NPC_HCP_WITH_H3K4ME2_AND_H3K27ME3	MEISSNER_NPC_HCP_WITH_H3K4ME2_AND_H3K27ME3	MEISSNER_NPC_HCP_WITH_H3K4ME2_AND_H3K27ME3	62	0.496973	1.5193	0.00170051	0.0873799	0.077009	741	tags=53%, list=30%, signal=38%	GJB2/COL13A1/SYT2/BAIAP2L1/RET/MAL/PGBD5/SLC30A3/IQSEC3/EGFLAM/HRH3/NPTXR/PAX2/CPLX1/CACNA1I/UTF1/GABBR2/WNT9A/LHX6/DSCAML1/GATA2/NEFH/P4HA2/KCNK3/BICDL1/PPP2R2C/ASCL2/VAT1L/HTR7/ABCG1/RASGRF1/BIK/PTH2	CL4	Decitabine
116	HELLER_SILENCED_BY_METHYLATION_UP	HELLER_SILENCED_BY_METHYLATION_UP	HELLER_SILENCED_BY_METHYLATION_UP	78	0.487988	1.51266	0.00079992	0.0854894	0.0753429	538	tags=38%, list=22%, signal=31%	TKTL1/MAGEA4/AKAP12/DAZL/SSX1/SSX3/SIRPA/PRSS2/CHI3L1/MAGEB1/HNMT/SPARC/IQSEC3/CHRNA1/MMP9/IL32/S100P/TNFRSF4/IFI44L/GPR183/ARNT2/LAMP3/TDRD12/L1CAM/PECAM1/CDC42EP4/GPNMB/C5AR1/TNFRSF9/SAMSN1	CL4	Decitabine
117	LEI_MYB_TARGETS	LEI_MYB_TARGETS	LEI_MYB_TARGETS	58	0.492357	1.49978	0.00260078	0.0933731	0.0822909	367	tags=33%, list=15%, signal=28%	CRIP2/S100A9/S100A8/TGM2/TGFBI/PTGDS/SPARC/TPM1/KRT81/HMOX1/COL6A3/TM4SF1/MMP15/AXL/KRT16/EMP2/S100P/BHLHE40/SERPINB2	CL4	Decitabine
118	RUTELLA_RESPONSE_TO_CSF2RB_AND_IL4_DN	RUTELLA_RESPONSE_TO_CSF2RB_AND_IL4_DN	RUTELLA_RESPONSE_TO_CSF2RB_AND_IL4_DN	64	0.488332	1.49506	0.00190057	0.0873799	0.077009	651	tags=48%, list=27%, signal=36%	S100A12/S100A9/NRIP3/PTGDS/PINK1/SPARC/ZNF185/VSIG4/AQP9/C3/VNN1/ATP6V0A1/CPM/IL18/FPR1/VCAN/CLEC5A/ICAM3/PLSCR1/CD163/CCL2/PECAM1/CLEC4E/EMP1/CDKN1C/C5AR1/TREM1/LGALS3/CACNA2D3/MX2/GADD45G	CL4	Decitabine
119	NABA_MATRISOME_ASSOCIATED	NABA_MATRISOME_ASSOCIATED	NABA_MATRISOME_ASSOCIATED	124	0.467277	1.48429	0.00019998	0.0854894	0.0753429	751	tags=51%, list=31%, signal=37%	CD209/S100A12/S100A9/S100A8/PRSS2/WFIKKN2/TGM2/S100A16/FCN2/IL24/CCL1/BMP2/IL17C/MMP9/MMP15/WNT5B/SEMA6A/NRG4/ST14/IL17B/ANXA8/ADAMTS12/WNT8A/CLEC10A/S100P/ANGPT4/ADAMTS7/IGF1/IL18/FGF6/CLEC5A/SERPINB2/PLXNA4/GPC3/A2M/PRL/AMBP/CCL2/WNT10A/WNT9A/CLEC4E/SDC4/CLEC18C/SEMA6B/TGM5/P4HA2/S100B/SULF2/LGALS12/SERPING1/LGALS3/SERPINB9/WNT7B/ANXA1/GDF15/S100A3/FGF13/WNT11/FGFBP2/SEMA5B/FCN1/TGFA/PGF	CL4	Decitabine
120	NABA_CORE_MATRISOME	NABA_CORE_MATRISOME	NABA_CORE_MATRISOME	59	0.48607	1.48183	0.00370148	0.0984303	0.0867479	800	tags=58%, list=33%, signal=40%	BGN/COL13A1/TGFBI/IGSF10/CCN2/SPARC/CCN5/ADIPOQ/EGFLAM/COL6A3/SMOC1/CTHRC1/THBS2/GAS6/MFAP2/VWA5B2/COL14A1/VCAN/COL6A1/MFAP5/COL23A1/KCP/NID2/TSPEAR/TNN/HMCN1/IGFBP2/LGI4/CRISPLD2/LAMB3/NTN1/LTBP1/LAMA3/IGFALS	CL4	Decitabine
121	GAL_LEUKEMIC_STEM_CELL_DN	GAL_LEUKEMIC_STEM_CELL_DN	GAL_LEUKEMIC_STEM_CELL_DN	61	0.48485	1.48089	0.00240072	0.0915866	0.0807165	371	tags=31%, list=15%, signal=27%	MNDA/S100A12/DES/S100A9/S100A8/SIRPA/HNMT/MS4A3/MMP9/VSIG4/RNASE2/S100P/LYZ/FPR1/VDR/VCAN/CLEC5A/TLR2/CXCR3	CL4	Decitabine
122	REACTOME_NEUTROPHIL_DEGRANULATION	REACTOME_NEUTROPHIL_DEGRANULATION	REACTOME_NEUTROPHIL_DEGRANULATION	85	0.475229	1.4807	0.00109989	0.0854894	0.0753429	618	tags=44%, list=25%, signal=34%	PKP1/MNDA/S100A12/ORM1/HP/S100A9/S100A8/SIRPA/PRSS2/CHI3L1/MS4A3/RETN/MMP9/C3/RNASE2/S100P/VNN1/ATP6V0A1/TCN1/LYZ/TYROBP/FPR1/CLEC5A/TLR2/MPO/CPNE3/RNASE3/PECAM1/PYGL/PIGR/C5AR1/MCEMP1/PADI2/ATP8B4/LGALS3/FCER1G/SIGLEC14	CL4	Decitabine
123	VERHAAK_AML_WITH_NPM1_MUTATED_DN	VERHAAK_AML_WITH_NPM1_MUTATED_DN	VERHAAK_AML_WITH_NPM1_MUTATED_DN	65	0.476488	1.46005	0.00380076	0.0984303	0.0867479	614	tags=43%, list=25%, signal=33%	TKTL1/GMPR/CHI3L1/TGFBI/MEST/SPARC/CD2/MS4A3/RETN/MMP9/TRIB2/ANXA8/CLEC10A/S100P/TCN1/CD34/IFI44L/TRH/CLEC5A/MPO/CCR2/EMP1/DLK1/OPTN/SERPING1/TFPI/ITGA6/BAIAP3	CL4	Decitabine
124	SCHUETZ_BREAST_CANCER_DUCTAL_INVASIVE_UP	SCHUETZ_BREAST_CANCER_DUCTAL_INVASIVE_UP	SCHUETZ_BREAST_CANCER_DUCTAL_INVASIVE_UP	88	0.459406	1.434	0.0029997	0.0946974	0.0834581	631	tags=43%, list=26%, signal=33%	OLFML3/BGN/MNDA/TGM2/TGFBI/RCAN2/CCN2/SPARC/HMOX1/COL6A3/CH25H/AXL/RGS4/THBS2/MFAP2/IL18/DPYSL3/TYROBP/COL14A1/VCAN/COL6A1/THY1/CD163/MXRA8/PECAM1/EMP1/MAF/GIMAP6/MFAP5/GPNMB/SAMSN1/ZEB1/NID2/SERPING1/NRP1/FCER1G/ANXA1/P2RY14	CL4	Decitabine
125	REACTOME_INNATE_IMMUNE_SYSTEM	REACTOME_INNATE_IMMUNE_SYSTEM	REACTOME_INNATE_IMMUNE_SYSTEM	144	0.444493	1.42039	0.00069993	0.0854894	0.0753429	677	tags=42%, list=28%, signal=33%	CD209/PKP1/MNDA/S100A12/ORM1/HP/S100A9/S100A8/SIRPA/PRSS2/CHI3L1/GNLY/FCN2/TREM2/MS4A3/RETN/HMOX1/ATP6V1B1/MMP9/CD3G/C3/CLEC10A/RNASE2/S100P/VNN1/ATP6V0A1/TCN1/PLCG1/LYZ/TYROBP/FPR1/CLEC5A/IGLV6-57/TLR2/MPO/CPNE3/ICAM3/CCR2/RNASE3/PECAM1/CLEC4E/PYGL/CD300E/PIGR/C5AR1/S100B/IGLC3/TREM1/MCEMP1/LBP/SERPING1/IGLV2-11/PADI2/ATP8B4/LGALS3/FCER1G/SIGLEC14/SIGLEC15/CD68/MEFV/ITK	CL4	Decitabine
126	SMID_BREAST_CANCER_BASAL_UP	SMID_BREAST_CANCER_BASAL_UP	SMID_BREAST_CANCER_BASAL_UP	113	0.447253	1.41368	0.00209979	0.0873799	0.077009	433	tags=30%, list=18%, signal=26%	MAGEA4/PKP1/S100A9/S100A8/SLC34A2/CHI3L1/CA6/NCALD/PGBD5/CCN2/SOX10/KRT81/ZNF750/TM4SF1/WNT5B/KRT16/IL32/ADD2/AQP9/ANXA8/MRAS/PLEKHB1/VNN1/NES/NPTX2/MFAP2/NXN/SERPINB2/GABBR2/PLSCR1/LAMP3/CCL2/TDRD12/L1CAM	CL4	Decitabine
127	ACEVEDO_METHYLATED_IN_LIVER_CANCER_DN	ACEVEDO_METHYLATED_IN_LIVER_CANCER_DN	ACEVEDO_METHYLATED_IN_LIVER_CANCER_DN	103	0.445473	1.40155	0.00319968	0.0953646	0.0840461	598	tags=39%, list=25%, signal=31%	GTSF1/SSX3/PAGE5/HDGFL1/TDRD9/ZNF595/MEST/FGD5/FCN2/SSX5/EGFLAM/KRT81/TDRD1/KCNMB2/ERICH3/TFDP3/ST8SIA6-AS1/TDRD6/ARSF/PASD1/CDH4/TNFRSF4/ARHGAP22/DPYSL3/GSG1/PHEX/BHLHE40/PLXNA4/ADARB2/CALN1/TRGV9/FAM131B/ICOS/MFAP5/GATA2/RADIL/KCTD1/SLC8A1/PPP2R2C/SYNPO2L	CL4	Decitabine
128	REACTOME_DEVELOPMENTAL_BIOLOGY	REACTOME_DEVELOPMENTAL_BIOLOGY	REACTOME_DEVELOPMENTAL_BIOLOGY	104	0.443524	1.39593	0.00379962	0.0984303	0.0867479	629	tags=42%, list=26%, signal=33%	TUBA3D/PKP1/TUBA3E/CACNA1H/RET/EPHA2/POU3F1/ZSCAN10/PTGDS/SOX10/TREM2/ADIPOQ/KRT81/GFRA4/MMP9/COL6A3/PPARG/SEMA6A/KRT16/ST14/GRB7/CDH4/PLCG1/CACNA1I/DPYSL3/TYROBP/PLXNA4/COL6A1/NR5A1/L1CAM/ZNF467/H3C6/SCN3A/DSCAML1/GATA2/TGM5/EFNA1/KRT17/KRT80/HES1/NRP1/TUBB3/NEUROG3/DPYSL4	CL4	Decitabine
129	MARTENS_TRETINOIN_RESPONSE_UP	MARTENS_TRETINOIN_RESPONSE_UP	MARTENS_TRETINOIN_RESPONSE_UP	150	0.425321	1.36187	0.00209979	0.0873799	0.077009	647	tags=39%, list=27%, signal=31%	CRIP2/LRRN2/DMRTB1/S100A9/S100A8/PNMA5/CHI3L1/TGM2/NPTX1/CACNA1H/EPHA2/CTAG2/TREM2/LINGO4/BDKRB2/C4orf50/SLC6A12/GFRA4/MMP15/HRH3/LPIN3/IL32/SPDYC/KLHL40/FAM50B/AQP9/ADRA2A/SLC26A11/KLHDC8A/GRB7/TMEM130/GOLT1A/TMEM92/CACNA1I/GJA5/TRH/COL6A1/DCSTAMP/LMO1/CCL2/ARHGEF10L/ZNF467/HSPB7/SCIMP/SEMA6B/CXCR5/MYBPH/CDKN1C/PANX2/RTP3/MCEMP1/B3GNT8/DOK7/ACE/WNT7B/NEUROG3/DPYSL4/GDF15/SIGLEC15	CL4	Decitabine
130	YOSHIMURA_MAPK8_TARGETS_UP	YOSHIMURA_MAPK8_TARGETS_UP	YOSHIMURA_MAPK8_TARGETS_UP	170	0.411691	1.32588	0.00369963	0.0984303	0.0867479	808	tags=46%, list=33%, signal=33%	AKAP12/GMPR/HP/SYT2/SIRPA/CA6/CACNA1H/SOX10/BDKRB2/SLC6A12/KCNS1/HMOX1/MMP9/TNNI1/CD3G/CNGA1/PRXL2C/FAM83F/AQP9/MAT1A/MRAS/ADRA2A/NPTX2/GAS6/IGF1/IL18/TNFRSF4/STARD8/LYZ/GJA5/TRH/CYP2F1/MYO1B/A2M/NR5A1/PRL/CDH17/AMBP/KCNC3/RNASE3/SLC6A11/APBB1/CCL2/L1CAM/P2RY6/PYGL/SCN3A/KCNN3/PIGR/CYP1A1/NEFH/S100B/ERBB3/KCNK3/HES1/TBXA2R/SLC8A1/PADI2/GALM/DPYSL4/PRKCG/GDF15/ALOX15/IGFBP2/CHRM5/NPPC/PRKCZ/DLGAP3…	CL4	Decitabine
131	ZWANG_TRANSIENTLY_UP_BY_2ND_EGF_PULSE_ONLY	ZWANG_TRANSIENTLY_UP_BY_2ND_EGF_PULSE_ONLY	ZWANG_TRANSIENTLY_UP_BY_2ND_EGF_PULSE_ONLY	220	0.407652	1.32468	0.0009999	0.0854894	0.0753429	670	tags=39%, list=28%, signal=31%	S100A12/MAEL/TNNT2/ORM1/SRPK3/CORO2B/PAGE5/WFIKKN2/TGM2/RCAN2/IGSF10/TDRD9/CTAG2/NMNAT2/MB/KCNJ12/CCN5/CD2/C4orf50/RETN/ZFYVE28/DUSP2/ZNF750/DNAJA4/COL6A3/KCNMB2/PPARG/CNGA1/TRIB2/ZIK1/PAX2/GABRR1/IL32/CTHRC1/FAM50B/ADRA2A/WNT8A/LINC02487/VNN1/TMEM130/THBS2/NES/NEGR1/TYROBP/COL14A1/SLITRK4/IGLV6-57/MPO/COL6A1/A2M/GIPC3/MOV10L1/MYEOV/RAB7B/LRRC32/L1CAM/WNT9A/BTNL9/SCIMP/RBPMS2/CXCR5/ICOS/CD300E/AL…	CL4	Decitabine
132	REACTOME_SYNTHESIS_OF_DNA	REACTOME_SYNTHESIS_OF_DNA	REACTOME_SYNTHESIS_OF_DNA	11	-0.57624	-2.15977	0.00114679	0.0854894	0.0753429	430	tags=82%, list=18%, signal=68%	GINS2/MCM4/CDC45/POLE2/POLA1/RFC4/MCM8/GINS1/DNA2	CL4	Decitabine
133	WP_RETINOBLASTOMA_GENE_IN_CANCER	WP_RETINOBLASTOMA_GENE_IN_CANCER	WP_RETINOBLASTOMA_GENE_IN_CANCER	10	-0.66755	-2.38305	0.000998004	0.0854894	0.0753429	402	tags=90%, list=17%, signal=75%	MCM4/CDC45/POLE2/POLA1/RFC4/TOP2A/CHEK1/PLK4/E2F2	CL4	Decitabine
134	GARGALOVIC_RESPONSE_TO_OXIDIZED_PHOSPHOLIPIDS_TURQUOISE_DN	GARGALOVIC_RESPONSE_TO_OXIDIZED_PHOSPHOLIPIDS_TURQUOISE_DN	GARGALOVIC_RESPONSE_TO_OXIDIZED_PHOSPHOLIPIDS_TURQUOISE_DN	11	-0.644733	-2.41648	0.00114679	0.0854894	0.0753429	409	tags=82%, list=17%, signal=68%	BUB1B/SGO2/KIFC1/SPC24/MKI67/ESPL1/NEIL3/E2F8/KIF15	CL4	Decitabine
135	WU_APOPTOSIS_BY_CDKN1A_VIA_TP53	WU_APOPTOSIS_BY_CDKN1A_VIA_TP53	WU_APOPTOSIS_BY_CDKN1A_VIA_TP53	16	-0.581542	-2.61896	0.00238663	0.0915866	0.0807165	424	tags=88%, list=17%, signal=73%	EXO1/DLGAP5/MCM4/WDHD1/AURKB/NCAPD3/NCAPG/ATAD2/MKI67/VEGFA/PBK/FANCI/ASPM/KNTC1	CL4	Decitabine
136	CROONQUIST_NRAS_SIGNALING_DN	CROONQUIST_NRAS_SIGNALING_DN	CROONQUIST_NRAS_SIGNALING_DN	14	-0.638889	-2.66331	0.00181159	0.0873799	0.077009	465	tags=86%, list=19%, signal=70%	TRIP13/STIL/BUB1B/MCM4/KIF11/CDC25C/TOP2A/AURKB/CHEK1/MKI67/GINS1/PLK4	CL4	Decitabine
137	WHITFIELD_CELL_CYCLE_G1_S	WHITFIELD_CELL_CYCLE_G1_S	WHITFIELD_CELL_CYCLE_G1_S	15	-0.608707	-2.67318	0.00205761	0.0873799	0.077009	430	tags=87%, list=18%, signal=72%	GINS2/MCM4/CDCA7/TOPBP1/WDR76/DTL/ATAD2/E2F2/UHRF1/RECQL4/ZNF367/SPIN4/DDX12P	CL4	Decitabine
138	BIDUS_METASTASIS_UP	BIDUS_METASTASIS_UP	BIDUS_METASTASIS_UP	18	-0.573512	-2.79174	0.00297619	0.0946974	0.0834581	425	tags=83%, list=17%, signal=69%	DEPDC1/DLGAP5/NSD2/WDHD1/KIF11/ECT2/CENPF/MCM10/RFC4/CHEK1/KNL1/PLK4/PBK/GAS2L3/FANCI	CL4	Decitabine
139	MOLENAAR_TARGETS_OF_CCND1_AND_CDK4_DN	MOLENAAR_TARGETS_OF_CCND1_AND_CDK4_DN	MOLENAAR_TARGETS_OF_CCND1_AND_CDK4_DN	15	-0.657054	-2.88549	0.00205761	0.0873799	0.077009	465	tags=93%, list=19%, signal=76%	TRIP13/CDCA8/CDCA7/CDC45/KIF11/CENPF/KIF20B/DTL/CENPH/CIP2A/KNL1/GAS2L3/ZNF367/CENPK	CL4	Decitabine
140	REACTOME_HOMOLOGOUS_DNA_PAIRING_AND_STRAND_EXCHANGE	REACTOME_HOMOLOGOUS_DNA_PAIRING_AND_STRAND_EXCHANGE	REACTOME_HOMOLOGOUS_DNA_PAIRING_AND_STRAND_EXCHANGE	10	-0.822607	-2.93658	0.000998004	0.0854894	0.0753429	441	tags=100%, list=18%, signal=82%	EXO1/TOPBP1/BRCA1/RFC4/CHEK1/XRCC2/RAD51AP1/BRIP1/DNA2	CL4	Decitabine
141	WP_DNA_IRDAMAGE_AND_CELLULAR_RESPONSE_VIA_ATR	WP_DNA_IRDAMAGE_AND_CELLULAR_RESPONSE_VIA_ATR	WP_DNA_IRDAMAGE_AND_CELLULAR_RESPONSE_VIA_ATR	10	-0.82962	-2.96161	0.000998004	0.0854894	0.0753429	424	tags=100%, list=17%, signal=83%	CDC45/TOPBP1/BRCA1/CDC25C/FANCA/CHEK1/FANCD2/FANCI/BRIP1	CL4	Decitabine
142	ZHAN_MULTIPLE_MYELOMA_PR_UP	ZHAN_MULTIPLE_MYELOMA_PR_UP	ZHAN_MULTIPLE_MYELOMA_PR_UP	12	-0.813377	-3.1463	0.0013624	0.0854894	0.0753429	465	tags=100%, list=19%, signal=81%	FAM72C/DLGAP5/BUB1B/MCM10/RFC4/TOP2A/SPC24/KIF14/FANCI/ASPM/E2F8	CL4	Decitabine
143	REACTOME_HDR_THROUGH_HOMOLOGOUS_RECOMBINATION_HRR	REACTOME_HDR_THROUGH_HOMOLOGOUS_RECOMBINATION_HRR	REACTOME_HDR_THROUGH_HOMOLOGOUS_RECOMBINATION_HRR	12	-0.823287	-3.18464	0.0013624	0.0854894	0.0753429	441	tags=100%, list=18%, signal=82%	EXO1/POLE2/EME1/TOPBP1/BRCA1/RFC4/CHEK1/XRCC2/RAD51AP1/BRIP1/DNA2	CL4	Decitabine
144	MORI_IMMATURE_B_LYMPHOCYTE_DN	MORI_IMMATURE_B_LYMPHOCYTE_DN	MORI_IMMATURE_B_LYMPHOCYTE_DN	12	-0.83237	-3.21977	0.0013624	0.0854894	0.0753429	419	tags=100%, list=17%, signal=83%	CDCA7/CDC45/MCM10/TOP2A/KIFC1/DTL/CHEK1/MKI67/RAD54L/E2F8/IQGAP3	CL4	Decitabine
145	WP_DNA_REPAIR_PATHWAYS_FULL_NETWORK	WP_DNA_REPAIR_PATHWAYS_FULL_NETWORK	WP_DNA_REPAIR_PATHWAYS_FULL_NETWORK	13	-0.816192	-3.25667	0.00157729	0.0873799	0.077009	459	tags=100%, list=19%, signal=82%	EXO1/POLE2/BRCA1/RFC4/FANCA/CHEK1/FANCD2/FANCI/NEIL3/RAD54B/BRIP1/FANCB	CL4	Decitabine
146	ODONNELL_TARGETS_OF_MYC_AND_TFRC_DN	ODONNELL_TARGETS_OF_MYC_AND_TFRC_DN	ODONNELL_TARGETS_OF_MYC_AND_TFRC_DN	13	-0.819496	-3.26986	0.00157729	0.0873799	0.077009	451	tags=100%, list=19%, signal=82%	C4orf46/DEPDC1/BUB1B/NSD2/POLE2/CENPF/TOP2A/AURKB/PLK4/HELLS/DNA2/SCD	CL4	Decitabine
147	ZHOU_CELL_CYCLE_GENES_IN_IR_RESPONSE_6HR	ZHOU_CELL_CYCLE_GENES_IN_IR_RESPONSE_6HR	ZHOU_CELL_CYCLE_GENES_IN_IR_RESPONSE_6HR	20	-0.66185	-3.40103	0.00381679	0.0984303	0.0867479	465	tags=95%, list=19%, signal=77%	TRIP13/CDCA8/GINS2/EXO1/DLGAP5/PIMREG/WDHD1/KIF11/RTKN2/TOPBP1/BRCA1/RFC4/KIFC1/DTL/UHRF1/RAD54L/E2F8/CENPK/KNTC1	CL4	Decitabine
148	GRAHAM_NORMAL_QUIESCENT_VS_NORMAL_DIVIDING_DN	GRAHAM_NORMAL_QUIESCENT_VS_NORMAL_DIVIDING_DN	GRAHAM_NORMAL_QUIESCENT_VS_NORMAL_DIVIDING_DN	19	-0.688355	-3.4086	0.00333333	0.0953646	0.0840461	465	tags=95%, list=19%, signal=77%	TRIP13/GINS2/DLGAP5/BUB1B/MCM4/CDC45/KIF11/POLE2/CENPU/MCM10/RFC4/TOP2A/DTL/NCAPG/CHEK1/GINS1/RAD51AP1/KIF15	CL4	Decitabine
149	VERNELL_RETINOBLASTOMA_PATHWAY_UP	VERNELL_RETINOBLASTOMA_PATHWAY_UP	VERNELL_RETINOBLASTOMA_PATHWAY_UP	18	-0.703212	-3.4231	0.00297619	0.0946974	0.0834581	441	tags=89%, list=18%, signal=73%	BLM/FAM161A/TMEM97/MCM4/RFC4/FANCA/MCM8/ATAD2/E2F2/ESCO2/RECQL4/RAD51AP1/ZNF367/SPIN4/SNTB2/CENPK	CL4	Decitabine
150	KANG_DOXORUBICIN_RESISTANCE_UP	KANG_DOXORUBICIN_RESISTANCE_UP	KANG_DOXORUBICIN_RESISTANCE_UP	18	-0.758738	-3.69338	0.00297619	0.0946974	0.0834581	445	tags=94%, list=18%, signal=78%	CDCA8/BUB1B/MCM4/NSD2/RFC4/TOP2A/NCAPG/ATAD2/MKI67/GINS1/NCAPG2/PLK4/PBK/FANCI/ASPM/RAD51AP1/POLQ	CL4	Decitabine
151	REACTOME_MITOTIC_SPINDLE_CHECKPOINT	REACTOME_MITOTIC_SPINDLE_CHECKPOINT	REACTOME_MITOTIC_SPINDLE_CHECKPOINT	16	-0.822994	-3.70634	0.00238663	0.0915866	0.0807165	445	tags=100%, list=18%, signal=82%	BUB1B/SGO2/CENPI/CENPF/CENPU/CENPP/AURKB/KIF18A/SPC24/CENPH/KNL1/ITGB3BP/CENPE/CENPK/KNTC1	CL4	Decitabine
152	PUJANA_BRCA_CENTERED_NETWORK	PUJANA_BRCA_CENTERED_NETWORK	PUJANA_BRCA_CENTERED_NETWORK	17	-0.82499	-3.85877	0.00268817	0.0946547	0.0834204	441	tags=100%, list=18%, signal=82%	MCM4/PSIP1/TOPBP1/BRCA1/POLA1/RFC4/TOP2A/KIFC1/GINS1/SLC7A1/ESPL1/FANCI/AATF/RAD51AP1/RAD54L/DNA2	CL4	Decitabine
153	KAUFFMANN_MELANOMA_RELAPSE_UP	KAUFFMANN_MELANOMA_RELAPSE_UP	KAUFFMANN_MELANOMA_RELAPSE_UP	19	-0.825673	-4.08856	0.00333333	0.0953646	0.0840461	441	tags=100%, list=18%, signal=83%	GINS2/EXO1/MCM4/CDC45/CENPF/EME1/BRCA1/RFC4/TOP2A/FANCA/CHEK1/FANCD2/NEIL3/XRCC2/RAD51AP1/RAD54L/BRIP1/POLQ	CL4	Decitabine
154	MUELLER_METHYLATED_IN_GLIOBLASTOMA	MUELLER_METHYLATED_IN_GLIOBLASTOMA	MUELLER_METHYLATED_IN_GLIOBLASTOMA	12	0.808498	2.03894	0.000109697	0.0525273	0.0495888	130	tags=75%, list=12%, signal=67%	SSX3/SERPIND1/SSX1/DAZL/LXN/MAGEB2/IL24/TKTL1/NPTX2	CL5	Decitabine
155	KIM_RESPONSE_TO_TSA_AND_DECITABINE_UP	KIM_RESPONSE_TO_TSA_AND_DECITABINE_UP	KIM_RESPONSE_TO_TSA_AND_DECITABINE_UP	19	0.689431	1.90066	0.000311042	0.0525273	0.0495888	134	tags=47%, list=13%, signal=42%	SSX3/SSX1/DAZL/LXN/MAGEB2/MAGEB1/IL24/SMPD3/TTC39A	CL5	Decitabine
156	ZHONG_RESPONSE_TO_AZACITIDINE_AND_TSA_UP	ZHONG_RESPONSE_TO_AZACITIDINE_AND_TSA_UP	ZHONG_RESPONSE_TO_AZACITIDINE_AND_TSA_UP	23	0.643798	1.82432	0.000616206	0.0525273	0.0495888	232	tags=57%, list=22%, signal=45%	SSX3/SSX1/DAZL/MAGEB2/MAGEB1/TDRD12/TKTL1/PGF/SMPD3/TAF7L/AKAP12/OPTN/ATP6V0A1	CL5	Decitabine
157	WANG_HCP_PROSTATE_CANCER	WANG_HCP_PROSTATE_CANCER	WANG_HCP_PROSTATE_CANCER	10	-0.54416	-2.00439	0.00264317	0.0750472	0.0708489	491	tags=100%, list=46%, signal=54%	TP53I3/SECTM1/CEACAM1/CCNA1/CLIC3/EFEMP2/PPP1R15A/SGK1/E2F1	CL5	Decitabine
158	FOURNIER_ACINAR_DEVELOPMENT_LATE_2	FOURNIER_ACINAR_DEVELOPMENT_LATE_2	FOURNIER_ACINAR_DEVELOPMENT_LATE_2	16	-0.439631	-2.0519	0.00185529	0.0614564	0.0580184	98	tags=62%, list=9%, signal=58%	SERPINE2/PLAUR/CDC45/DHFR/GINS1/GINS2/CDC6/MCM2/DTL/MCM4	CL5	Decitabine
159	BURTON_ADIPOGENESIS_3	BURTON_ADIPOGENESIS_3	BURTON_ADIPOGENESIS_3	13	-0.521479	-2.19485	0.00257732	0.0750472	0.0708489	104	tags=77%, list=10%, signal=70%	ADAM8/CDC45/CDC6/MCM2/E2F8/DTL/HELLS/MCM4/CCNE2/MCM10	CL5	Decitabine
160	REACTOME_ESTROGEN_DEPENDENT_GENE_EXPRESSION	REACTOME_ESTROGEN_DEPENDENT_GENE_EXPRESSION	REACTOME_ESTROGEN_DEPENDENT_GENE_EXPRESSION	10	-0.598321	-2.20389	0.00176211	0.0614564	0.0580184	264	tags=90%, list=25%, signal=68%	H4C15/JUN/H3C6/FOSB/H2AC6/H2BC4/H2AC20/H3C7/H3C3	CL5	Decitabine
161	PUJANA_BRCA2_PCC_NETWORK	PUJANA_BRCA2_PCC_NETWORK	PUJANA_BRCA2_PCC_NETWORK	16	-0.47491	-2.21656	0.00185529	0.0614564	0.0580184	73	tags=69%, list=7%, signal=65%	CDC45/DHFR/RAD54L/E2F1/GINS1/CDC6/CHRNA5/MCM2/UNG/MCM4/CCNE2	CL5	Decitabine
162	REACTOME_CELLULAR_SENESCENCE	REACTOME_CELLULAR_SENESCENCE	REACTOME_CELLULAR_SENESCENCE	14	-0.513099	-2.26241	0.00140252	0.0557504	0.0526316	304	tags=86%, list=29%, signal=62%	CCNA1/H4C15/JUN/H3C6/H2AC6/H2BC4/E2F1/H2AC20/CCNE2/H3C7/H3C3/E2F2	CL5	Decitabine
163	BLANCO_MELO_BRONCHIAL_EPITHELIAL_CELLS_INFLUENZA_A_DEL_NS1_INFECTION_DN	BLANCO_MELO_BRONCHIAL_EPITHELIAL_CELLS_INFLUENZA_A_DEL_NS1_INFECTION_DN	BLANCO_MELO_BRONCHIAL_EPITHELIAL_CELLS_INFLUENZA_A_DEL_NS1_INFECTION_DN	22	-0.429875	-2.3098	0.00362319	0.0872859	0.082403	73	tags=77%, list=7%, signal=73%	CDC45/DHFR/EXO1/RAD54L/E2F1/GINS2/CDC6/MCM2/E2F8/DTL/WDR76/FAM111B/MCM4/DIAPH3/FANCB/UHRF1/MCM10	CL5	Decitabine
164	REACTOME_OXIDATIVE_STRESS_INDUCED_SENESCENCE	REACTOME_OXIDATIVE_STRESS_INDUCED_SENESCENCE	REACTOME_OXIDATIVE_STRESS_INDUCED_SENESCENCE	11	-0.614558	-2.39197	0.00099108	0.0525273	0.0495888	264	tags=91%, list=25%, signal=69%	H4C15/JUN/H3C6/H2AC6/H2BC4/E2F1/H2AC20/H3C7/H3C3/E2F2	CL5	Decitabine
165	ZHOU_CELL_CYCLE_GENES_IN_IR_RESPONSE_6HR	ZHOU_CELL_CYCLE_GENES_IN_IR_RESPONSE_6HR	ZHOU_CELL_CYCLE_GENES_IN_IR_RESPONSE_6HR	10	-0.668247	-2.46146	0.000881057	0.0525273	0.0495888	96	tags=90%, list=9%, signal=83%	SEMA3B/EXO1/RAD54L/E2F1/GINS2/MCM2/E2F8/DTL/UHRF1	CL5	Decitabine
166	PYEON_CANCER_HEAD_AND_NECK_VS_CERVICAL_UP	PYEON_CANCER_HEAD_AND_NECK_VS_CERVICAL_UP	PYEON_CANCER_HEAD_AND_NECK_VS_CERVICAL_UP	10	-0.67187	-2.4748	0.000881057	0.0525273	0.0495888	65	tags=80%, list=6%, signal=76%	GINS1/E2F8/ZNF367/DTL/WDR76/HELLS/CCNE2/UHRF1	CL5	Decitabine
167	SARRIO_EPITHELIAL_MESENCHYMAL_TRANSITION_UP	SARRIO_EPITHELIAL_MESENCHYMAL_TRANSITION_UP	SARRIO_EPITHELIAL_MESENCHYMAL_TRANSITION_UP	19	-0.514443	-2.56195	0.00280112	0.0767893	0.0724936	98	tags=74%, list=9%, signal=68%	SERPINE2/ENC1/PLAUR/CDC45/DHFR/EXO1/E2F1/CDC6/MCM2/ZNF367/DTL/HELLS/MCM4/UHRF1	CL5	Decitabine
168	TOYOTA_TARGETS_OF_MIR34B_AND_MIR34C	TOYOTA_TARGETS_OF_MIR34B_AND_MIR34C	TOYOTA_TARGETS_OF_MIR34B_AND_MIR34C	13	-0.630829	-2.65509	0.00128866	0.0557504	0.0526316	74	tags=77%, list=7%, signal=72%	SYNE2/DHFR/RAD54L/UNG/LRP11/MMS22L/DTL/HELLS/CCNE2/KLHL23	CL5	Decitabine
169	REACTOME_CELL_CYCLE_CHECKPOINTS	REACTOME_CELL_CYCLE_CHECKPOINTS	REACTOME_CELL_CYCLE_CHECKPOINTS	10	-0.721747	-2.65852	0.000881057	0.0525273	0.0495888	304	tags=100%, list=29%, signal=72%	H4C15/H2BC4/CDC45/EXO1/CDC6/MCM2/MCM4/CCNE2/MCM10	CL5	Decitabine
170	REACTOME_DNA_REPAIR	REACTOME_DNA_REPAIR	REACTOME_DNA_REPAIR	10	-0.721747	-2.65852	0.000881057	0.0525273	0.0495888	304	tags=100%, list=29%, signal=72%	H4C15/H2AC6/H2BC4/EXO1/UNG/DTL/H2AC20/FANCB/EYA4	CL5	Decitabine
171	KOBAYASHI_EGFR_SIGNALING_24HR_DN	KOBAYASHI_EGFR_SIGNALING_24HR_DN	KOBAYASHI_EGFR_SIGNALING_24HR_DN	22	-0.516024	-2.7727	0.00362319	0.0872859	0.082403	73	tags=68%, list=7%, signal=65%	CDC45/DHFR/EXO1/E2F1/GINS1/GINS2/CDC6/MCM2/E2F8/UNG/DTL/HELLS/MCM4/CCNE2/MCM10	CL5	Decitabine
172	MUELLER_PLURINET	MUELLER_PLURINET	MUELLER_PLURINET	10	-0.784994	-2.89149	0.000881057	0.0525273	0.0495888	119	tags=90%, list=11%, signal=81%	H2BC4/CDC45/DHFR/EXO1/RAD54L/MCM2/UNG/MCM4/MCM10	CL5	Decitabine
173	CAIRO_HEPATOBLASTOMA_CLASSES_UP	CAIRO_HEPATOBLASTOMA_CLASSES_UP	CAIRO_HEPATOBLASTOMA_CLASSES_UP	10	-0.793922	-2.92438	0.000881057	0.0525273	0.0495888	228	tags=100%, list=21%, signal=79%	ACKR3/PYGL/GINS1/GINS2/CDC6/MCM2/DTL/MCM4/MCM10	CL5	Decitabine
174	MANALO_HYPOXIA_DN	MANALO_HYPOXIA_DN	MANALO_HYPOXIA_DN	10	-0.824676	-3.03765	0.000881057	0.0525273	0.0495888	72	tags=90%, list=7%, signal=85%	DHFR/EXO1/GINS1/GINS2/CDC6/MCM2/MCM4/CCNE2/MCM10	CL5	Decitabine
175	LEE_EARLY_T_LYMPHOCYTE_UP	LEE_EARLY_T_LYMPHOCYTE_UP	LEE_EARLY_T_LYMPHOCYTE_UP	10	-0.829622	-3.05587	0.000881057	0.0525273	0.0495888	65	tags=90%, list=6%, signal=85%	GINS1/MCM2/E2F8/DTL/MCM4/DIAPH3/UHRF1/MCM10/E2F2	CL5	Decitabine
176	REACTOME_MITOTIC_G1_PHASE_AND_G1_S_TRANSITION	REACTOME_MITOTIC_G1_PHASE_AND_G1_S_TRANSITION	REACTOME_MITOTIC_G1_PHASE_AND_G1_S_TRANSITION	10	-0.830194	-3.05798	0.000881057	0.0525273	0.0495888	73	tags=90%, list=7%, signal=85%	CDC45/DHFR/E2F1/CDC6/MCM2/MCM4/CCNE2/MCM10/E2F2	CL5	Decitabine
177	RODRIGUES_THYROID_CARCINOMA_POORLY_DIFFERENTIATED_UP	RODRIGUES_THYROID_CARCINOMA_POORLY_DIFFERENTIATED_UP	RODRIGUES_THYROID_CARCINOMA_POORLY_DIFFERENTIATED_UP	22	-0.579927	-3.11607	0.00362319	0.0872859	0.082403	90	tags=73%, list=8%, signal=68%	ENC1/PLAUR/DHFR/GINS1/GINS2/CDC6/CHRNA5/MCM2/ZNF367/DTL/WDR76/HELLS/MCM4/CCNE2/DIAPH3/KIRREL1	CL5	Decitabine
178	WHITFIELD_CELL_CYCLE_G1_S	WHITFIELD_CELL_CYCLE_G1_S	WHITFIELD_CELL_CYCLE_G1_S	16	-0.67851	-3.16682	0.00185529	0.0614564	0.0580184	68	tags=88%, list=6%, signal=83%	SDC1/E2F1/GINS2/CDC6/MCM2/ZNF367/UNG/DTL/WDR76/FAM111B/MCM4/CCNE2/UHRF1/E2F2	CL5	Decitabine
179	SHEDDEN_LUNG_CANCER_POOR_SURVIVAL_A6	SHEDDEN_LUNG_CANCER_POOR_SURVIVAL_A6	SHEDDEN_LUNG_CANCER_POOR_SURVIVAL_A6	18	-0.64773	-3.21952	0.00234192	0.0716087	0.0676028	73	tags=83%, list=7%, signal=79%	CDC45/EXO1/RAD54L/GINS1/GINS2/CDC6/CHRNA5/E2F8/DTL/WDR76/HELLS/MCM4/CCNE2/TMEFF1/MCM10	CL5	Decitabine
180	WINNEPENNINCKX_MELANOMA_METASTASIS_UP	WINNEPENNINCKX_MELANOMA_METASTASIS_UP	WINNEPENNINCKX_MELANOMA_METASTASIS_UP	13	-0.781656	-3.2899	0.00128866	0.0557504	0.0526316	144	tags=92%, list=14%, signal=81%	CREM/FERMT2/CDC45/DHFR/EXO1/RAD54L/GINS2/CDC6/ZNF367/MCM4/KIRREL1/UHRF1	CL5	Decitabine
181	REACTOME_DNA_REPLICATION_PRE_INITIATION	REACTOME_DNA_REPLICATION_PRE_INITIATION	REACTOME_DNA_REPLICATION_PRE_INITIATION	14	-0.762631	-3.36267	0.00140252	0.0557504	0.0526316	264	tags=93%, list=25%, signal=71%	H3C6/H2AC6/H2BC4/CDC45/E2F1/CDC6/MCM2/H2AC20/MCM4/H3C7/H3C3/MCM10/E2F2	CL5	Decitabine
182	MARSON_BOUND_BY_E2F4_UNSTIMULATED	MARSON_BOUND_BY_E2F4_UNSTIMULATED	MARSON_BOUND_BY_E2F4_UNSTIMULATED	21	-0.649201	-3.41643	0.00340136	0.0872859	0.082403	81	tags=76%, list=8%, signal=72%	RND2/CDC45/EXO1/RAD54L/E2F1/CDC6/ZNF367/UNG/DTL/WDR76/HELLS/MCM4/H3C7/DIAPH3/UHRF1/MCM10	CL5	Decitabine
183	FISCHER_G1_S_CELL_CYCLE	FISCHER_G1_S_CELL_CYCLE	FISCHER_G1_S_CELL_CYCLE	24	-0.612691	-3.42429	0.00425532	0.0994994	0.0939332	198	tags=88%, list=19%, signal=73%	CCN2/MRC2/FOSB/H2AC6/H2BC4/EXO1/E2F1/GINS2/CDC6/MCM2/E2F8/ZNF367/UNG/DTL/WDR76/H2AC20/FAM111B/HELLS/CCNE2/MCM10/E2F2	CL5	Decitabine
184	GRAHAM_NORMAL_QUIESCENT_VS_NORMAL_DIVIDING_DN	GRAHAM_NORMAL_QUIESCENT_VS_NORMAL_DIVIDING_DN	GRAHAM_NORMAL_QUIESCENT_VS_NORMAL_DIVIDING_DN	10	-0.941121	-3.46658	0.000881057	0.0525273	0.0495888	73	tags=100%, list=7%, signal=94%	DHFR/GINS1/GINS2/CDC6/MCM2/DTL/MCM4/CCNE2/MCM10	CL5	Decitabine
185	REACTOME_DNA_REPLICATION	REACTOME_DNA_REPLICATION	REACTOME_DNA_REPLICATION	18	-0.727273	-3.61488	0.00234192	0.0716087	0.0676028	304	tags=83%, list=29%, signal=61%	H2AC6/H2BC4/CDC45/E2F1/GINS1/GINS2/CDC6/MCM2/H2AC20/MCM4/CCNE2/H3C7/H3C3/MCM10/E2F2	CL5	Decitabine
186	ROSTY_CERVICAL_CANCER_PROLIFERATION_CLUSTER	ROSTY_CERVICAL_CANCER_PROLIFERATION_CLUSTER	ROSTY_CERVICAL_CANCER_PROLIFERATION_CLUSTER	11	-0.942966	-3.6702	0.00099108	0.0525273	0.0495888	72	tags=100%, list=7%, signal=94%	E2F1/GINS1/CDC6/MCM2/E2F8/DTL/HELLS/MCM4/CCNE2/MCM10	CL5	Decitabine
187	FUJII_YBX1_TARGETS_DN	FUJII_YBX1_TARGETS_DN	FUJII_YBX1_TARGETS_DN	14	-0.84955	-3.74593	0.00140252	0.0557504	0.0526316	72	tags=93%, list=7%, signal=88%	DHFR/EXO1/PRKAR2B/GINS2/CDC6/MCM2/ZNF367/UNG/DTL/HELLS/MCM4/UHRF1/MCM10	CL5	Decitabine
188	MUELLER_METHYLATED_IN_GLIOBLASTOMA	MUELLER_METHYLATED_IN_GLIOBLASTOMA	MUELLER_METHYLATED_IN_GLIOBLASTOMA	12	0.839955	2.05651	0.000108413	0.0410056	0.0410056	61	tags=67%, list=6%, signal=64%	SSX3/TKTL1/SSX1/DAZL/TES/KRT17/MAGEB2/SSX2	CL6	Decitabine
189	ZHONG_RESPONSE_TO_AZACITIDINE_AND_TSA_UP	ZHONG_RESPONSE_TO_AZACITIDINE_AND_TSA_UP	ZHONG_RESPONSE_TO_AZACITIDINE_AND_TSA_UP	20	0.701063	1.87453	0.000206058	0.0410056	0.0410056	240	tags=75%, list=22%, signal=60%	SSX3/TKTL1/SSX1/DAZL/PGF/MAGEB2/TUBA3C/TDRD12/SSX2/MAGEB1/SMPD3/TAF7L/VCX/KDELR3/CLIC3	CL6	Decitabine
190	KIM_RESPONSE_TO_TSA_AND_DECITABINE_UP	KIM_RESPONSE_TO_TSA_AND_DECITABINE_UP	KIM_RESPONSE_TO_TSA_AND_DECITABINE_UP	20	0.691287	1.8484	0.000206058	0.0410056	0.0410056	131	tags=55%, list=12%, signal=49%	SSX3/SSX1/DAZL/MAGEA4/TES/KRT17/MAGEB2/SSX2/MAGEB1/FAM50B/SMPD3	CL6	Decitabine
191	ACEVEDO_METHYLATED_IN_LIVER_CANCER_DN	ACEVEDO_METHYLATED_IN_LIVER_CANCER_DN	ACEVEDO_METHYLATED_IN_LIVER_CANCER_DN	43	0.566339	1.6417	0.000700911	0.104611	0.104611	116	tags=33%, list=11%, signal=30%	TDRD9/SSX3/GTSF1/ZNF595/PAGE5/SSX5/RBMY1A1/SSX2/TDRD6/PRKACG/RBMY1E/LINC01257/FABP6/HDGFL1	CL6	Decitabine

## Sheet: Supp Table S9
Supplemental Table S9. NPARC analysis results of the TPP data for azacitidine
Gene_name	rssDiff	fStat	pVal	pAdj	df1	df2	rssNull	rssAlt	aumc_diff	log2_rssDiff	log2_fStat
TYMS	111.653	162.882	9.05412e-11	3.32801e-07	2.44832	13.982	0.951153	3.9147	6.23235	6.80288	7.35652
NSUN2	392.074	157.794	1.12149e-10	3.32801e-07	2.44832	13.982	3.34365	14.1899	15.3497	8.61498	7.31101
NSUN6	191.293	118.159	7.7926e-10	1.54164e-06	2.44832	13.982	1.65048	9.24557	9.4667	7.57964	6.89674
SARS	8.99563	63.9589	4.32153e-08	6.41207e-05	2.44832	13.982	0.0806468	0.803214	1.32267	3.16923	6.02146
TRDMT1	167.245	53.4587	1.34982e-07	0.000160223	2.44832	13.982	1.52351	17.8664	9.54835	7.38582	5.76709
CTPS1	11.6899	39.2534	9.13973e-07	0.000904072	2.44832	13.982	0.110208	1.70072	2.11873	3.54719	5.33104
MRPS23	23.6362	35.1098	1.79153e-06	0.00151896	2.44832	13.982	0.226174	3.84459	3.21052	4.56293	5.17432
APOA1	220.341	32.0151	3.10077e-06	0.00206166	2.44832	13.982	2.13694	39.3043	-10.7063	7.78359	5.04505
ANAPC13	866.687	31.9706	3.12635e-06	0.00206166	2.44832	13.982	8.4072	154.815	18.5974	9.75937	5.04311
HPS4	30.6659	30.1448	4.41636e-06	0.00250869	2.44832	13.982	0.300201	5.80956	2.26467	4.93856	4.96092
MRPL3	21.1083	29.8804	4.64964e-06	0.00250869	2.44832	13.982	0.206929	4.03429	2.99217	4.39974	4.94862
ABCF2	18.9324	22.864	2.13838e-05	0.00986834	2.44832	13.982	0.194737	4.72884	2.49754	4.24279	4.57676
TRIP13	11.825	22.8196	2.16156e-05	0.00986834	2.44832	13.982	0.121679	2.95933	1.66971	3.56377	4.57408
ALDH5A1	7.56161	20.8539	3.54786e-05	0.0150404	2.44832	13.982	0.0792765	2.07075	1.2299	2.91869	4.44982
MICAL3	25.8338	20.4647	3.93046e-05	0.0155515	2.44832	13.982	0.271951	7.20915	-3.52096	4.69119	4.42389
HNRNPU	6.98122	18.9191	5.9947e-05	0.0222366	2.44832	13.982	0.0748008	2.10732	1.3333	2.80348	4.31608
ZBED1	20.1564	17.3633	9.42308e-05	0.0311583	2.44832	13.982	0.220454	6.62951	-3.04842	4.33316	4.19875
MRPS15	13.3209	17.1862	9.9396e-05	0.0311583	2.44832	13.982	0.146065	4.42643	2.27754	3.73562	4.18477
PPP1CC	23.4475	17.1745	9.97486e-05	0.0311583	2.44832	13.982	0.257147	7.79672	-3.57331	4.55136	4.18385
ACOT9	5.16751	16.4346	0.000125252	0.0371685	2.44832	13.982	0.0573086	1.79566	1.35176	2.36947	4.12388
NKAP	32.2646	16.0692	0.000140546	0.039721	2.44832	13.982	0.359918	11.4666	-4.37284	5.01188	4.09332
DMAP1	12.7912	15.0528	0.000195648	0.0527806	2.44832	13.982	0.145214	4.85281	-2.341	3.67707	4.00475
PABPC1	2.90705	14.861	0.000208624	0.053834	2.44832	13.982	0.0331199	1.11713	0.269819	1.53955	3.98741
TAF9B	62.2156	14.6798	0.00022179	0.0543706	2.44832	13.982	0.71125	24.2036	-5.8921	5.9592	3.97084
USP24	4.84628	14.5854	0.000229025	0.0543706	2.44832	13.982	0.0555032	1.89754	-1.1402	2.27688	3.96212
PDCD7	68.9532	14.448	0.000240043	0.0547945	2.44832	13.982	0.791817	27.2551	5.95404	6.10755	3.94935
FOXK1	4.21806	14.1952	0.000261935	0.0575772	2.44832	13.982	0.0486819	1.69696	1.12183	2.07658	3.92555
GMPR	106.984	13.8733	0.000293191	0.062146	2.44832	13.982	1.24296	44.0393	6.24047	6.74126	3.89465
ESCO2	9.39665	13.6337	0.000319233	0.0653327	2.44832	13.982	0.109731	3.93603	2.0711	3.23215	3.87123
ANGEL2	14.1406	13.3276	0.000356445	0.0705167	2.44832	13.982	0.166249	6.05923	-2.58339	3.82177	3.84072
MDN1	5.048	13.2191	0.000370798	0.0709899	2.44832	13.982	0.0594947	2.1808	1.24762	2.33571	3.82976
DDX31	9.26511	12.8261	0.000428642	0.0794998	2.44832	13.982	0.110206	4.12531	2.01269	3.21181	3.78932
AARS	2.31715	12.6417	0.000459287	0.0814145	2.44832	13.982	0.0276859	1.04677	0.773809	1.21235	3.76995
JUND	193.128	12.6009	0.000466402	0.0814145	2.44832	13.982	2.30986	87.5275	7.17331	7.59341	3.76563
CPNE7	7.23374	12.3212	0.000518694	0.0879557	2.44832	13.982	0.0871297	3.35281	-1.69351	2.85474	3.73566
SP1	28.0634	12.1514	0.000553715	0.091286	2.44832	13.982	0.339518	13.1891	3.58488	4.81062	3.71714
UBLCP1	9.59219	11.9743	0.000593137	0.0916903	2.44832	13.982	0.116597	4.57475	-1.94897	3.26186	3.69759
DDX51	16.0666	11.9426	0.000600521	0.0916903	2.44832	13.982	0.195464	7.68288	2.82333	4.00599	3.69406
CDCA3	285.246	11.9342	0.000602514	0.0916903	2.44832	13.982	3.47105	136.498	11.3945	8.15606	3.69312
GTPBP2	14.645	11.7383	0.000650756	0.0953812	2.44832	13.982	0.179173	7.125	-2.10975	3.87234	3.6711
TRIM38	16.6301	11.7069	0.00065891	0.0953812	2.44832	13.982	0.203637	8.11249	-2.67221	4.05572	3.66754
LRRC28	11.1554	11.3109	0.00077219	0.107447	2.44832	13.982	0.138167	5.63235	-2.39449	3.47968	3.62186
STAT5A	8.13001	11.2832	0.000780919	0.107447	2.44832	13.982	0.100779	4.11491	-1.87072	3.02326	3.61861
SNX1	3.09685	11.2144	0.000803086	0.107447	2.44832	13.982	0.0384673	1.57705	0.927709	1.6308	3.61051
H1FX	25.4169	11.1645	0.000819581	0.107447	2.44832	13.982	0.31619	13.0012	2.55775	4.66772	3.60461
URB2	8.423	11.1255	0.000832781	0.107447	2.44832	13.982	0.104908	4.32364	1.48834	3.07433	3.59997
MVB12A	23.1466	11.0477	0.000859794	0.108572	2.44832	13.982	0.288977	11.9651	-3.51428	4.53273	3.59069
CDK18	39.2553	10.9965	0.000878128	0.108577	2.44832	13.982	0.490866	20.3866	3.92292	5.29481	3.58454
IPO5	2.54496	10.7019	0.000992698	0.118643	2.44832	13.982	0.0321228	1.35806	0.921597	1.34764	3.54867
ME2	7.36229	10.6856	0.000999521	0.118643	2.44832	13.982	0.0929771	3.93473	-1.33689	2.88015	3.54666
C12ORF10	4.66431	10.4839	0.00108852	0.123371	2.44832	13.982	0.0592994	2.54077	-1.39706	2.22166	3.52154
MRPL53	6.24319	10.4725	0.0010938	0.123371	2.44832	13.982	0.0794029	3.40452	1.37035	2.64228	3.52011
TSC22D1	40.1803	10.4556	0.00110171	0.123371	2.44832	13.982	0.511318	21.9464	-4.3331	5.32842	3.51798
CCAR2	1.29713	10.3869	0.00113453	0.124694	2.44832	13.982	0.0165453	0.713181	0.280613	0.375325	3.5093
NAPA	16.6107	10.1209	0.00127251	0.137315	2.44832	13.982	0.213851	9.37285	-2.5491	4.05405	3.4752
MZB1	26.7569	10.0389	0.00131883	0.138388	2.44832	13.982	0.345491	15.2213	3.61337	4.74184	3.46452
EEF1A2	20.5095	10.0212	0.00132908	0.138388	2.44832	13.982	0.264992	11.6879	3.12808	4.35822	3.46221
MRM2	4.94115	9.92927	0.0013838	0.140123	2.44832	13.982	0.0640564	2.84191	1.60071	2.30485	3.45013
TRNT1	5.55086	9.8863	0.00141026	0.140123	2.44832	13.982	0.0720749	3.20647	1.32579	2.47271	3.44444
CEP350	10.4253	9.87618	0.00141658	0.140123	2.44832	13.982	0.135418	6.02837	2.46606	3.38202	3.4431
LRPPRC	3.67105	9.80178	0.00146401	0.140136	2.44832	13.982	0.047817	2.13887	-0.878983	1.87619	3.4332
CTC1	59.5206	9.72193	0.00151696	0.140136	2.44832	13.982	0.777627	34.9636	5.85192	5.89532	3.42249
MSH2	1.75234	9.67584	0.00154851	0.140136	2.44832	13.982	0.0229344	1.03426	-0.834911	0.809281	3.41628
UMPS	9.45751	9.61303	0.00159272	0.140136	2.44832	13.982	0.124079	5.61846	1.86842	3.24146	3.40776
DDX60	4.78547	9.59736	0.00160397	0.140136	2.44832	13.982	0.0628216	2.84756	1.4091	2.25866	3.40563
RASSF5	4.01642	9.54295	0.00164376	0.140136	2.44832	13.982	0.052838	2.40357	-0.883333	2.00591	3.39821
RPS18	17.1623	9.53164	0.00165216	0.140136	2.44832	13.982	0.225879	10.2827	1.71942	4.10117	3.39666
NOP9	16.3651	9.52262	0.00165891	0.140136	2.44832	13.982	0.215463	9.81437	2.51976	4.03255	3.39542
L3MBTL3	11.8848	9.49977	0.00167614	0.140136	2.44832	13.982	0.156616	7.14461	2.21876	3.57104	3.39229
I3L1I5	6.34694	9.48405	0.0016881	0.140136	2.44832	13.982	0.0836914	3.82183	1.74542	2.66606	3.39012
COPRS	141.014	9.47727	0.00169329	0.140136	2.44832	13.982	1.85992	84.9728	8.70202	7.1397	3.38919
FARSA	4.53405	9.46848	0.00170005	0.140136	2.44832	13.982	0.0598233	2.73468	1.09953	2.1808	3.38798
SMAP2	16.2702	9.39811	0.00175527	0.142706	2.44832	13.982	0.215278	9.88676	-2.90554	4.02416	3.37825
BCKDHB	5.83196	9.35175	0.00179278	0.142711	2.44832	13.982	0.0773096	3.56141	1.01335	2.54398	3.3718
PPP2R3C	15.9515	9.33878	0.00180343	0.142711	2.44832	13.982	0.211568	9.75466	2.93842	3.99562	3.36999
MRPL9	9.0017	9.28541	0.00184804	0.144317	2.44832	13.982	0.119652	5.53636	1.74111	3.1702	3.36253
TOP3B	5.37787	9.25518	0.00187387	0.144434	2.44832	13.982	0.0715721	3.31838	0.859253	2.42703	3.35828
ATP7A	63.1407	9.19964	0.0019224	0.145733	2.44832	13.982	0.842253	39.1958	-4.41386	5.9805	3.35045
MRPS26	4.82857	9.18007	0.00193984	0.145733	2.44832	13.982	0.0644623	3.00381	1.07476	2.27159	3.34768
CDK5RAP3	2.84239	9.1053	0.00200816	0.148981	2.44832	13.982	0.038066	1.78275	0.963348	1.50711	3.33704
UPRT	11.6118	9.06205	0.00204894	0.150129	2.44832	13.982	0.155795	7.31771	1.93796	3.53752	3.33085
CREB1	100.325	9.00064	0.00210846	0.152606	2.44832	13.982	1.3496	63.6556	7.78529	6.64854	3.32202
UBASH3B	8.12425	8.96212	0.00214681	0.153313	2.44832	13.982	0.109472	5.17694	-2.05541	3.02223	3.31645
BBC3	195.938	8.93931	0.00216989	0.153313	2.44832	13.982	2.64283	125.174	-9.275	7.61426	3.31315
BTF3	8.48208	8.81611	0.00229957	0.160564	2.44832	13.982	0.11503	5.49447	-1.47071	3.08442	3.29515
ZNF148	44.4475	8.75246	0.00237001	0.163558	2.44832	13.982	0.604501	29.0013	5.37293	5.47403	3.28577
RPL35A	33.9504	8.7077	0.00242103	0.163708	2.44832	13.982	0.462673	22.266	2.18516	5.08535	3.27913
HARS2	11.2424	8.68392	0.00244864	0.163708	2.44832	13.982	0.153377	7.3934	2.04971	3.49088	3.27559
ERI1	7.54236	8.65681	0.00248057	0.163708	2.44832	13.982	0.103026	4.97565	-1.75767	2.91502	3.27155
TRPT1	54.5681	8.65518	0.00248251	0.163708	2.44832	13.982	0.745438	36.0051	3.98035	5.76999	3.2713
C21ORF59	4.83014	8.60683	0.00254067	0.165702	2.44832	13.982	0.0661304	3.20492	1.47617	2.27206	3.26406
RTFDC1	10.0562	8.52906	0.00263752	0.169042	2.44832	13.982	0.138182	6.7334	-1.74698	3.33002	3.25233
SH3RF3	23.2736	8.52018	0.00264885	0.169042	2.44832	13.982	0.319936	15.5996	-3.25118	4.54062	3.25099
TNRC6A	26.5799	8.41432	0.00278821	0.173224	2.44832	13.982	0.367232	18.0399	3.80143	4.73226	3.23486
AKT1S1	38.3111	8.39661	0.00281234	0.173224	2.44832	13.982	0.529763	26.0568	-4.24566	5.25969	3.23214
UVSSA	24.6048	8.39211	0.00281852	0.173224	2.44832	13.982	0.340307	16.7436	2.98799	4.62087	3.23145
TRAF3IP3	10.8544	8.35971	0.00286338	0.173224	2.44832	13.982	0.150362	7.4151	-2.19192	3.44021	3.22646
ACAP3	5.43587	8.34218	0.002888	0.173224	2.44832	13.982	0.0753653	3.72126	1.72419	2.44251	3.22376
RPS27L	64.1878	8.32588	0.0029111	0.173224	2.44832	13.982	0.890636	44.0274	5.76778	6.00423	3.22124
LDB1	21.7896	8.30435	0.00294195	0.173224	2.44832	13.982	0.30266	14.9846	3.41753	4.44557	3.21791
MTHFD1	7.75986	8.29322	0.00295803	0.173224	2.44832	13.982	0.107844	5.34357	-1.53305	2.95603	3.21618
SACS	3.51451	8.28015	0.00297706	0.173224	2.44832	13.982	0.0488751	2.42397	0.719324	1.81333	3.21415
DSTN	7.45924	8.14924	0.0031755	0.181929	2.44832	13.982	0.104413	5.22731	-1.45171	2.89903	3.19365
MRPS24	9.21313	8.12317	0.0032168	0.181929	2.44832	13.982	0.129134	6.47713	-1.62311	3.20369	3.18953
PARD3	4.86034	8.10029	0.00325355	0.181929	2.44832	13.982	0.0682037	3.42663	-1.24952	2.28106	3.18591
MRPL47	19.3894	8.07508	0.0032946	0.181929	2.44832	13.982	0.272436	13.7125	1.52045	4.27719	3.18191
EP400	6.46299	8.05487	0.00332794	0.181929	2.44832	13.982	0.0909046	4.58222	-1.87244	2.6922	3.17869
COQ6	34.6466	8.04944	0.00333696	0.181929	2.44832	13.982	0.487456	24.5808	3.59791	5.11464	3.17783
PKN3	13.9156	8.04687	0.00334124	0.181929	2.44832	13.982	0.195809	9.87584	1.09828	3.79863	3.17742
RCAN1	6.94067	7.97628	0.00346127	0.185767	2.44832	13.982	0.0980224	4.96937	-1.76958	2.79507	3.16612
TRIP12	4.57193	7.96877	0.00347432	0.185767	2.44832	13.982	0.0645942	3.27649	-1.49302	2.1928	3.16491
CNDP2	2.24369	7.92276	0.00355557	0.187921	2.44832	13.982	0.0317768	1.61729	0.898911	1.16587	3.15749
ZZZ3	20.9429	7.89122	0.00361251	0.187921	2.44832	13.982	0.297105	15.1563	-2.43398	4.38839	3.15238
RGS12	8.15559	7.8651	0.00366045	0.187921	2.44832	13.982	0.11586	5.92177	2.19157	3.02779	3.14814
VWA3B	203.385	7.85836	0.00367295	0.187921	2.44832	13.982	2.89037	147.804	7.40004	7.66807	3.14704
REXO1	3.5862	7.83	0.00372603	0.187921	2.44832	13.982	0.0510423	2.61561	-1.02198	1.84245	3.14241
SPICE1	27.4701	7.82733	0.00373106	0.187921	2.44832	13.982	0.391038	20.0423	-3.85659	4.77979	3.14198
PTPRE	22.3843	7.82459	0.00373625	0.187921	2.44832	13.982	0.318689	16.3374	-3.27134	4.48442	3.14153
WDR59	4.18453	7.78569	0.00381073	0.189429	2.44832	13.982	0.0597013	3.06937	1.31725	2.06506	3.13516
CFL1	3.12045	7.74043	0.00389954	0.189429	2.44832	13.982	0.0446302	2.30226	-0.975179	1.64176	3.1277
NQO2	41.028	7.73222	0.00391588	0.189429	2.44832	13.982	0.587065	30.3023	4.71772	5.35854	3.12635
RPS13	13.9027	7.73131	0.0039177	0.189429	2.44832	13.982	0.198942	10.2694	0.925554	3.79729	3.1262
UIMC1	4.54432	7.72726	0.00392582	0.189429	2.44832	13.982	0.065042	3.35849	-1.3188	2.18406	3.12553
EEF1E1	3.69225	7.69153	0.00399813	0.191362	2.44832	13.982	0.0529508	2.74144	1.00746	1.8845	3.11961
SSB	2.10264	7.64489	0.00409484	0.194423	2.44832	13.982	0.0302324	1.5707	0.781468	1.0722	3.11185
URB1	11.7048	7.5908	0.00421034	0.198321	2.44832	13.982	0.168809	8.80599	2.29125	3.54903	3.10279
DDX27	7.44261	7.55276	0.00429383	0.199746	2.44832	13.982	0.107571	5.62756	1.57329	2.89581	3.09639
EMSY	9.79133	7.54449	0.00431222	0.199746	2.44832	13.982	0.141584	7.41161	-0.752529	3.29151	3.09499
MTHFD2	4.08518	7.52644	0.00435268	0.199746	2.44832	13.982	0.0591334	3.09972	1.1919	2.0304	3.09194
BOLA3	36.3982	7.51646	0.00437523	0.199746	2.44832	13.982	0.52717	27.6546	-4.23053	5.1858	3.09025
FANCI	3.3651	7.50047	0.00441166	0.199872	2.44832	13.982	0.0487829	2.56218	0.793095	1.75065	3.08754
IFT74	30.1035	7.48282	0.00445226	0.200183	2.44832	13.982	0.436848	22.9749	-4.23524	4.91186	3.08454
TTI1	1.59497	7.43286	0.00456951	0.201521	2.44832	13.982	0.0232127	1.22545	0.597743	0.673529	3.07602
G3BP1	7.71207	7.43173	0.00457222	0.201521	2.44832	13.982	0.112247	5.92628	1.36872	2.94712	3.07583
TOP3A	3.03322	7.40962	0.00462527	0.201521	2.44832	13.982	0.0442048	2.33781	0.834398	1.60085	3.07204
DIP2A	7.83902	7.40891	0.00462698	0.201521	2.44832	13.982	0.114247	6.04238	1.6866	2.97067	3.07192
TMX1	59.3459	7.39868	0.00465178	0.201521	2.44832	13.982	0.865438	45.8076	6.45673	5.89108	3.07016
EFL1	2.99994	7.36899	0.00472461	0.203192	2.44832	13.982	0.0438248	2.32491	0.196006	1.58494	3.06505
IMPDH2	3.07032	7.3266	0.00483083	0.206266	2.44832	13.982	0.0449661	2.39321	0.774865	1.61839	3.05773
CMC1	169.536	7.28498	0.0049378	0.209328	2.44832	13.982	2.48915	132.903	9.51627	7.40545	3.0505
IRF8	11.5523	7.26396	0.00499287	0.209419	2.44832	13.982	0.169827	9.08227	2.69513	3.5301	3.04683
ZKSCAN1	13.0233	7.25127	0.00502644	0.209419	2.44832	13.982	0.1916	10.2567	-1.13225	3.70302	3.04462
EBNA1BP2	15.8721	7.24399	0.00504582	0.209419	2.44832	13.982	0.233616	12.5129	1.94731	3.98842	3.04334
RGS3	21.2219	7.21507	0.00512363	0.210091	2.44832	13.982	0.312908	16.7975	3.56452	4.40748	3.03827
GM2A	27.9726	7.19184	0.00518713	0.210091	2.44832	13.982	0.413033	22.2123	-4.34747	4.80594	3.03419
WDR91	16.3671	7.18599	0.00520326	0.210091	2.44832	13.982	0.241758	13.0073	-2.83948	4.03273	3.03316
MEX3D	7.11328	7.17924	0.00522196	0.210091	2.44832	13.982	0.105114	5.65838	-1.78387	2.83051	3.03197
MAPKAPK3	13.0179	7.17311	0.005239	0.210091	2.44832	13.982	0.19244	10.3642	-2.00733	3.70243	3.03088
ZNF292	8.13001	7.14619	0.00531457	0.211691	2.44832	13.982	0.120384	6.49706	1.64097	3.02326	3.02613
QPRT	37.8474	7.09663	0.00545695	0.214571	2.44832	13.982	0.562159	30.4568	-4.34354	5.24212	3.01732
SECISBP2L	10.2553	7.08634	0.00548706	0.214571	2.44832	13.982	0.152424	8.26471	2.45155	3.3583	3.01549
EPS8	9.10366	7.08172	0.00550064	0.214571	2.44832	13.982	0.135346	7.34138	2.25791	3.18645	3.01466
NUDT18	31.0905	7.07128	0.00553148	0.214571	2.44832	13.982	0.462535	25.109	3.5904	4.9584	3.0128
MYSM1	1.62188	7.01607	0.00569783	0.219026	2.44832	13.982	0.0242137	1.32016	0.15652	0.69767	3.00289
SGK223	5.19257	7.00703	0.00572561	0.219026	2.44832	13.982	0.0775666	4.23203	1.69438	2.37645	3.00127
LYRM2	25.0605	6.99385	0.00576637	0.219026	2.44832	13.982	0.374671	20.4632	-2.58755	4.64735	2.99889
CLASRP	12.4562	6.98376	0.00579782	0.219026	2.44832	13.982	0.18635	10.1859	-2.69497	3.6388	2.99707
POLL	98.5951	6.97323	0.00583085	0.219026	2.44832	13.982	1.47602	80.7462	-7.7931	6.62344	2.99516
ZFR	5.89207	6.94939	0.00590639	0.219675	2.44832	13.982	0.0883436	4.84197	1.63753	2.55877	2.99084
DARS2	4.73897	6.94446	0.00592214	0.219675	2.44832	13.982	0.0710771	3.89714	1.07375	2.24457	2.98995
PCYT2	7.43573	6.88985	0.00610002	0.224138	2.44832	13.982	0.111923	6.16332	1.20023	2.89448	2.98
GIGYF2	2.62561	6.86858	0.00617094	0.224138	2.44832	13.982	0.0395764	2.18305	0.751096	1.39265	2.9761
ZNHIT2	3.85714	6.86587	0.00618002	0.224138	2.44832	13.982	0.0581499	3.20826	1.22461	1.94753	2.97561
RPL34	28.1752	6.85545	0.00621516	0.224138	2.44832	13.982	0.425061	23.471	2.2294	4.81636	2.97369
ZFPM1	18.0697	6.85069	0.00623131	0.224138	2.44832	13.982	0.272692	15.0632	3.27015	4.1755	2.97282
DCK	2.08353	6.81087	0.00636811	0.227679	2.44832	13.982	0.0315263	1.74702	-0.784416	1.05903	2.96548
INTS5	16.7187	6.78164	0.00647075	0.229963	2.44832	13.982	0.253471	14.0789	2.91999	4.06339	2.96007
TUT1	12.4517	6.72477	0.00667583	0.232444	2.44832	13.982	0.189509	10.5743	2.61096	3.63827	2.94949
HSPBP1	2.36465	6.71659	0.00670594	0.232444	2.44832	13.982	0.036009	2.01057	0.756888	1.24163	2.94796
KANSL1	18.8973	6.71034	0.00672904	0.232444	2.44832	13.982	0.287892	16.0826	-3.41746	4.24011	2.9468
FAM60A	24.7598	6.70627	0.00674416	0.232444	2.44832	13.982	0.377311	21.0847	3.36651	4.62993	2.94603
METTL5	31.3526	6.69843	0.00677336	0.232444	2.44832	13.982	0.478034	26.7301	4.80539	4.97051	2.94456
CHAF1A	11.4844	6.68958	0.00680646	0.232444	2.44832	13.982	0.175209	9.80411	-2.51206	3.5216	2.9429
DNMT3A	14.1275	6.68739	0.00681471	0.232444	2.44832	13.982	0.215567	12.0645	-2.65868	3.82044	2.94249
NUFIP1	5.05998	6.66403	0.00690312	0.234021	2.44832	13.982	0.0773329	4.33623	-1.442	2.33913	2.9381
TSC22D3	23.4659	6.65445	0.00693979	0.234021	2.44832	13.982	0.358874	20.1384	-3.51367	4.55249	2.9363
RPL32	42.2782	6.64404	0.00697988	0.234043	2.44832	13.982	0.647046	36.34	2.98075	5.40184	2.93433
RTN4IP1	9.35561	6.59505	0.00717204	0.235249	2.44832	13.982	0.143674	8.10129	2.39993	3.22583	2.92506
NOS3	7.151	6.58068	0.00722956	0.235249	2.44832	13.982	0.10993	6.20579	-1.40553	2.83815	2.92233
RFK	16.3623	6.57867	0.00723763	0.235249	2.44832	13.982	0.251567	14.2039	-1.54053	4.03231	2.92195
SIKE1	15.3265	6.57351	0.00725844	0.235249	2.44832	13.982	0.235727	13.3152	-2.94132	3.93796	2.92096
IFT88	19.5574	6.57349	0.00725852	0.235249	2.44832	13.982	0.300801	16.9909	-2.44103	4.28965	2.92096
HDDC2	8.42883	6.57292	0.00726083	0.235249	2.44832	13.982	0.129644	7.32334	2.00431	3.07533	2.92085
KDM1B	3.80299	6.5649	0.00729332	0.235249	2.44832	13.982	0.0585272	3.30825	-1.34716	1.92714	2.91932
HSF1	3.05784	6.55302	0.00734175	0.235401	2.44832	13.982	0.0470991	2.66486	1.2689	1.61251	2.91705
DDHD1	3.97469	6.53479	0.00741675	0.235401	2.44832	13.982	0.0613006	3.47353	-1.50839	1.99084	2.91357
CRAT	6.3387	6.5273	0.00744783	0.235401	2.44832	13.982	0.0978125	5.54583	-1.70763	2.66419	2.91213
ACSF2	2.25326	6.52518	0.00745668	0.235401	2.44832	13.982	0.0347753	1.97206	-0.902401	1.17201	2.91173
MTERF4	9.29806	6.50251	0.00755177	0.235674	2.44832	13.982	0.143734	8.16604	-2.08299	3.21693	2.90737
IMPDH1	3.54749	6.49004	0.00760468	0.235674	2.44832	13.982	0.0548881	3.12158	0.728517	1.8268	2.90497
CTIF	6.48443	6.48185	0.00763964	0.235674	2.44832	13.982	0.100389	5.71312	-1.57919	2.69698	2.9034
GLRX3	1.1066	6.48002	0.0076475	0.235674	2.44832	13.982	0.017134	0.975244	-0.607545	0.146128	2.90304
PLA2G15	39.8053	6.4762	0.00766388	0.235674	2.44832	13.982	0.616498	35.1011	4.93785	5.31489	2.90231
MOGS	37.4314	6.44503	0.00779915	0.237412	2.44832	13.982	0.581044	33.1674	-3.42354	5.22618	2.89628
PUDP	11.2015	6.44141	0.00781504	0.237412	2.44832	13.982	0.173926	9.93105	-1.66246	3.48562	2.89558
ARHGAP19	32.1562	6.43565	0.00784041	0.237412	2.44832	13.982	0.4995	28.5347	4.08695	5.00703	2.89446
DLAT	2.51646	6.42273	0.0078976	0.237584	2.44832	13.982	0.0391266	2.23754	-0.84352	1.3314	2.89195
DTNBP1	6.82486	6.41633	0.00792613	0.237584	2.44832	13.982	0.106164	6.07446	-1.66253	2.7708	2.89071
MBLAC2	45.4478	6.36099	0.00817771	0.24346	2.44832	13.982	0.709862	40.8027	4.32271	5.50614	2.8799
C19ORF25	283.087	6.34818	0.00823721	0.24346	2.44832	13.982	4.42583	254.666	11.3491	8.1451	2.87739
PUS1	7.38407	6.33961	0.00827729	0.24346	2.44832	13.982	0.115518	6.65171	-1.31536	2.88442	2.8757
UEVLD	20.4017	6.3377	0.00828627	0.24346	2.44832	13.982	0.319214	18.3838	-3.03964	4.35062	2.87533
TARS	1.34632	6.30035	0.00846385	0.247453	2.44832	13.982	0.0211243	1.22035	0.519389	0.429023	2.86797
RPP25L	27.1237	6.28659	0.00853036	0.248175	2.44832	13.982	0.426024	24.6396	3.38066	4.76148	2.86524
SAE1	3.32264	6.27208	0.00860114	0.248371	2.44832	13.982	0.0522452	3.02532	-0.967192	1.73233	2.86237
DDX41	5.31356	6.26808	0.0086208	0.248371	2.44832	13.982	0.0835759	4.84118	-1.46986	2.40968	2.86157
GLB1	48.3115	6.25229	0.00869877	0.249407	2.44832	13.982	0.760796	44.1277	3.74574	5.59429	2.85844
MYO1D	23.8966	6.22815	0.0088196	0.251655	2.44832	13.982	0.377014	21.9118	3.02248	4.57874	2.85363
RPL15	19.6348	6.19541	0.00898645	0.253572	2.44832	13.982	0.310559	18.0991	2.09802	4.29534	2.84708
CARS	1.49041	6.19458	0.00899074	0.253572	2.44832	13.982	0.0235749	1.37402	0.503138	0.575709	2.84691
FDFT1	6.16813	6.18989	0.00901496	0.253572	2.44832	13.982	0.0976015	5.69077	1.37485	2.62483	2.84597
BROX	2.23983	6.17855	0.00907384	0.254025	2.44832	13.982	0.0354731	2.07028	-0.808457	1.16339	2.84369
MRPS5	4.317	6.16026	0.00916967	0.255502	2.44832	13.982	0.0684678	4.00206	1.24204	2.11003	2.84001
ZMPSTE24	156.637	6.11301	0.00942274	0.261327	2.44832	13.982	2.49351	146.332	8.27454	7.29128	2.83046
HARS	5.49433	6.10326	0.00947592	0.26158	2.44832	13.982	0.0875318	5.14107	1.19705	2.45794	2.82848
PLXNA3	27.7755	6.09376	0.00952809	0.261802	2.44832	13.982	0.442833	26.0302	-3.13016	4.79574	2.82655
MRPL43	7.01823	6.06366	0.00969553	0.265175	2.44832	13.982	0.112162	6.60987	1.65425	2.81111	2.82042
ARL5A	43.2346	5.99679	0.0100797	0.26879	2.44832	13.982	0.694694	41.173	3.17808	5.43411	2.80669
CAPZA2	3.0644	5.96813	0.0102496	0.26879	2.44832	13.982	0.0493542	2.9323	0.944699	1.61561	2.80077
DNAJC10	8.97189	5.96366	0.0102764	0.26879	2.44832	13.982	0.144551	8.59156	-0.532761	3.16541	2.79985
FBL	11.1241	6.00674	0.0100214	0.26879	2.44832	13.982	0.178598	10.5761	1.61815	3.47562	2.80874
FDX1L	80.6783	5.99398	0.0100962	0.26879	2.44832	13.982	1.29664	76.8673	6.25133	6.33411	2.80611
HOOK3	1.86227	5.98568	0.0101452	0.26879	2.44832	13.982	0.0299501	1.77676	0.704638	0.897062	2.8044
LRRC58	4.56748	5.96609	0.0102618	0.26879	2.44832	13.982	0.0735746	4.37207	1.206	2.1914	2.80035
MRM1	14.3729	5.97655	0.0101994	0.26879	2.44832	13.982	0.231326	13.734	1.93981	3.84528	2.80251
ZSCAN26	41.9712	5.96297	0.0102806	0.26879	2.44832	13.982	0.676261	40.1967	-5.15835	5.39133	2.7997
OGDH	2.78453	6.01188	0.00999148	0.26879	2.44832	13.982	0.044687	2.64509	0.453903	1.47743	2.8098
RAF1	12.3322	5.94738	0.0103747	0.27006	2.44832	13.982	0.198957	11.8417	-1.82083	3.62436	2.79647
GNE	4.63718	5.91687	0.0105618	0.27373	2.44832	13.982	0.0750013	4.47572	1.32814	2.21325	2.79012
RBMX2	5.73818	5.89745	0.0106829	0.275665	2.44832	13.982	0.0929588	5.55662	1.48984	2.52059	2.78606
FAM126A	17.4332	5.85114	0.0109781	0.281654	2.44832	13.982	0.283519	17.0152	2.56708	4.12377	2.77634
PPP4R3A	1.47804	5.84622	0.0110099	0.281654	2.44832	13.982	0.0240476	1.44382	-0.624707	0.563688	2.77531
CD99	26.9753	5.82824	0.0111274	0.283439	2.44832	13.982	0.439555	26.432	-3.70102	4.75357	2.77151
DHTKD1	3.29434	5.7712	0.0115097	0.284625	2.44832	13.982	0.0539428	3.25989	-1.05057	1.71999	2.75941
INTS7	1.59785	5.77797	0.0114635	0.284625	2.44832	13.982	0.0261486	1.57929	-0.580453	0.676136	2.76085
LRRC59	16.0945	5.80671	0.01127	0.284625	2.44832	13.982	0.262735	15.8288	2.11551	4.00849	2.76696
LUC7L	7.27063	5.77619	0.0114757	0.284625	2.44832	13.982	0.119001	7.18838	1.5464	2.86208	2.76047
MARS	2.43968	5.78227	0.0114343	0.284625	2.44832	13.982	0.0399102	2.40954	0.548319	1.28669	2.76177
MEN1	4.93134	5.79088	0.0113762	0.284625	2.44832	13.982	0.0806112	4.86319	-1.35943	2.30198	2.7636
NOL9	8.84397	5.78968	0.0113842	0.284625	2.44832	13.982	0.144585	8.72355	1.67888	3.14469	2.76334
SAMD9	2.40606	5.7526	0.0116376	0.286594	2.44832	13.982	0.0394612	2.3886	0.864375	1.26667	2.75544
LDLRAP1	4.96285	5.74416	0.0116961	0.286846	2.44832	13.982	0.081454	4.93407	-1.5477	2.31117	2.75364
MTERF3	7.563	5.72893	0.0118027	0.288268	2.44832	13.982	0.124294	7.53914	-1.85714	2.91896	2.75038
STMN3	73.9196	5.67632	0.0121793	0.296246	2.44832	13.982	1.22045	74.3692	5.54786	6.20788	2.73905
MATR3	2.30967	5.64852	0.0123837	0.29953	2.44832	13.982	0.038228	2.33516	0.393593	1.20769	2.73303
MRPL32	7.96934	5.64176	0.0124341	0.29953	2.44832	13.982	0.131982	8.06693	1.41904	2.99446	2.73157
SIMC1	14.9325	5.63753	0.0124657	0.29953	2.44832	13.982	0.247394	15.1267	-3.01028	3.90038	2.73065
MAP7D3	5.21386	5.59816	0.0127643	0.305468	2.44832	13.982	0.0866863	5.31881	1.5858	2.38235	2.72206
SELH	56.1308	5.58223	0.0128874	0.307176	2.44832	13.982	0.934583	57.4241	-5.57125	5.81072	2.71858
MEAF6	34.6056	5.57203	0.012967	0.307836	2.44832	13.982	0.57672	35.4678	-4.75394	5.11293	2.71634
CPSF4	14.7068	5.54888	0.0131496	0.309694	2.44832	13.982	0.245613	15.136	-2.50127	3.87841	2.71125
RPS17	10.8065	5.55154	0.0131285	0.309694	2.44832	13.982	0.180432	11.1166	0.971764	3.43383	2.71183
SDHAF4	64.9556	5.51481	0.0134238	0.314901	2.44832	13.982	1.0882	67.2646	4.12638	6.02138	2.70372
HNRNPR	3.9695	5.50769	0.0134819	0.315019	2.44832	13.982	0.0665449	4.11592	1.07652	1.98896	2.70215
MRPS2	6.15391	5.49621	0.0135761	0.315948	2.44832	13.982	0.103274	6.39423	0.971341	2.6215	2.6996
PDE4DIP	7.15348	5.48992	0.0136281	0.315948	2.44832	13.982	0.120119	7.44135	2.04368	2.83865	2.6982
AASDH	11.1314	5.46374	0.013847	0.318534	2.44832	13.982	0.187372	11.6349	2.37617	3.47657	2.69237
PEAK1	4.40728	5.46736	0.0138165	0.318534	2.44832	13.982	0.0741614	4.60356	1.12035	2.13989	2.69318
PSMG3	28.6766	5.43202	0.0141175	0.323503	2.44832	13.982	0.484145	30.1486	3.47305	4.8418	2.68527
ENGASE	5.06444	5.41208	0.0142906	0.324961	2.44832	13.982	0.085664	5.34401	1.26346	2.3404	2.68079
POU2F1	6.73362	5.41694	0.0142482	0.324961	2.44832	13.982	0.113845	7.09897	-1.84383	2.75138	2.68188
THTPA	10.1753	5.39862	0.0144088	0.326399	2.44832	13.982	0.172334	10.7638	-1.93388	3.34701	2.67776
UBA2	2.27764	5.38753	0.0145071	0.327376	2.44832	13.982	0.0386159	2.41432	-0.814496	1.18754	2.67526
FAM160B1	4.32776	5.37237	0.0146427	0.328905	2.44832	13.982	0.0734811	4.60043	1.26179	2.11362	2.67183
TARDBP	1.92507	5.36758	0.0146857	0.328905	2.44832	13.982	0.0327008	2.04818	0.78753	0.944911	2.67075
TTN	8.6092	5.35747	0.0147773	0.329523	2.44832	13.982	0.146385	9.17707	-2.01549	3.10588	2.66845
TUFM	3.41714	5.3523	0.0148244	0.329523	2.44832	13.982	0.0581317	3.64605	0.814738	1.77279	2.66728
SPG11	2.31676	5.34061	0.0149314	0.330663	2.44832	13.982	0.0394568	2.47737	1.17969	1.21211	2.66462
ALKBH4	4.7905	5.25249	0.0157669	0.341519	2.44832	13.982	0.0822944	5.20854	-0.568736	2.26018	2.64443
CCND3	10.0915	5.26029	0.0156908	0.341519	2.44832	13.982	0.173225	10.9559	2.44609	3.33507	2.64623
PARP12	5.49283	5.25607	0.015732	0.341519	2.44832	13.982	0.0943261	5.9681	-1.17432	2.45755	2.64526
PRPF31	2.07895	5.25449	0.0157474	0.341519	2.44832	13.982	0.0357066	2.25951	-0.507177	1.05586	2.64489
SAMHD1	2.87561	5.26201	0.0156741	0.341519	2.44832	13.982	0.0493526	3.12089	1.08875	1.52387	2.64663
TRIM24	2.27441	5.27035	0.0155933	0.341519	2.44832	13.982	0.0390024	2.46451	-0.785043	1.18549	2.64855
GLUL	11.441	5.20024	0.0162874	0.34339	2.44832	13.982	0.19757	12.5644	-1.81189	3.51614	2.63232
GMNN	69.701	5.21952	0.0160931	0.34339	2.44832	13.982	1.20131	76.2622	4.75216	6.12311	2.6368
GTPBP1	3.55193	5.21421	0.0161463	0.34339	2.44832	13.982	0.0612508	3.89024	1.03827	1.8286	2.63557
HNRNPLL	9.6315	5.23224	0.0159664	0.34339	2.44832	13.982	0.16579	10.5125	-1.87821	3.26776	2.63975
LHPP	18.6137	5.19174	0.0163739	0.34339	2.44832	13.982	0.321708	20.4748	2.6599	4.21829	2.63035
MAP4K1	3.02017	5.19463	0.0163444	0.34339	2.44832	13.982	0.0521835	3.3203	0.951312	1.59463	2.63102
MRPS7	5.90755	5.21695	0.0161188	0.34339	2.44832	13.982	0.101844	6.46682	0.339428	2.56256	2.63621
PDPR	6.10206	5.1965	0.0163255	0.34339	2.44832	13.982	0.105414	6.70605	-1.24235	2.6093	2.63145
RPTOR	3.60417	5.20821	0.0162068	0.34339	2.44832	13.982	0.062189	3.952	0.487959	1.84967	2.63418
ACYP1	10.0088	5.17572	0.0165384	0.344404	2.44832	13.982	0.173267	11.0437	-1.63253	3.3232	2.62661
BMI1	24.178	5.16454	0.0166544	0.344404	2.44832	13.982	0.419031	26.7356	-3.62454	4.59563	2.62399
CEP41	2.93363	5.16964	0.0166014	0.344404	2.44832	13.982	0.0508166	3.24075	0.815783	1.55269	2.62519
FOXP4	25.8104	5.17918	0.0165028	0.344404	2.44832	13.982	0.446658	28.46	3.87836	4.68988	2.62741
NIFK	1.92079	5.14698	0.0168383	0.344604	2.44832	13.982	0.033349	2.13122	0.721338	0.941703	2.61988
OARD1	4.11782	5.15421	0.0167623	0.344604	2.44832	13.982	0.0714413	4.56253	-1.37521	2.04188	2.62157
SNX27	4.51715	5.15119	0.016794	0.344604	2.44832	13.982	0.0783935	5.00792	-1.6104	2.17541	2.62087
GMDS	3.12806	5.13881	0.0169247	0.345182	2.44832	13.982	0.0543551	3.47627	0.740629	1.64527	2.61796
COASY	4.18887	5.11497	0.0171796	0.347989	2.44832	13.982	0.0729671	4.67686	1.14652	2.06656	2.61234
SQLE	30.5702	5.11608	0.0171676	0.347989	2.44832	13.982	0.532449	34.1241	-4.37935	4.93405	2.61261
GCDH	4.21784	5.07933	0.0175689	0.348205	2.44832	13.982	0.0737435	4.74224	1.08795	2.0765	2.60391
KCTD10	43.3447	5.07643	0.0176009	0.348205	2.44832	13.982	0.758056	48.7616	-2.92902	5.43778	2.60322
NARFL	18.4871	5.07986	0.017563	0.348205	2.44832	13.982	0.323206	20.7834	2.52263	4.20845	2.60404
RPS15A	6.23273	5.09054	0.0174453	0.348205	2.44832	13.982	0.108844	6.99221	0.502845	2.63986	2.60657
RRM1	2.07298	5.07762	0.0175877	0.348205	2.44832	13.982	0.0362499	2.3315	0.731509	1.05171	2.60351
TNFAIP2	12.2374	5.07832	0.01758	0.348205	2.44832	13.982	0.213978	13.7616	-2.55955	3.61323	2.60367
UFL1	2.90533	5.09228	0.0174262	0.348205	2.44832	13.982	0.0507276	3.25824	0.958498	1.5387	2.60698
KEAP1	1.89741	5.05784	0.0178084	0.349977	2.44832	13.982	0.0332485	2.14238	-0.814658	0.924033	2.5988
SNX5	1.4464	5.06302	0.0177503	0.349977	2.44832	13.982	0.0253316	1.63147	0.556191	0.532468	2.60004
MTMR10	20.2549	5.01496	0.0182976	0.352585	2.44832	13.982	0.356537	23.0655	2.65653	4.3402	2.58856
NFU1	29.4498	5.02805	0.0181467	0.352585	2.44832	13.982	0.517673	33.4491	-4.14023	4.88019	2.59169
PRKAR2B	25.5761	5.02947	0.0181304	0.352585	2.44832	13.982	0.449511	29.041	-3.45	4.67672	2.59203
RBM34	9.65591	5.02335	0.0182007	0.352585	2.44832	13.982	0.169817	10.9774	2.03534	3.27141	2.59057
TDRD3	5.9991	5.02645	0.0181651	0.352585	2.44832	13.982	0.105471	6.81594	1.04031	2.58475	2.59131
ZC3H10	1188.18	5.0164	0.018281	0.352585	2.44832	13.982	20.9117	1352.67	20.3532	10.2145	2.5889
ANKLE2	15.7112	5.00279	0.0184393	0.353386	2.44832	13.982	0.276914	17.9348	-2.34192	3.97372	2.58563
IFI44	7.50162	4.98998	0.0185897	0.353386	2.44832	13.982	0.132399	8.58532	-1.42222	2.9072	2.58255
NUDCD3	3.07015	4.98599	0.0186368	0.353386	2.44832	13.982	0.0542095	3.51648	-1.35291	1.61831	2.58159
PATL1	4.27323	4.99175	0.0185688	0.353386	2.44832	13.982	0.0754058	4.88882	1.38005	2.09533	2.58298
SNX2	2.77307	4.98932	0.0185975	0.353386	2.44832	13.982	0.0489466	3.1741	1.01127	1.47149	2.58239
MRPS9	4.30152	4.97815	0.0187299	0.354019	2.44832	13.982	0.0760156	4.93462	1.4029	2.10485	2.5797
NOM1	25.7837	4.96504	0.0188866	0.354722	2.44832	13.982	0.456288	29.6567	3.32057	4.68839	2.57653
RPS10	4.84363	4.96634	0.0188711	0.354722	2.44832	13.982	0.0857044	5.56974	0.599761	2.27609	2.57685
ZNF512	7.26272	4.95688	0.0189849	0.355443	2.44832	13.982	0.12864	8.36742	1.76216	2.86051	2.57456
BRD8	3.18182	4.94115	0.0191761	0.355908	2.44832	13.982	0.0564535	3.67746	-1.25097	1.66985	2.57074
NEK1	5.31304	4.94736	0.0191004	0.355908	2.44832	13.982	0.0942033	6.13296	1.10454	2.40954	2.57225
RPL22	6.75878	4.94004	0.0191896	0.355908	2.44832	13.982	0.119932	7.81336	1.24489	2.75676	2.57047
DTX2	2.12671	4.91529	0.0194952	0.357111	2.44832	13.982	0.0378396	2.47092	-0.428248	1.08862	2.56445
IQSEC2	54.7463	4.91564	0.0194908	0.357111	2.44832	13.982	0.974039	63.6027	-5.17277	5.77469	2.56453
PCNP	14.4857	4.91915	0.0194471	0.357111	2.44832	13.982	0.257629	16.817	-2.9141	3.85656	2.56539
ZNF318	2.41948	4.92881	0.0193276	0.357111	2.44832	13.982	0.0429852	2.80336	0.793106	1.27469	2.56774
NOSIP	2.92498	4.89467	0.0197539	0.35963	2.44832	13.982	0.0521608	3.41272	-1.18562	1.54843	2.55941
SCYL3	10.2998	4.89582	0.0197393	0.35963	2.44832	13.982	0.183651	12.0144	0.0752654	3.36454	2.55969
DPH2	2.16685	4.8893	0.0198219	0.359764	2.44832	13.982	0.0386639	2.53094	-1.02809	1.1156	2.5581
MRPS10	8.05856	4.8584	0.0202185	0.365844	2.44832	13.982	0.144285	9.4725	1.9709	3.01052	2.55051
BRAP	2.51338	4.83166	0.0205691	0.369267	2.44832	13.982	0.0451354	2.97072	-0.901605	1.32963	2.54391
IKBKB	2.52073	4.82975	0.0205943	0.369267	2.44832	13.982	0.0452772	2.98059	-0.883957	1.33384	2.54344
IRGQ	2.20618	4.83677	0.0205016	0.369267	2.44832	13.982	0.0395961	2.60487	0.863933	1.14155	2.54517
PPA1	3.90026	4.82317	0.0206818	0.36931	2.44832	13.982	0.070108	4.61808	-1.01669	1.96357	2.54181
RGS19	26.8443	4.81917	0.0207352	0.36931	2.44832	13.982	0.482749	31.8113	-3.327	4.74655	2.54081
RTKN	4.62938	4.81557	0.0207834	0.36931	2.44832	13.982	0.0832853	5.49005	1.28819	2.21082	2.53992
GNL3	5.30718	4.80942	0.0208659	0.369669	2.44832	13.982	0.0955454	6.30189	0.600273	2.40794	2.53839
CDC25C	6.3012	4.79212	0.0211001	0.372707	2.44832	13.982	0.113663	7.50923	-1.82059	2.65563	2.53409
KDM6A	0.770931	4.78423	0.0212081	0.373502	2.44832	13.982	0.0139188	0.920246	-0.0111512	-0.375327	2.53212
SUMF2	2.1313	4.77879	0.0212828	0.373708	2.44832	13.982	0.0385034	2.54699	0.693439	1.09173	2.53077
CWC27	4.07707	4.75326	0.0216375	0.375034	2.44832	13.982	0.0738705	4.89844	-1.37784	2.02753	2.52438
DHX35	5.37862	4.73327	0.0219199	0.375034	2.44832	13.982	0.0976773	6.48949	-1.43247	2.42724	2.51936
DOCK6	5.45556	4.73321	0.0219208	0.375034	2.44832	13.982	0.0990753	6.58241	1.64234	2.44773	2.51934
EIF4A1	1.51031	4.75389	0.0216287	0.375034	2.44832	13.982	0.0273626	1.81433	-0.842888	0.594842	2.52454
EIF4A3	3.2225	4.73592	0.0218821	0.375034	2.44832	13.982	0.0585036	3.88587	-0.756941	1.68818	2.52003
GTF2A2	61.298	4.72834	0.0219902	0.375034	2.44832	13.982	1.11382	74.0352	6.14712	5.93777	2.51812
INTS6	3.96305	4.7648	0.0214763	0.375034	2.44832	13.982	0.0717098	4.74992	1.32906	1.98661	2.52727
PLEKHA2	8.40094	4.73275	0.0219272	0.375034	2.44832	13.982	0.152573	10.1371	-1.62497	3.07055	2.51923
PPIL4	2.16082	4.73451	0.0219023	0.375034	2.44832	13.982	0.0392354	2.60642	-1.08141	1.11158	2.51967
RPL24	9.33078	4.75616	0.0215969	0.375034	2.44832	13.982	0.169004	11.2037	1.14136	3.222	2.52511
CCT4	0.714001	4.67271	0.0228014	0.380285	2.44832	13.982	0.0130583	0.87263	0.386905	-0.486002	2.50404
DUS2	3.54702	4.69446	0.0224802	0.380285	2.44832	13.982	0.0647061	4.31498	-1.20136	1.82661	2.50956
EPC1	7.98447	4.69568	0.0224624	0.380285	2.44832	13.982	0.145635	9.71066	2.0789	2.9972	2.50987
IFIT5	5.93461	4.67209	0.0228107	0.380285	2.44832	13.982	0.108546	7.25407	-1.36223	2.56915	2.50388
KIAA1429	6.44885	4.6768	0.0227406	0.380285	2.44832	13.982	0.117886	7.8747	-1.6068	2.68904	2.50508
MRPS11	8.37111	4.68251	0.022656	0.380285	2.44832	13.982	0.152923	10.2095	2.10186	3.06542	2.50653
RIF1	2.83046	4.67891	0.0227093	0.380285	2.44832	13.982	0.0517284	3.45472	-0.678272	1.50104	2.50562
WWP2	3.16434	4.68421	0.022631	0.380285	2.44832	13.982	0.0577944	3.85787	0.912424	1.6619	2.50696
PRPF6	1.44332	4.66484	0.0229189	0.381018	2.44832	13.982	0.0264213	1.76695	-0.127335	0.529387	2.50204
SAMD4B	10.2206	4.65706	0.0230357	0.381891	2.44832	13.982	0.187269	12.5332	-1.18596	3.3534	2.50005
EIF4EBP2	36.0505	4.62906	0.0234619	0.386695	2.44832	13.982	0.662746	44.4753	4.21964	5.17195	2.49289
PRRC1	38.1062	4.63359	0.0233924	0.386695	2.44832	13.982	0.700159	46.9654	-4.98811	5.25195	2.49405
ZC3H15	7.24439	4.62522	0.023521	0.386695	2.44832	13.982	0.133241	8.94478	-1.70407	2.85686	2.49191
ACBD6	2.30798	4.5827	0.0241872	0.391921	2.44832	13.982	0.0426665	2.87614	0.261643	1.20663	2.48096
AKAP11	4.3043	4.5882	0.0241	0.391921	2.44832	13.982	0.0795187	5.35748	1.18265	2.10578	2.48238
ARPC1A	25.4925	4.5797	0.024235	0.391921	2.44832	13.982	0.471439	31.7889	3.0676	4.672	2.48019
DSCC1	3.11006	4.58908	0.0240859	0.391921	2.44832	13.982	0.0574499	3.87029	0.823594	1.63694	2.48261
FAM120C	8.248	4.58797	0.0241035	0.391921	2.44832	13.982	0.15238	10.2666	1.27404	3.04404	2.48233
PDXP	18.8772	4.58397	0.0241671	0.391921	2.44832	13.982	0.34892	23.5178	-3.09344	4.23857	2.48129
CHD7	15.5765	4.56528	0.0244664	0.393517	2.44832	13.982	0.288565	19.4851	-1.94371	3.9613	2.47646
NARS	3.33885	4.56813	0.0244205	0.393517	2.44832	13.982	0.061833	4.17406	0.845658	1.73935	2.47719
KMT2B	1.47482	4.56113	0.0245335	0.393531	2.44832	13.982	0.0273359	1.84658	-0.358295	0.560538	2.47538
DCTN6	11.7227	4.5544	0.0246427	0.393682	2.44832	13.982	0.217459	14.6993	-2.54088	3.55123	2.47363
G3BP2	7.07723	4.54649	0.0247716	0.393682	2.44832	13.982	0.131412	8.8897	1.74402	2.82318	2.47158
GMPPB	17.6081	4.54303	0.0248284	0.393682	2.44832	13.982	0.32709	22.1344	2.53407	4.13817	2.47067
TSPAN3	293.019	4.54021	0.0248746	0.393682	2.44832	13.982	5.44504	368.57	8.70649	8.19485	2.46994
UNC119B	6.3558	4.54946	0.024723	0.393682	2.44832	13.982	0.117973	7.9783	-1.68183	2.66807	2.47235
EIF2AK4	1.70542	4.53012	0.0250411	0.394215	2.44832	13.982	0.0317303	2.14992	-0.759009	0.770126	2.46731
PPP1CB	4.90139	4.53344	0.0249862	0.394215	2.44832	13.982	0.091156	6.17436	-1.4433	2.29319	2.46818
CENPI	24.6108	4.49568	0.0256189	0.399722	2.44832	13.982	0.459855	31.2631	3.35264	4.62122	2.4583
NEDD1	2.16054	4.49325	0.0256603	0.399722	2.44832	13.982	0.0403821	2.74601	0.873205	1.11139	2.45766
PRKD3	2.75328	4.50454	0.0254688	0.399722	2.44832	13.982	0.0513886	3.4906	0.760326	1.46115	2.46062
RELB	60.6564	4.49987	0.0255478	0.399722	2.44832	13.982	1.13278	76.9799	5.63855	5.92259	2.4594
CARHSP1	6.49803	4.48764	0.0257559	0.400161	2.44832	13.982	0.121538	8.26921	-1.79034	2.7	2.45619
ADK	3.31493	4.44762	0.0264508	0.401271	2.44832	13.982	0.0623141	4.25644	-0.88179	1.72898	2.44563
CKS1B	12.112	4.46703	0.0261112	0.401271	2.44832	13.982	0.227125	15.4845	-1.56801	3.59836	2.45076
DPF2	4.34121	4.43321	0.0267063	0.401271	2.44832	13.982	0.0817555	5.59234	-1.50223	2.1181	2.4418
GDAP2	3.41739	4.43975	0.02659	0.401271	2.44832	13.982	0.0643043	4.39579	-0.696662	1.7729	2.44354
HERC3	12.932	4.43533	0.0266685	0.401271	2.44832	13.982	0.243474	16.651	-2.28064	3.69287	2.44237
HMBOX1	8.3978	4.46211	0.0261968	0.401271	2.44832	13.982	0.157574	10.748	-2.00913	3.07001	2.44946
KIF4A	3.43238	4.43549	0.0266656	0.401271	2.44832	13.982	0.0646212	4.41931	-0.965385	1.77921	2.44241
MRPL2	5.97813	4.4475	0.0264529	0.401271	2.44832	13.982	0.112379	7.67627	0.51687	2.5797	2.44559
NDUFS8	16.7421	4.44563	0.0264859	0.401271	2.44832	13.982	0.314798	21.5068	-2.44511	4.06541	2.4451
OAS2	4.72631	4.44513	0.0264947	0.401271	2.44832	13.982	0.0888732	6.07208	0.625348	2.24071	2.44497
SGSM3	5.94525	4.44389	0.0265167	0.401271	2.44832	13.982	0.111812	7.64024	1.62909	2.57174	2.44464
TAF10	17.9124	4.43488	0.0266765	0.401271	2.44832	13.982	0.337262	23.066	-1.72501	4.16289	2.44225
TNFAIP8L2	2.07915	4.47264	0.026014	0.401271	2.44832	13.982	0.0389611	2.65475	-0.716765	1.05599	2.45224
HOMER1	5.10364	4.409	0.0271416	0.406782	2.44832	13.982	0.0964109	6.6106	1.33482	2.35153	2.43536
RINL	7.55973	4.403	0.0272508	0.40739	2.44832	13.982	0.142918	9.80524	-1.62905	2.91833	2.43376
RPUSD2	4.96074	4.39816	0.0273392	0.407683	2.44832	13.982	0.0938417	6.44133	1.04001	2.31055	2.43247
MEPCE	2.06006	4.3932	0.0274302	0.408016	2.44832	13.982	0.0389947	2.67793	0.617419	1.04268	2.43114
MRPL19	5.40541	4.38075	0.0276599	0.409381	2.44832	13.982	0.102483	7.04661	1.36664	2.4344	2.42781
N4BP1	6.7335	4.38082	0.0276587	0.409381	2.44832	13.982	0.127662	8.77781	-1.64654	2.75136	2.42783
HMG20A	13.4008	4.36555	0.0279436	0.411526	2.44832	13.982	0.254571	17.5304	-2.49233	3.74424	2.42373
MRPL11	8.13654	4.36801	0.0278973	0.411526	2.44832	13.982	0.154518	10.6379	1.42596	3.02442	2.42439
WT1	3.53957	4.35632	0.0281173	0.41306	2.44832	13.982	0.0673209	4.64014	-0.191	1.82357	2.42124
KANK2	3.2761	4.35011	0.0282348	0.413762	2.44832	13.982	0.0623603	4.30088	-0.334596	1.71198	2.41957
UBE2J1	9.00032	4.33318	0.0285585	0.417474	2.44832	13.982	0.171701	11.8618	0.336859	3.16998	2.415
SOS1	4.75914	4.30878	0.0290321	0.423354	2.44832	13.982	0.0910831	6.30775	1.29331	2.2507	2.40838
ETF1	1.12803	4.30077	0.0291896	0.424609	2.44832	13.982	0.0216118	1.49788	0.632591	0.173808	2.4062
NUDT4	3.51065	4.29499	0.0293037	0.425227	2.44832	13.982	0.0673118	4.66795	1.06008	1.81174	2.40463
NRDE2	3.98988	4.28895	0.0294236	0.425925	2.44832	13.982	0.0765617	5.31262	-1.12246	1.99634	2.40298
NUF2	4.8855	4.27213	0.0297605	0.428088	2.44832	13.982	0.0939586	6.53077	-0.861211	2.28851	2.39839
PSD4	15.1282	4.26542	0.0298961	0.428088	2.44832	13.982	0.291209	20.2547	-2.6151	3.91917	2.39655
RPL28	20.2765	4.26856	0.0298327	0.428088	2.44832	13.982	0.390147	27.1277	1.96096	4.34174	2.39741
SCFD1	4.28781	4.26357	0.0299337	0.428088	2.44832	13.982	0.0825586	5.74332	1.06348	2.10024	2.39604
SPDL1	11.8859	4.27385	0.0297258	0.428088	2.44832	13.982	0.228539	15.8823	-2.57573	3.57118	2.39886
DVL3	6.29756	4.2561	0.0300856	0.428948	2.44832	13.982	0.121376	8.45008	-0.563344	2.65479	2.39399
GPKOW	1.62627	4.25352	0.0301384	0.428948	2.44832	13.982	0.0313549	2.18345	0.742492	0.701564	2.39328
ACAD10	2.56072	4.24629	0.0302866	0.428981	2.44832	13.982	0.0494196	3.44392	0.986128	1.35655	2.3913
DNM1L	2.10437	4.24851	0.030241	0.428981	2.44832	13.982	0.0406003	2.8287	0.652406	1.07339	2.39191
GPSM2	18.0907	4.24215	0.0303719	0.428981	2.44832	13.982	0.34933	24.354	3.06139	4.17718	2.39016
MRPS30	4.3261	4.23934	0.0304298	0.428981	2.44832	13.982	0.0835682	5.82771	0.360408	2.11307	2.38939
GYS1	12.6775	4.22966	0.0306307	0.43079	2.44832	13.982	0.245216	17.1171	1.45984	3.6642	2.38672
WDTC1	2.28229	4.22468	0.0307348	0.431231	2.44832	13.982	0.0441753	3.08516	1.05535	1.19048	2.38534
BRIX1	15.5298	4.20065	0.0312419	0.435624	2.44832	13.982	0.301579	21.113	1.52091	3.95697	2.37869
CHRDL1	33.3324	4.19532	0.0313556	0.435624	2.44832	13.982	0.647768	45.3735	1.62656	5.05885	2.37721
KIFC1	3.63375	4.18232	0.031635	0.435624	2.44832	13.982	0.0707432	4.96178	-1.28203	1.86146	2.3736
LSM2	102.904	4.18581	0.0315598	0.435624	2.44832	13.982	2.00241	140.395	0.0993988	6.68515	2.37457
MRPL54	16.9672	4.18817	0.0315089	0.435624	2.44832	13.982	0.330057	23.1359	-2.1456	4.08468	2.37523
RPS5	4.93853	4.19537	0.0313547	0.435624	2.44832	13.982	0.0959726	6.72246	0.641422	2.30408	2.37723
RSF1	18.3374	4.191	0.0314482	0.435624	2.44832	13.982	0.356573	24.9874	-2.75429	4.19672	2.37601
SNX4	2.03908	4.18483	0.031581	0.435624	2.44832	13.982	0.0396839	2.78264	0.838171	1.02792	2.3743
ADPRHL2	5.41128	4.17114	0.0318778	0.436939	2.44832	13.982	0.105512	7.40878	-1.58464	2.43597	2.37048
PPP3CB	3.83991	4.17278	0.0318419	0.436939	2.44832	13.982	0.0748556	5.25528	0.407674	1.94107	2.37094
LRMP	3.69917	4.16759	0.0319552	0.436992	2.44832	13.982	0.0721639	5.06898	0.517742	1.8872	2.36949
CBFA2T3	7.75109	4.15986	0.0321247	0.437293	2.44832	13.982	0.151372	10.6411	-2.0875	2.9544	2.36733
ZCCHC3	7.96352	4.16282	0.0320596	0.437293	2.44832	13.982	0.155456	10.9249	1.56416	2.99341	2.36816
DDX46	1.51856	4.15166	0.0323055	0.438749	2.44832	13.982	0.0296899	2.08887	-0.695758	0.602703	2.36504
ARFGEF1	1.61035	4.14442	0.0324663	0.439189	2.44832	13.982	0.0315165	2.219	0.0459618	0.687377	2.36301
SRRM2	1.94957	4.14353	0.032486	0.439189	2.44832	13.982	0.0381602	2.68701	0.354546	0.963159	2.36276
CC2D1A	2.1826	4.13157	0.0327536	0.439803	2.44832	13.982	0.042793	3.01689	0.935233	1.12605	2.3594
EFHD2	1.97607	4.13778	0.0326143	0.439803	2.44832	13.982	0.0387099	2.72731	-0.690293	0.982632	2.36115
RPSA	4.01997	4.13267	0.032729	0.439803	2.44832	13.982	0.0788051	5.55511	0.53738	2.00718	2.35971
XRCC3	20.6042	4.1282	0.0328294	0.439825	2.44832	13.982	0.404166	28.5033	3.01273	4.36487	2.35845
ABHD17B	6.63995	4.11839	0.0330515	0.440073	2.44832	13.982	0.130428	9.20743	1.1891	2.73117	2.35569
PCCA	3.11433	4.11756	0.0330703	0.440073	2.44832	13.982	0.0611815	4.31942	0.858635	1.63892	2.35546
TBRG4	3.59333	4.11997	0.0330155	0.440073	2.44832	13.982	0.0705675	4.98085	-1.06533	1.84532	2.35614
CCDC88A	1.79937	4.09003	0.0337025	0.443513	2.44832	13.982	0.0354871	2.51243	0.929425	0.847492	2.34768
HDAC5	1.77389	4.09876	0.0335005	0.443513	2.44832	13.982	0.0349412	2.47158	0.486889	0.826918	2.35015
NKRF	3.02257	4.0958	0.033569	0.443513	2.44832	13.982	0.0595622	4.21443	-0.286012	1.59578	2.34931
NOC3L	5.9784	4.0919	0.0336593	0.443513	2.44832	13.982	0.117874	8.34373	1.39383	2.57976	2.3482
RPL21	20.4249	4.09157	0.0336668	0.443513	2.44832	13.982	0.402731	28.5082	1.92534	4.35226	2.34811
TPP1	15.1831	4.08518	0.0338155	0.444015	2.44832	13.982	0.299649	21.2251	1.63431	3.9244	2.3463
MYL6	2.18716	4.08103	0.0339125	0.444306	2.44832	13.982	0.0431906	3.06064	-0.208645	1.12906	2.34512
MOV10	3.87607	4.07304	0.0340999	0.444797	2.44832	13.982	0.0766296	5.43467	0.906317	1.95459	2.34285
ZNF346	5.5634	4.07428	0.0340707	0.444797	2.44832	13.982	0.109969	7.79813	1.26741	2.47597	2.3432
MRPL28	6.43998	4.06729	0.0342354	0.445585	2.44832	13.982	0.127423	9.04232	0.587391	2.68706	2.34121
GOLPH3	4.50477	4.06114	0.0343812	0.446504	2.44832	13.982	0.0892113	6.33469	-1.46161	2.17145	2.33946
METTL18	10.779	4.05688	0.0344824	0.44684	2.44832	13.982	0.213595	15.1735	1.18707	3.43015	2.33825
DPH7	41.2905	4.04943	0.0346606	0.447396	2.44832	13.982	0.819088	58.2314	3.30344	5.36774	2.33612
IARS2	2.95187	4.04878	0.034676	0.447396	2.44832	13.982	0.0585622	4.16364	0.857177	1.56163	2.33594
CDK16	11.7202	4.03334	0.0350486	0.449912	2.44832	13.982	0.233039	16.5948	-1.58678	3.55093	2.33152
DGCR8	3.78662	4.03129	0.0350984	0.449912	2.44832	13.982	0.0753138	5.36424	0.454229	1.92091	2.33093
NDUFAF2	144.668	4.03419	0.0350279	0.449912	2.44832	13.982	2.87616	204.794	7.26968	7.17661	2.33176
ARFGEF2	1.7304	4.02479	0.0352571	0.450143	2.44832	13.982	0.0344493	2.4553	0.258232	0.791106	2.32906
CEP85	3.91514	4.02312	0.0352979	0.450143	2.44832	13.982	0.0779626	5.55757	1.27127	1.96906	2.32858
RPLP0	7.26619	4.02124	0.035344	0.450143	2.44832	13.982	0.144732	10.3192	1.00947	2.8612	2.32804
LYST	5.6233	4.00714	0.0356914	0.450467	2.44832	13.982	0.112239	8.01415	1.39854	2.49142	2.32399
MRPL17	4.03739	4.01324	0.0355406	0.450467	2.44832	13.982	0.0805131	5.74521	0.908985	2.01342	2.32574
RNF146	4.55242	4.00482	0.035749	0.450467	2.44832	13.982	0.090896	6.49173	-1.14683	2.18663	2.32332
VPS13D	4.54692	4.00572	0.0357265	0.450467	2.44832	13.982	0.0907739	6.48241	1.31764	2.18489	2.32358
WDR13	15.2305	4.01591	0.0354748	0.450467	2.44832	13.982	0.303607	21.6587	-3.05244	3.9289	2.32651
VAV2	3.29918	3.98729	0.0361873	0.455025	2.44832	13.982	0.0660433	4.7253	-1.10003	1.72211	2.31825
EIF4G1	1.11721	3.97821	0.0364166	0.45694	2.44832	13.982	0.0223945	1.60379	0.628216	0.159901	2.31563
USP32	31.1492	3.97446	0.0365118	0.457168	2.44832	13.982	0.624733	44.7579	-3.29471	4.96112	2.31454
TAF6L	5.41551	3.96886	0.0366546	0.45799	2.44832	13.982	0.108705	7.79246	1.27821	2.4371	2.31291
CARMIL2	6.94149	3.94417	0.0372916	0.46435	2.44832	13.982	0.13985	10.0507	1.87629	2.79525	2.30573
CENPL	39.2867	3.89527	0.0385906	0.46435	2.44832	13.982	0.797385	57.5982	3.91752	5.29597	2.29139
EIF1AX	3.41625	3.90785	0.0382515	0.46435	2.44832	13.982	0.0692054	4.99244	0.444347	1.77241	2.29509
FABP5	4.49449	3.88445	0.0388849	0.46435	2.44832	13.982	0.0913738	6.60772	-1.05731	2.16816	2.2882
GNA15	87.6036	3.90209	0.0384063	0.46435	2.44832	13.982	1.7762	128.211	2.92573	6.45292	2.2934
GSTP1	1.54915	3.89599	0.038571	0.46435	2.44832	13.982	0.031439	2.27079	-0.516988	0.631479	2.2916
HSPH1	1.16392	3.89493	0.0385998	0.46435	2.44832	13.982	0.0236249	1.70658	-0.704422	0.218997	2.29129
MRPL12	14.3568	3.92557	0.0377797	0.46435	2.44832	13.982	0.290057	20.8861	2.69506	3.84366	2.30029
MYBBP1A	4.87238	3.92167	0.0378829	0.46435	2.44832	13.982	0.0984967	7.09529	1.22484	2.28463	2.29915
NPC2	17.5172	3.94246	0.037336	0.46435	2.44832	13.982	0.353009	25.3745	-2.89891	4.1307	2.30523
NUDC	0.749667	3.90135	0.0384261	0.46435	2.44832	13.982	0.0152016	1.09737	0.497607	-0.415678	2.29318
PIK3AP1	1.46755	3.90716	0.03827	0.46435	2.44832	13.982	0.0297324	2.14503	0.669517	0.553412	2.29489
PNPLA2	3.77195	3.88824	0.0387814	0.46435	2.44832	13.982	0.07664	5.54005	-1.21684	1.91531	2.28932
PODXL	47.0128	3.92736	0.0377323	0.46435	2.44832	13.982	0.949562	68.3621	5.25961	5.55498	2.30082
PPP1R10	4.12624	3.93551	0.0375178	0.46435	2.44832	13.982	0.0832393	5.98761	1.58516	2.04483	2.3032
RACK1	3.07371	3.88694	0.038817	0.46435	2.44832	13.982	0.0624652	4.51602	0.576234	1.61998	2.28893
RPL27	11.8286	3.92134	0.0378916	0.46435	2.44832	13.982	0.239131	17.2266	1.07555	3.56421	2.29905
RPS4X	4.0905	3.88456	0.0388817	0.46435	2.44832	13.982	0.0831591	6.0136	0.163254	2.03228	2.28823
SLU7	2.14137	3.92468	0.0378033	0.46435	2.44832	13.982	0.0432688	3.11593	0.852663	1.09853	2.30003
TBC1D1	1.70383	3.89357	0.0386365	0.46435	2.44832	13.982	0.0345909	2.49907	-0.820488	0.768782	2.29089
TOR1AIP2	25.7391	3.88513	0.0388662	0.46435	2.44832	13.982	0.523225	37.8345	-3.85148	4.68589	2.2884
ZBTB21	3.40934	3.92858	0.0377002	0.46435	2.44832	13.982	0.0688491	4.95605	1.2157	1.76949	2.30117
ELP4	10.9029	3.88102	0.0389786	0.464534	2.44832	13.982	0.221774	16.0434	-2.43689	3.44664	2.28718
TRABD	10.9718	3.87802	0.0390609	0.464582	2.44832	13.982	0.223279	16.1573	-2.23175	3.45573	2.2863
WDR74	5.59367	3.87127	0.0392469	0.465861	2.44832	13.982	0.113951	8.25172	0.906935	2.4838	2.2843
PLEK	10.643	3.86115	0.0395272	0.468251	2.44832	13.982	0.217151	15.7416	1.32862	3.41184	2.2813
MASTL	3.36425	3.85642	0.0396592	0.468879	2.44832	13.982	0.0686916	4.982	-1.3026	1.75028	2.27989
SOD2	43.013	3.84176	0.0400712	0.472808	2.44832	13.982	0.880244	63.9396	-3.0477	5.4267	2.27553
USP10	5.79366	3.83368	0.0403004	0.474569	2.44832	13.982	0.118714	8.63053	1.54117	2.53447	2.27312
ARHGEF17	2.76549	3.81379	0.0408709	0.477111	2.44832	13.982	0.0568428	4.1411	1.12238	1.46753	2.26717
GPATCH8	3.96315	3.80982	0.0409859	0.477111	2.44832	13.982	0.0815108	5.94069	-1.3896	1.98665	2.26598
GTF3C5	3.81272	3.80938	0.0409986	0.477111	2.44832	13.982	0.0784224	5.71585	1.32398	1.93082	2.26585
PPP2R2A	3.30375	3.8219	0.0406371	0.477111	2.44832	13.982	0.06782	4.9366	0.747035	1.7241	2.2696
SPAST	2.38857	3.82014	0.0406878	0.477111	2.44832	13.982	0.0490465	3.57075	-1.15279	1.25614	2.26907
TRMT5	8.72728	3.81032	0.0409714	0.477111	2.44832	13.982	0.179482	13.0803	-2.31088	3.12553	2.26613
CHAC2	5.90465	3.80281	0.0411898	0.478398	2.44832	13.982	0.121576	8.86728	-0.586884	2.56185	2.26388
SBF1	1.72693	3.7998	0.0412776	0.478481	2.44832	13.982	0.0355743	2.59547	0.640009	0.788212	2.26297
EIF4E2	3.69439	3.79096	0.0415369	0.480549	2.44832	13.982	0.0762101	5.56537	1.0342	1.88534	2.26032
RPL3	13.7238	3.78506	0.0417111	0.48069	2.44832	13.982	0.283368	20.7063	1.34905	3.77861	2.25854
SPPL2B	29.0813	3.78765	0.0416345	0.48069	2.44832	13.982	0.600221	43.8474	-4.11586	4.86202	2.25932
LAS1L	4.89273	3.77507	0.042008	0.483173	2.44832	13.982	0.101185	7.40163	-0.471675	2.29064	2.25552
ACOT11	7.12519	3.72426	0.0435547	0.484654	2.44832	13.982	0.148564	10.9259	-1.81766	2.83293	2.24009
ARHGEF6	1.62935	3.74709	0.0428517	0.484654	2.44832	13.982	0.0338476	2.48325	0.762167	0.704294	2.24704
ARPC5L	15.7648	3.74335	0.0429661	0.484654	2.44832	13.982	0.32769	24.0507	2.84856	3.97863	2.24591
CDV3	31.5425	3.6915	0.0445865	0.484654	2.44832	13.982	0.661212	48.797	1.97689	4.97922	2.23005
CENPP	7.21504	3.7481	0.0428212	0.484654	2.44832	13.982	0.149859	10.9933	-0.222651	2.85101	2.24735
CEP78	11.8417	3.70477	0.0441655	0.484654	2.44832	13.982	0.247693	18.2538	-1.77683	3.5658	2.23412
CHP1	16.7057	3.69934	0.0443371	0.484654	2.44832	13.982	0.349745	25.7894	2.45087	4.06227	2.23246
CMIP	4.43665	3.70349	0.0442057	0.484654	2.44832	13.982	0.0928209	6.84139	-0.270731	2.14947	2.23373
DNAJA2	1.29546	3.73481	0.0432285	0.484654	2.44832	13.982	0.0269649	1.98087	0.330831	0.373461	2.24331
DTYMK	1.53865	3.69236	0.0445591	0.484654	2.44832	13.982	0.0322495	2.37977	-0.464952	0.621664	2.23031
FAM49A	2.77037	3.70496	0.0441595	0.484654	2.44832	13.982	0.057946	4.27026	0.836194	1.47008	2.23418
GALK1	1.83033	3.7081	0.0440603	0.484654	2.44832	13.982	0.0382641	2.81889	0.868794	0.872102	2.23515
HAUS8	4.65175	3.72958	0.04339	0.484654	2.44832	13.982	0.0969081	7.1229	1.37854	2.21777	2.24171
HSCB	3.74885	3.69484	0.04448	0.484654	2.44832	13.982	0.0785425	5.79432	-1.36902	1.90645	2.23108
ISG20L2	28.2822	3.75582	0.0425864	0.484654	2.44832	13.982	0.586701	43.0039	-1.71553	4.82182	2.2497
LARP4	7.89587	3.69279	0.0445453	0.484654	2.44832	13.982	0.165483	12.2108	1.8324	2.9811	2.23045
MAPKBP1	1.80204	3.70432	0.0441797	0.484654	2.44832	13.982	0.0376962	2.77816	0.781936	0.849634	2.23399
MUT	2.38157	3.74078	0.0430448	0.484654	2.44832	13.982	0.0495245	3.63582	-0.868461	1.25192	2.24512
NTHL1	2.75855	3.69313	0.0445345	0.484654	2.44832	13.982	0.0578109	4.26566	1.0454	1.46391	2.23055
PGD	1.5886	3.74034	0.0430583	0.484654	2.44832	13.982	0.033037	2.42551	0.485842	0.667753	2.24499
PLCB2	2.23711	3.73592	0.0431943	0.484654	2.44832	13.982	0.0465571	3.41972	-1.05223	1.16164	2.24364
POGZ	4.91927	3.72028	0.0436787	0.484654	2.44832	13.982	0.102636	7.55136	1.66745	2.29844	2.23887
RAP1GAP2	1.27454	3.75874	0.0424982	0.484654	2.44832	13.982	0.0264274	1.93647	-0.0427818	0.349974	2.25058
RBM7	1.10024	3.69438	0.0444946	0.484654	2.44832	13.982	0.0230529	1.70076	0.329637	0.137813	2.23094
RHOT1	17.7054	3.70506	0.0441563	0.484654	2.44832	13.982	0.370326	27.2905	-2.63626	4.14612	2.23421
RPL6	17.1374	3.73957	0.043082	0.484654	2.44832	13.982	0.35644	26.1712	1.48662	4.09908	2.24476
SMG7	1.00365	3.74582	0.0428907	0.484654	2.44832	13.982	0.0208538	1.53016	-0.646504	0.00525666	2.24666
TST	5.25448	3.72852	0.0434227	0.484654	2.44832	13.982	0.109483	8.04811	1.62579	2.39355	2.24139
USP16	4.06848	3.6927	0.0445485	0.484654	2.44832	13.982	0.0852692	6.29201	0.916334	2.02449	2.23042
ZFYVE9	19.7881	3.69241	0.0445576	0.484654	2.44832	13.982	0.414748	30.6051	-2.80493	4.30656	2.23033
FKBP5	1.91746	3.68629	0.0447531	0.485575	2.44832	13.982	0.0402294	2.97054	0.274854	0.939193	2.22845
HMCES	2.10974	3.68357	0.0448404	0.485635	2.44832	13.982	0.0442836	3.27085	1.15542	1.07707	2.22761
RTEL1	27.6895	3.68069	0.0449332	0.485754	2.44832	13.982	0.58148	42.9622	3.93743	4.79127	2.22672
DAP3	5.03518	3.66785	0.0453487	0.486699	2.44832	13.982	0.105964	7.83978	1.57918	2.33204	2.22276
ORC4	4.24289	3.67166	0.0452251	0.486699	2.44832	13.982	0.0892341	6.59934	-0.765339	2.08505	2.22393
SIN3A	0.730728	3.66951	0.0452946	0.486699	2.44832	13.982	0.0153737	1.13723	-0.0805911	-0.452594	2.22327
TOR1A	23.2178	3.67446	0.0451343	0.486699	2.44832	13.982	0.488078	36.0852	-2.61376	4.53716	2.2248
GTF3A	8.67249	3.66303	0.0455058	0.487504	2.44832	13.982	0.182656	13.5209	-0.894204	3.11645	2.22127
TCP11L2	96.5774	3.65914	0.0456332	0.487609	2.44832	13.982	2.03539	150.729	-4.79061	6.59361	2.22006
ZNF74	24.4884	3.65771	0.0456799	0.487609	2.44832	13.982	0.516221	38.2341	-3.14829	4.61403	2.21962
NFIL3	4.68386	3.64917	0.0459611	0.489729	2.44832	13.982	0.0988777	7.3301	-1.6668	2.2277	2.21697
AARSD1	2.31511	3.6412	0.0462252	0.490897	2.44832	13.982	0.048938	3.63101	-0.97846	1.21108	2.2145
FBXW11	4.08079	3.64087	0.0462362	0.490897	2.44832	13.982	0.0862665	6.40087	1.5416	2.02885	2.2144
XPO5	0.994753	3.63825	0.0463235	0.490947	2.44832	13.982	0.021038	1.56143	0.475246	-0.00758947	2.21358
MAP2K7	5.9045	3.63556	0.0464132	0.49102	2.44832	13.982	0.12493	9.27496	0.855313	2.56181	2.21274
GNAS	29.1936	3.62925	0.0466244	0.492377	2.44832	13.982	0.61835	45.9379	2.91439	4.86758	2.21078
NECAP2	1.89682	3.62339	0.0468216	0.493581	2.44832	13.982	0.0402163	2.98959	-0.937624	0.923585	2.20895
POGK	0.954652	3.61722	0.0470304	0.494903	2.44832	13.982	0.0202616	1.5072	0.0533168	-0.0669528	2.20702
C2ORF76	11.8239	3.61197	0.0472088	0.495901	2.44832	13.982	0.251174	18.6946	-2.39873	3.56363	2.20538
CBX4	13.8831	3.60048	0.0476019	0.497535	2.44832	13.982	0.295494	22.0204	2.99132	3.79525	2.20178
KIAA0101	38.3912	3.59813	0.0476828	0.497535	2.44832	13.982	0.817465	60.9334	3.82753	5.2627	2.20105
NCK2	2.94132	3.60429	0.047471	0.497535	2.44832	13.982	0.0625639	4.66039	-1.18501	1.55646	2.20298
PSMD7	8.73234	3.59521	0.0477835	0.497535	2.44832	13.982	0.186031	13.871	1.75949	3.12637	2.20013
RMDN3	7.03766	3.59656	0.0477369	0.497535	2.44832	13.982	0.149893	11.1748	0.547631	2.8151	2.20055
ALMS1	21.0854	3.58261	0.0482208	0.498892	2.44832	13.982	0.450166	33.6112	1.21547	4.39817	2.19617
CAMK2D	3.8694	3.58564	0.0481153	0.498892	2.44832	13.982	0.0825673	6.16279	-1.33149	1.95211	2.19712
CLASP1	1.21229	3.57743	0.0484019	0.498892	2.44832	13.982	0.0259051	1.93525	0.191373	0.277741	2.19454
DOCK2	2.57787	3.57697	0.0484181	0.498892	2.44832	13.982	0.0550898	4.11573	0.538863	1.36618	2.19439
NUDCD1	0.723243	3.58037	0.048299	0.498892	2.44832	13.982	0.0154469	1.1536	-0.509858	-0.467448	2.19546
RPS16	4.11598	3.58398	0.048173	0.498892	2.44832	13.982	0.0878539	6.55856	0.381806	2.04124	2.1966
AKAP8L	1.6086	3.56232	0.0489346	0.499023	2.44832	13.982	0.0344633	2.57879	0.448708	0.685808	2.18977
CFAP36	4.60142	3.56776	0.0487421	0.499023	2.44832	13.982	0.0984898	7.36541	-1.57443	2.20208	2.19149
NOC2L	7.03577	3.5623	0.0489353	0.499023	2.44832	13.982	0.150737	11.2793	1.19998	2.81471	2.18976
RAVER1	5.9999	3.56635	0.0487919	0.499023	2.44832	13.982	0.128454	9.60773	-0.983313	2.58494	2.19104
RBM19	8.0073	3.56508	0.0488367	0.499023	2.44832	13.982	0.171469	12.8268	1.4739	3.00132	2.19064
SORL1	20.8205	3.5683	0.0487231	0.499023	2.44832	13.982	0.445605	33.322	2.63906	4.37993	2.19166
IFIT3	1.03878	3.54804	0.049444	0.499916	2.44832	13.982	0.0223104	1.67201	-0.470206	0.054897	2.18524
NCOA7	0.77302	3.555	0.0491948	0.499916	2.44832	13.982	0.0165824	1.2418	0.516842	-0.371423	2.18745
RBMS2	11.8709	3.54811	0.0494416	0.499916	2.44832	13.982	0.254954	19.1068	1.51473	3.56936	2.18527
TSFM	2.30107	3.5508	0.0493451	0.499916	2.44832	13.982	0.0493975	3.70088	-0.429863	1.20231	2.18612
ZNF280D	340.156	3.55606	0.0491572	0.499916	2.44832	13.982	7.29552	546.273	12.4586	8.41005	2.18779
TBP	3.04642	3.54334	0.0496131	0.500771	2.44832	13.982	0.0654827	4.90995	1.12867	1.60711	2.18375
SEC24A	3.38353	3.5406	0.0497117	0.500915	2.44832	13.982	0.0727637	5.4575	1.05067	1.75853	2.18288
SPC24	2.46472	3.53801	0.0498056	0.501011	2.44832	13.982	0.0530285	3.97841	-1.08165	1.30143	2.18206
NPAT	7.86454	3.53527	0.0499048	0.501159	2.44832	13.982	0.169286	12.7043	-2.11204	2.97536	2.18119
RNASEH2A	0.79115	3.53276	0.0499959	0.501226	2.44832	13.982	0.0170372	1.27893	-0.527504	-0.337976	2.18039
FANCE	16.3019	3.52845	0.0501527	0.501866	2.44832	13.982	0.351322	26.3849	3.27931	4.02697	2.17902
RASAL2	2.57541	3.52366	0.0503279	0.501866	2.44832	13.982	0.0555492	4.174	-1.08895	1.3648	2.17749
WDR81	2.03675	3.52443	0.0502997	0.501866	2.44832	13.982	0.0439248	3.30026	-0.774626	1.02627	2.17774
ZNF654	18.6334	3.52175	0.050398	0.501866	2.44832	13.982	0.402041	30.2159	2.09266	4.21982	2.17688
GMPPA	8.35658	3.51905	0.050497	0.50201	2.44832	13.982	0.18039	13.5614	1.14953	3.06291	2.17602
LIMD1	4.3669	3.51358	0.0506985	0.50317	2.44832	13.982	0.0943572	7.0978	-1.57487	2.12661	2.17427
OSBP2	3.5345	3.49779	0.0512854	0.507469	2.44832	13.982	0.0765846	5.77078	-1.15294	1.82151	2.16922
TSEN34	3.4256	3.49733	0.0513027	0.507469	2.44832	13.982	0.074231	5.59371	1.14332	1.77636	2.16907
DFFA	10.2509	3.49474	0.0513997	0.507583	2.44832	13.982	0.222234	16.7513	-2.19136	3.35768	2.16824
ADRM1	1.91736	3.4875	0.051672	0.508579	2.44832	13.982	0.0416208	3.1397	0.400954	0.939118	2.16591
SOS2	9.56684	3.48898	0.0516162	0.508579	2.44832	13.982	0.207616	15.6592	1.89238	3.25804	2.16639
MRPL37	9.83895	3.48235	0.051867	0.509653	2.44832	13.982	0.213774	16.1353	1.86274	3.2985	2.16425
ATL3	10.1474	3.46503	0.0525279	0.512138	2.44832	13.982	0.221161	16.7244	2.12154	3.34304	2.15867
GLCCI1	7.73853	3.46569	0.0525027	0.512138	2.44832	13.982	0.16864	12.7517	2.00606	2.95206	2.15888
MAPK9	5.55383	3.46442	0.0525514	0.512138	2.44832	13.982	0.121058	9.15509	1.21144	2.47348	2.15847
PTRH2	12.9475	3.46481	0.0525365	0.512138	2.44832	13.982	0.282199	21.3406	2.09996	3.6946	2.1586
THNSL1	3.26841	3.46596	0.052492	0.512138	2.44832	13.982	0.0712223	5.38533	0.920367	1.70859	2.15897
MPLKIP	2218.71	3.4614	0.0526677	0.512332	2.44832	13.982	48.388	3660.58	-15.4531	11.1155	2.1575
OSBPL7	5.90402	3.45943	0.0527438	0.512332	2.44832	13.982	0.128807	9.7464	1.99464	2.5617	2.15686
SARS2	3.10015	3.45416	0.0529476	0.513471	2.44832	13.982	0.0676995	5.12555	0.855393	1.63234	2.15515
CWF19L1	1.64278	3.44278	0.0533911	0.516927	2.44832	13.982	0.0359481	2.72502	-0.824817	0.716139	2.15146
GINS1	2.84708	3.43699	0.0536184	0.51717	2.44832	13.982	0.0623665	4.73065	-1.07004	1.50948	2.14958
HSD17B7	8.41596	3.43549	0.0536776	0.51717	2.44832	13.982	0.184406	13.9899	1.04418	3.07313	2.14909
PPIG	2.19918	3.43977	0.0535093	0.51717	2.44832	13.982	0.0481497	3.65117	1.19226	1.13696	2.15048
FAM172A	3.06612	3.42245	0.0541943	0.519169	2.44832	13.982	0.067343	5.11627	-1.22544	1.61641	2.14484
MAP3K11	6.29394	3.41857	0.054349	0.519169	2.44832	13.982	0.138335	10.5143	-1.69482	2.65396	2.14358
NUP98	4.67058	3.42181	0.0542197	0.519169	2.44832	13.982	0.102595	7.79499	0.725424	2.2236	2.14464
PNN	2.90347	3.41741	0.0543954	0.519169	2.44832	13.982	0.0638293	4.852	0.865587	1.53778	2.1432
SAMD1	7.72715	3.41496	0.0544935	0.519169	2.44832	13.982	0.169949	12.9221	-2.19754	2.94994	2.1424
SOX4	9.30701	3.41486	0.0544975	0.519169	2.44832	13.982	0.204699	15.5646	2.42063	3.21832	2.14237
TRAPPC2L	6.14474	3.41942	0.0543148	0.519169	2.44832	13.982	0.135035	10.2624	-1.82522	2.61935	2.14386
AFF4	7.16779	3.3463	0.0573259	0.520927	2.44832	13.982	0.15967	12.2327	-1.41791	2.84153	2.11979
APOL2	6.9153	3.34787	0.057259	0.520927	2.44832	13.982	0.154	11.7962	1.14353	2.78979	2.12031
BRCA1	3.49715	3.37066	0.0563023	0.520927	2.44832	13.982	0.0775479	5.92517	1.36773	1.80618	2.12785
C16ORF13	2.9252	3.35324	0.0570321	0.520927	2.44832	13.982	0.0650771	4.98187	1.11104	1.54854	2.12209
CDK5RAP1	3.82322	3.39198	0.0554234	0.520927	2.44832	13.982	0.0844433	6.43691	1.34899	1.93479	2.13487
DMXL1	1.19377	3.33012	0.0580173	0.520927	2.44832	13.982	0.026674	2.04721	0.613656	0.255527	2.11441
DUSP23	16.1183	3.36375	0.0565902	0.520927	2.44832	13.982	0.357879	27.3651	-1.96841	4.01063	2.12557
EPPK1	49.8737	3.36973	0.0563407	0.520927	2.44832	13.982	1.10612	84.5233	-5.03264	5.64021	2.12755
FGFR1OP2	16.8819	3.3321	0.0579322	0.520927	2.44832	13.982	0.377074	28.9338	2.79758	4.07741	2.11507
HDHD3	9.57727	3.40466	0.054908	0.520927	2.44832	13.982	0.211038	16.0645	0.967931	3.25961	2.13903
HNRNPA3	2.78813	3.37161	0.0562625	0.520927	2.44832	13.982	0.0618145	4.72253	0.892691	1.4793	2.12817
IRAK1	3.41062	3.3778	0.0560061	0.520927	2.44832	13.982	0.0755286	5.76634	0.585466	1.77004	2.13021
ITFG2	3.10298	3.33572	0.057777	0.520927	2.44832	13.982	0.0692605	5.31239	-1.27243	1.63365	2.11627
KIAA1468	2.42883	3.39811	0.0551735	0.520927	2.44832	13.982	0.0535847	4.08188	-1.00093	1.28026	2.13688
METTL2B	18.4865	3.37548	0.056102	0.520927	2.44832	13.982	0.409563	31.2767	-2.65843	4.2084	2.12944
MPST	1.28767	3.36003	0.0567464	0.520927	2.44832	13.982	0.0286104	2.18859	-0.641056	0.364768	2.12434
MRPS6	5.11702	3.36094	0.0567082	0.520927	2.44832	13.982	0.113674	8.69476	0.832233	2.35531	2.12464
MSTO1	1.79854	3.33478	0.0578169	0.520927	2.44832	13.982	0.0401515	3.08001	-0.923005	0.846823	2.11596
NADK2	5.56641	3.37971	0.0559271	0.520927	2.44832	13.982	0.123225	9.40582	0.979455	2.47675	2.13084
OXSM	173.672	3.35699	0.056874	0.520927	2.44832	13.982	3.86095	295.447	7.41817	7.44022	2.12333
PACSIN2	1.01965	3.33402	0.0578499	0.520927	2.44832	13.982	0.0227665	1.74656	-0.0773628	0.0280694	2.1157
PAPOLG	8.14655	3.38282	0.0557989	0.520927	2.44832	13.982	0.180238	13.7529	-1.66808	3.02619	2.13186
PCBP1	0.723827	3.39604	0.0552577	0.520927	2.44832	13.982	0.0159751	1.2172	-0.573465	-0.466284	2.1362
PCYT1A	3.0119	3.36852	0.0563911	0.520927	2.44832	13.982	0.0668141	5.10624	0.855881	1.59067	2.12715
PEX14	119.32	3.38217	0.0558257	0.520927	2.44832	13.982	2.64022	201.474	-5.91542	6.8987	2.13165
PSME4	1.61235	3.39537	0.0552849	0.520927	2.44832	13.982	0.0355894	2.71189	0.613329	0.689161	2.13599
RBFOX2	4.58837	3.39859	0.0551541	0.520927	2.44832	13.982	0.101219	7.7101	-1.49502	2.19798	2.13704
RPL30	13.6499	3.34421	0.0574146	0.520927	2.44832	13.982	0.304187	23.3097	1.61215	3.77082	2.11909
RPS6	7.4849	3.36347	0.056602	0.520927	2.44832	13.982	0.166197	12.7086	1.12078	2.90398	2.12548
SEMA7A	21.8926	3.39892	0.0551404	0.520927	2.44832	13.982	0.48292	36.7838	2.86022	4.45237	2.13715
SRPRA	4.52579	3.36391	0.0565838	0.520927	2.44832	13.982	0.100484	7.68336	0.84166	2.17817	2.12562
SSBP4	7.96408	3.3321	0.057932	0.520927	2.44832	13.982	0.177885	13.6495	-1.819	2.99351	2.11507
SUCLA2	1.10299	3.33917	0.0576293	0.520927	2.44832	13.982	0.0246034	1.8864	0.553964	0.141424	2.11742
TCF25	2.77954	3.38547	0.05569	0.520927	2.44832	13.982	0.0614655	4.68872	-1.13311	1.47484	2.13273
TTLL12	1.30541	3.33081	0.0579877	0.520927	2.44832	13.982	0.0291647	2.2382	-0.495198	0.384504	2.11464
TUBGCP4	2.10298	3.3378	0.0576878	0.520927	2.44832	13.982	0.0469213	3.59811	0.995713	1.07243	2.11696
UPF3A	36.3987	3.34015	0.0575874	0.520927	2.44832	13.982	0.811761	62.2329	-4.43946	5.18582	2.11775
VPS52	6.04289	3.36594	0.0564989	0.520927	2.44832	13.982	0.134117	10.2527	-1.50047	2.59524	2.12629
ANP32A	4.25607	3.32551	0.0582159	0.521921	2.44832	13.982	0.0951822	7.30888	-1.38104	2.08952	2.11287
PLEKHM2	4.24954	3.3229	0.058329	0.522145	2.44832	13.982	0.0950835	7.30341	1.48355	2.08731	2.112
AIMP1	2.21933	3.31431	0.058702	0.52454	2.44832	13.982	0.0497387	3.82409	0.712542	1.15012	2.10913
AKAP17A	2.34479	3.28471	0.060009	0.52454	2.44832	13.982	0.0528501	4.07668	0.847322	1.22946	2.0992
CHMP2B	9.01323	3.29356	0.0596149	0.52454	2.44832	13.982	0.202806	15.6284	-2.03547	3.17204	2.10218
FBXL17	8.28881	3.29702	0.0594616	0.52454	2.44832	13.982	0.186382	14.3573	-2.01974	3.05117	2.10334
FER	2.44067	3.31246	0.0587827	0.52454	2.44832	13.982	0.0547188	4.20784	-0.984573	1.28728	2.10851
HABP2	258.596	3.28528	0.0599835	0.52454	2.44832	13.982	5.82797	449.521	9.78646	8.01456	2.09939
IPO4	0.815207	3.29093	0.0597319	0.52454	2.44832	13.982	0.0183523	1.41465	0.56371	-0.294762	2.10129
KIZ	9.0371	3.30276	0.0592083	0.52454	2.44832	13.982	0.202984	15.6262	2.13633	3.17586	2.10526
KLF16	7.38799	3.28316	0.0600788	0.52454	2.44832	13.982	0.166571	12.851	-2.19895	2.88518	2.09867
MPHOSPH8	16.1758	3.29965	0.0593455	0.52454	2.44832	13.982	0.363546	27.9962	-1.71124	4.01577	2.10422
PRPF18	3.59042	3.30264	0.0592136	0.52454	2.44832	13.982	0.0806472	6.20848	-0.651213	1.84415	2.10522
SMNDC1	127.84	3.3102	0.0588818	0.52454	2.44832	13.982	2.86736	220.553	-4.86099	6.9982	2.10775
SS18	29.8203	3.30288	0.0592029	0.52454	2.44832	13.982	0.669785	51.5607	-3.84532	4.89822	2.1053
TAOK2	9.07162	3.29267	0.0596544	0.52454	2.44832	13.982	0.204155	15.7339	-0.566449	3.18136	2.10188
TLDC1	5.94608	3.28271	0.0600989	0.52454	2.44832	13.982	0.134073	10.3443	0.278865	2.57194	2.09852
TYK2	2.61746	3.28626	0.0599401	0.52454	2.44832	13.982	0.0589785	4.54862	0.72189	1.38817	2.09972
UBE2R2	5.64364	3.28912	0.0598124	0.52454	2.44832	13.982	0.127096	9.79896	-0.799658	2.49663	2.10068
NAP1L1	0.520718	3.27841	0.0602914	0.524737	2.44832	13.982	0.011751	0.907066	-0.300853	-0.941427	2.09708
RBM27	3.19378	3.27826	0.0602984	0.524737	2.44832	13.982	0.0720759	5.56368	-0.986015	1.67527	2.09702
BCR	1.28415	3.26428	0.0609308	0.52716	2.44832	13.982	0.0290591	2.24662	-0.737215	0.360814	2.0923
PHF12	7.55094	3.26938	0.0606993	0.52716	2.44832	13.982	0.170701	13.1898	-1.04984	2.91666	2.09402
PLG	63.8761	3.26425	0.0609321	0.52716	2.44832	13.982	1.44546	111.752	5.661	5.9972	2.09229
TWF1	1.6753	3.26505	0.0608955	0.52716	2.44832	13.982	0.0379047	2.93024	-0.571644	0.74442	2.09256
EIF3F	2.01991	3.25437	0.0613832	0.529452	2.44832	13.982	0.0457972	3.54459	0.289831	1.01429	2.08895
NENF	40.9843	3.25066	0.0615538	0.529452	2.44832	13.982	0.929907	72.0024	4.36817	5.357	2.08769
TMEM30A	13.8501	3.25115	0.0615314	0.529452	2.44832	13.982	0.31422	24.3286	1.61881	3.79183	2.08785
TNS3	1.54587	3.25167	0.0615074	0.529452	2.44832	13.982	0.0350678	2.71498	0.72555	0.628419	2.08803
SHPK	5.1898	3.24353	0.061883	0.531513	2.44832	13.982	0.117918	9.13764	-1.50867	2.37568	2.08526
NUBPL	6.88867	3.2377	0.0621536	0.533066	2.44832	13.982	0.156698	12.1507	-1.80797	2.78423	2.08328
FOXN3	16.1941	3.2307	0.0624803	0.535095	2.44832	13.982	0.36888	28.626	-2.06282	4.0174	2.0809
NUB1	1.13546	3.22442	0.0627749	0.536071	2.44832	13.982	0.0258963	2.01103	0.356465	0.183272	2.07875
SND1	0.977847	3.22593	0.0627036	0.536071	2.44832	13.982	0.0222951	1.73108	0.549553	-0.0323187	2.07927
C9ORF85	46.1742	3.21885	0.0630377	0.537541	2.44832	13.982	1.05426	81.9217	-4.82235	5.52901	2.07685
CRYL1	1.64208	3.21243	0.0633417	0.537816	2.44832	13.982	0.0375402	2.91917	-0.0461843	0.715522	2.07465
FARSB	1.36633	3.21322	0.0633045	0.537816	2.44832	13.982	0.0312313	2.42838	0.431477	0.450305	2.07492
ITPKB	13.8604	3.21392	0.063271	0.537816	2.44832	13.982	0.316773	24.6286	-2.11489	3.79289	2.07516
APLP2	21.9968	3.20186	0.0638467	0.538701	2.44832	13.982	0.50394	39.2335	3.38662	4.45922	2.07103
HDAC6	2.25404	3.20383	0.0637521	0.538701	2.44832	13.982	0.051619	4.01783	0.904482	1.17251	2.07171
ITPKA	3.3927	3.20619	0.0636393	0.538701	2.44832	13.982	0.0776584	6.04305	1.1693	1.76243	2.07251
PATZ1	2.67402	3.20169	0.063855	0.538701	2.44832	13.982	0.0612632	4.76966	0.156141	1.41901	2.07097
SMARCE1	2.70996	3.20026	0.0639235	0.538701	2.44832	13.982	0.0621042	4.8359	-0.906458	1.43827	2.07048
TOX4	4.45109	3.19886	0.0639906	0.538701	2.44832	13.982	0.102034	7.94641	-1.40241	2.15416	2.07
DDX21	2.61396	3.18254	0.0647812	0.541743	2.44832	13.982	0.0601179	4.69057	1.12887	1.38624	2.06438
PPP1R12C	2.3746	3.18198	0.0648084	0.541743	2.44832	13.982	0.0546191	4.2618	-1.02102	1.24768	2.06419
RANBP6	17.8543	3.18933	0.0644507	0.541743	2.44832	13.982	0.410065	31.97	2.93453	4.1582	2.06672
STK39	1.80795	3.18737	0.0645461	0.541743	2.44832	13.982	0.0415402	3.23932	0.21972	0.854354	2.06604
UBA6	1.31496	3.18422	0.0646993	0.541743	2.44832	13.982	0.0302324	2.35837	-0.665072	0.395023	2.06496
MCRS1	9.44501	3.1796	0.0649244	0.54195	2.44832	13.982	0.217353	16.9641	2.25447	3.23955	2.06337
ALKBH3	24.1611	3.17581	0.0651102	0.54255	2.44832	13.982	0.556433	43.4473	-3.91172	4.59462	2.06206
NUP54	0.861959	3.17255	0.0652705	0.54255	2.44832	13.982	0.0198641	1.5516	0.54133	-0.214309	2.06093
ZYX	81.5758	3.17325	0.0652361	0.54255	2.44832	13.982	1.87967	146.811	-5.8404	6.35007	2.06117
EPRS	1.62865	3.17011	0.0653902	0.542784	2.44832	13.982	0.0375514	2.93396	0.598339	0.70368	2.06009
MROH1	3.33088	3.16518	0.0656341	0.544048	2.44832	13.982	0.0768762	6.00982	0.902319	1.7359	2.05838
AIF1	24.7189	3.1504	0.06637	0.547361	2.44832	13.982	0.57223	44.8089	-2.89758	4.62754	2.05325
DDX24	3.00403	3.15101	0.0663396	0.547361	2.44832	13.982	0.0695332	5.44447	0.394816	1.5869	2.05346
NPM1	3.93723	3.14975	0.0664026	0.547361	2.44832	13.982	0.0911569	7.13863	0.976415	1.97718	2.05302
UBA1	1.18081	3.15265	0.0662571	0.547361	2.44832	13.982	0.0273226	2.13897	-0.550207	0.239781	2.05403
EIF4G2	0.966182	3.14421	0.0666813	0.547377	2.44832	13.982	0.022395	1.75488	0.445578	-0.0496331	2.0511
ENY2	64.1069	3.14548	0.0666174	0.547377	2.44832	13.982	1.48554	116.391	-5.21579	6.00241	2.05154
ZCCHC6	2.73959	3.14674	0.0665538	0.547377	2.44832	13.982	0.0634677	4.97194	-0.326151	1.45396	2.05198
MAD2L2	2.12323	3.14224	0.0667805	0.547434	2.44832	13.982	0.049234	3.85886	-0.0307253	1.08626	2.05041
ATAD5	4.97622	3.1331	0.0672437	0.548455	2.44832	13.982	0.115607	9.07039	1.5263	2.31505	2.04722
CTNNBIP1	28.7644	3.13249	0.0672747	0.548455	2.44832	13.982	0.668334	52.4404	-3.36922	4.84621	2.04701
FZR1	3.14777	3.13281	0.0672583	0.548455	2.44832	13.982	0.0731328	5.73811	0.427557	1.65433	2.04712
MRPL10	7.29627	3.13541	0.067126	0.548455	2.44832	13.982	0.169425	13.2894	1.45136	2.86716	2.04803
RRP12	2.28932	3.12658	0.067576	0.550156	2.44832	13.982	0.0532567	4.18154	-0.748305	1.19492	2.04495
NCOR2	2.53383	3.12408	0.0677044	0.550446	2.44832	13.982	0.0589754	4.63187	-0.954618	1.34132	2.04407
LRCH4	2.27484	3.11892	0.0679693	0.551844	2.44832	13.982	0.053004	4.16532	0.599717	1.18577	2.04227
BDH2	2.64034	3.11385	0.0682308	0.55321	2.44832	13.982	0.0615849	4.84242	-0.538594	1.40073	2.04049
PRMT5	2.44193	3.10753	0.068559	0.555112	2.44832	13.982	0.057032	4.48764	0.846666	1.28802	2.03827
NFIX	33.7435	3.10212	0.0688406	0.556633	2.44832	13.982	0.78898	62.1201	-4.46334	5.07654	2.03637
BCAT2	12.8468	3.09862	0.0690238	0.557355	2.44832	13.982	0.300599	23.6769	-2.23273	3.68333	2.03514
PFKFB4	2.39213	3.09549	0.0691881	0.557923	2.44832	13.982	0.0560096	4.41322	0.675835	1.25829	2.03404
CDNF	30.1419	3.09152	0.0693969	0.558531	2.44832	13.982	0.706334	55.68	-3.57551	4.9137	2.03264
RPL19	9.98555	3.09048	0.0694518	0.558531	2.44832	13.982	0.234049	18.4521	0.765236	3.31984	2.03227
ARIH2	3.5459	3.08495	0.0697446	0.559702	2.44832	13.982	0.0832082	6.56417	-1.06968	1.82615	2.03032
DDX28	6.60678	3.08417	0.069786	0.559702	2.44832	13.982	0.15506	12.2336	2.02865	2.72395	2.03004
RPL11	9.10396	3.0817	0.0699168	0.559995	2.44832	13.982	0.21378	16.871	0.957629	3.18649	2.02917
CC2D1B	2.30221	3.07214	0.0704273	0.560857	2.44832	13.982	0.0541699	4.27961	-1.13245	1.20302	2.02579
EIF2B4	2.33819	3.07084	0.0704969	0.560857	2.44832	13.982	0.0550317	4.34834	0.944075	1.22539	2.02533
MTMR3	1.26584	3.07407	0.070324	0.560857	2.44832	13.982	0.0297725	2.35162	0.680315	0.340098	2.02647
RPS7	6.06616	3.07347	0.0703562	0.560857	2.44832	13.982	0.142694	11.2716	0.808854	2.60078	2.02626
TRAF4	7.87314	3.07479	0.0702855	0.560857	2.44832	13.982	0.185148	14.6229	1.95157	2.97694	2.02672
DNAAF2	3.09433	3.06608	0.0707527	0.562138	2.44832	13.982	0.0729016	5.76345	-1.26338	1.62963	2.02364
AKAP1	12.3206	3.05009	0.0716209	0.565694	2.44832	13.982	0.291261	23.0686	2.68898	3.623	2.01795
BRF1	6.86292	3.04906	0.0716769	0.565694	2.44832	13.982	0.162276	12.8542	-1.34074	2.77882	2.01759
FKBP15	2.15416	3.05422	0.0713951	0.565694	2.44832	13.982	0.0508797	4.02789	-0.960402	1.10713	2.01943
KNOP1	7.98373	3.05157	0.0715399	0.565694	2.44832	13.982	0.188677	14.9411	1.94427	2.99706	2.01848
RPS20	3.96697	3.05147	0.0715455	0.565694	2.44832	13.982	0.0937521	7.42422	0.774394	1.98804	2.01844
AGFG1	9.24092	3.02735	0.0728754	0.566931	2.44832	13.982	0.219526	17.4322	-1.69419	3.20804	2.00983
APOB	32.1625	3.01971	0.0733027	0.566931	2.44832	13.982	0.765313	60.8255	3.76662	5.00731	2.00709
CCDC88C	4.42412	3.03037	0.0727072	0.566931	2.44832	13.982	0.10503	8.33741	-1.34599	2.14539	2.01091
CHCHD1	12.8844	3.02135	0.0732108	0.566931	2.44832	13.982	0.306479	24.3537	-2.09407	3.68756	2.00768
CRTC3	10.3849	3.04173	0.072079	0.566931	2.44832	13.982	0.24594	19.4976	-2.50773	3.37641	2.01497
EBF3	7.34937	3.04109	0.0721145	0.566931	2.44832	13.982	0.174075	13.8014	0.231402	2.87762	2.01474
EFNB1	60.5871	3.0289	0.0727889	0.566931	2.44832	13.982	1.43882	114.234	4.37225	5.92094	2.01039
EIF2D	2.26197	3.03333	0.072543	0.566931	2.44832	13.982	0.0536659	4.25861	0.161812	1.17758	2.01197
FBXO7	5.99611	3.01729	0.0734382	0.566931	2.44832	13.982	0.142753	11.3489	1.62819	2.58403	2.00622
FLI1	7.27565	3.02042	0.073263	0.566931	2.44832	13.982	0.173099	13.7564	-1.89112	2.86308	2.00734
NEU1	12.7291	3.02257	0.0731423	0.566931	2.44832	13.982	0.302703	24.0503	-2.21742	3.67006	2.00812
PPP6R2	2.98394	3.03754	0.07231	0.566931	2.44832	13.982	0.0707307	5.61007	1.11069	1.57722	2.01348
RPS12	6.15564	3.03878	0.0722414	0.566931	2.44832	13.982	0.145873	11.5684	-1.40049	2.62191	2.01392
RRP8	9.60284	3.02673	0.0729098	0.566931	2.44832	13.982	0.228154	18.1187	-1.62124	3.26346	2.00961
SUCLG2	3.09982	3.02993	0.0727317	0.566931	2.44832	13.982	0.073598	5.84258	0.604283	1.63219	2.01076
TBL3	6.44745	3.01695	0.0734574	0.566931	2.44832	13.982	0.15351	12.2045	0.675611	2.68873	2.0061
WDR3	7.59385	3.02669	0.0729123	0.566931	2.44832	13.982	0.180425	14.3283	1.02921	2.92483	2.00959
NOA1	2.14353	3.00963	0.0738702	0.569376	2.44832	13.982	0.0511173	4.06739	0.97043	1.09999	2.00347
ANKS1A	2.00505	3.0046	0.0741554	0.570498	2.44832	13.982	0.0478674	3.811	-0.82024	1.00364	2.00166
ASB6	6.08204	2.99862	0.0744964	0.570498	2.44832	13.982	0.145389	11.5832	-1.59991	2.60456	1.9995
PPFIA3	3.48754	3.00025	0.0744033	0.570498	2.44832	13.982	0.0833387	6.63838	-1.11856	1.80221	2.00009
PPP1R37	51.8289	2.99924	0.0744613	0.570498	2.44832	13.982	1.23878	98.6874	5.49022	5.69568	1.99972
SLC7A1	103.961	2.99973	0.074433	0.570498	2.44832	13.982	2.48454	197.919	6.45629	6.69989	1.9999
EIF2B5	2.98472	2.99292	0.0748231	0.571352	2.44832	13.982	0.0714379	5.69521	0.913542	1.5776	1.99744
RARS	1.55869	2.99443	0.0747362	0.571352	2.44832	13.982	0.0372941	2.97266	0.282238	0.640333	1.99799
RPL5	10.3547	2.98829	0.0750892	0.571352	2.44832	13.982	0.248086	19.7886	1.05722	3.37221	1.99577
SAT2	11.1439	2.98942	0.075024	0.571352	2.44832	13.982	0.266929	21.2889	1.90505	3.47819	1.99618
SPAG5	3.11475	2.98853	0.0750752	0.571352	2.44832	13.982	0.0746217	5.95203	0.915174	1.63912	1.99586
SCFD2	6.15611	2.98393	0.075341	0.572533	2.44832	13.982	0.147635	11.782	-1.27032	2.62202	1.99419
ARHGAP25	1.42665	2.97375	0.0759325	0.572868	2.44832	13.982	0.0342906	2.73977	-0.62807	0.512633	1.9905
NPEPPS	0.481096	2.97491	0.0758651	0.572868	2.44832	13.982	0.0115605	0.923547	0.427161	-1.0556	1.99092
PRKX	3.25474	2.97242	0.0760102	0.572868	2.44832	13.982	0.0782531	6.25326	1.02017	1.70254	1.99002
RPL18	12.5417	2.97615	0.0757928	0.572868	2.44832	13.982	0.301288	24.0658	1.10162	3.64866	1.99137
RPS3A	5.84478	2.97156	0.0760607	0.572868	2.44832	13.982	0.140552	11.2327	0.772581	2.54715	1.98971
TIMELESS	8.61509	2.97542	0.0758353	0.572868	2.44832	13.982	0.206994	16.5353	-1.07061	3.10687	1.99111
VARS	1.52437	2.97564	0.0758225	0.572868	2.44832	13.982	0.0366241	2.92557	0.203759	0.608215	1.99119
AIMP2	1.98407	2.94664	0.0775344	0.573889	2.44832	13.982	0.0479772	3.84531	0.849588	0.988465	1.98062
ANKRD17	2.63103	2.95564	0.0769985	0.573889	2.44832	13.982	0.0634935	5.08364	0.78147	1.39563	1.98391
APPBP2	6.7689	2.95478	0.0770493	0.573889	2.44832	13.982	0.163382	13.0826	1.53519	2.75892	1.9836
ATAT1	7.09925	2.90975	0.079775	0.573889	2.44832	13.982	0.173103	13.9334	2.18025	2.82767	1.96708
BIN3	2.40071	2.92432	0.0788815	0.573889	2.44832	13.982	0.0583441	4.6883	0.928542	1.26346	1.97244
BNIP2	5.90827	2.95437	0.0770735	0.573889	2.44832	13.982	0.142622	11.4208	-1.32218	2.56273	1.98345
C1ORF50	9.7917	2.91132	0.0796781	0.573889	2.44832	13.982	0.238669	19.2074	-1.99603	3.29156	1.96766
C4BPA	21.926	2.91392	0.0795185	0.573889	2.44832	13.982	0.534124	42.9718	1.57668	4.45457	1.96861
C7ORF50	21.8357	2.961	0.0766811	0.573889	2.44832	13.982	0.526323	42.1142	2.89905	4.44862	1.98587
CCDC137	7.95904	2.91325	0.0795593	0.573889	2.44832	13.982	0.193914	15.6021	1.69824	2.99259	1.96837
CEP55	3.63915	2.96075	0.0766957	0.573889	2.44832	13.982	0.0877221	7.01937	-1.32328	1.8636	1.98578
COG4	1.20829	2.94432	0.0776728	0.573889	2.44832	13.982	0.0292331	2.34362	-0.563626	0.272973	1.97978
DDX5	1.49559	2.9385	0.0780223	0.573889	2.44832	13.982	0.0362312	2.90662	-0.166069	0.580718	1.97765
DIS3	1.14574	2.96489	0.0764518	0.573889	2.44832	13.982	0.0275929	2.20688	0.260512	0.196285	1.98728
DNTT	2.19322	2.96134	0.0766611	0.573889	2.44832	13.982	0.052861	4.22956	0.744796	1.13305	1.98599
EIF3G	1.168	2.92207	0.0790188	0.573889	2.44832	13.982	0.0284002	2.28271	0.749299	0.224036	1.97161
FOCAD	1.72471	2.92638	0.0787563	0.573889	2.44832	13.982	0.041896	3.36579	0.158126	0.786354	1.9732
GLYR1	5.1391	2.9082	0.0798707	0.573889	2.44832	13.982	0.125353	10.0917	0.842646	2.36151	1.96651
HPF1	1.46122	2.90938	0.0797983	0.573889	2.44832	13.982	0.0356324	2.86824	0.281931	0.547169	1.96694
MAU2	10.8443	2.91198	0.0796374	0.573889	2.44832	13.982	0.264286	21.2673	2.58392	3.43886	1.9679
MRPL21	10.8092	2.94512	0.0776251	0.573889	2.44832	13.982	0.261468	20.96	0.967841	3.43419	1.98007
MRPL33	5.47058	2.91117	0.0796873	0.573889	2.44832	13.982	0.133348	10.7316	1.54886	2.45169	1.9676
MYCBP2	0.76321	2.91671	0.0793468	0.573889	2.44832	13.982	0.0185802	1.49435	0.168003	-0.389848	1.96964
MYL3	9.87724	2.95469	0.0770544	0.573889	2.44832	13.982	0.238414	19.0908	0.490562	3.30411	1.98357
NELFB	1.03518	2.92073	0.0791008	0.573889	2.44832	13.982	0.0251784	2.02408	-0.561094	0.0498872	1.97112
NR3C1	2.12474	2.93126	0.0784598	0.573889	2.44832	13.982	0.0515564	4.13953	0.0617185	1.08728	1.97499
RPRD1A	0.763706	2.92498	0.0788411	0.573889	2.44832	13.982	0.0185575	1.49109	-0.565906	-0.388911	1.97269
RPS9	8.55206	2.9466	0.0775368	0.573889	2.44832	13.982	0.206801	16.5749	1.04339	3.09627	1.98061
SAP130	3.13017	2.95286	0.0771635	0.573889	2.44832	13.982	0.0755859	6.05376	-0.116766	1.64624	1.9829
SAPCD2	5.35629	2.94197	0.0778142	0.573889	2.44832	13.982	0.129657	10.3975	-1.75977	2.42124	1.97892
SCLY	6.60445	2.95812	0.0768515	0.573889	2.44832	13.982	0.159294	12.7503	-1.20861	2.72344	1.98481
SEC14L1	13.438	2.91371	0.079531	0.573889	2.44832	13.982	0.327368	26.3383	2.73942	3.74824	1.96854
SUMO1	10.0559	2.93361	0.0783175	0.573889	2.44832	13.982	0.243876	19.5758	-1.66411	3.32997	1.97585
SWAP70	1.19853	2.91557	0.0794168	0.573889	2.44832	13.982	0.0291855	2.34761	-0.481552	0.261265	1.96922
TMOD3	0.626975	2.91245	0.0796086	0.573889	2.44832	13.982	0.0152784	1.2294	-0.618457	-0.673521	1.96807
TUBGCP2	1.01732	2.94063	0.0778943	0.573889	2.44832	13.982	0.0246331	1.97568	0.467805	0.0247721	1.97843
VPS13A	2.71375	2.93618	0.0781626	0.573889	2.44832	13.982	0.0657758	5.27822	1.02796	1.44029	1.97679
ZGPAT	2.94262	2.93493	0.0782375	0.573889	2.44832	13.982	0.0713431	5.7258	-0.924565	1.5571	1.97634
BAP1	4.59079	2.90008	0.0803748	0.574853	2.44832	13.982	0.112186	9.04021	-0.883558	2.19874	1.9635
BLOC1S2	6.76716	2.8998	0.0803923	0.574853	2.44832	13.982	0.165381	13.3272	-1.86395	2.75855	1.9634
CHD3	1.4945	2.90114	0.0803085	0.574853	2.44832	13.982	0.0365126	2.9419	0.45335	0.579665	1.9639
RAI14	4.74424	2.90178	0.0802689	0.574853	2.44832	13.982	0.115891	9.3369	-1.22293	2.24618	1.96413
HADH	1.29552	2.89316	0.0808071	0.576431	2.44832	13.982	0.0317091	2.55724	0.542212	0.373526	1.96094
MRPS27	4.47209	2.89452	0.080722	0.576431	2.44832	13.982	0.109425	8.82339	0.859585	2.16095	1.96144
APOBEC3C	3.90297	2.88917	0.081057	0.5774	2.44832	13.982	0.0956167	7.71476	1.09968	1.96457	1.95946
HOMER3	2.77069	2.88789	0.0811375	0.5774	2.44832	13.982	0.0678975	5.47908	-0.409618	1.47024	1.95899
APPL2	26.5254	2.87945	0.0816705	0.57846	2.44832	13.982	0.651287	52.6081	3.61305	4.7293	1.95585
ISY1	18.7338	2.87936	0.0816764	0.57846	2.44832	13.982	0.459986	37.156	-0.113247	4.22757	1.95582
PPIP5K1	2.11168	2.88012	0.0816281	0.57846	2.44832	13.982	0.0518407	4.18713	-0.676876	1.07839	1.9561
RAD18	2.41072	2.88	0.0816361	0.57846	2.44832	13.982	0.0591838	4.7803	-0.446602	1.26946	1.95606
TRIM33	0.88404	2.87652	0.0818571	0.579049	2.44832	13.982	0.0217209	1.75512	-0.427477	-0.177816	1.95476
UBR4	0.763257	2.87114	0.0821997	0.580089	2.44832	13.982	0.0187766	1.51816	0.370341	-0.389759	1.95276
ZNF451	3.33536	2.87151	0.0821758	0.580089	2.44832	13.982	0.0820447	6.63334	-0.515573	1.73784	1.9529
NTPCR	1.94528	2.86862	0.0823609	0.580537	2.44832	13.982	0.0478831	3.87267	0.826181	0.959978	1.95182
PLD3	8.77522	2.86665	0.0824867	0.580733	2.44832	13.982	0.216101	17.4817	-1.5618	3.13344	1.95109
NDUFAF7	1.62941	2.86136	0.0828267	0.582436	2.44832	13.982	0.0401756	3.25205	-0.866685	0.704348	1.94911
NKIRAS2	11.6289	2.85527	0.08322	0.58443	2.44832	13.982	0.287137	23.2591	2.45297	3.53965	1.94683
PI4KA	2.24614	2.85393	0.0833071	0.58443	2.44832	13.982	0.0554781	4.49463	0.999528	1.16745	1.94633
NUP88	1.05	2.84725	0.0837411	0.585858	2.44832	13.982	0.0259747	2.10602	0.134589	0.070385	1.94383
STAM	2.64872	2.84662	0.0837826	0.585858	2.44832	13.982	0.0655336	5.31383	-0.76152	1.40529	1.94359
UQCRFS1	21.7171	2.84625	0.0838068	0.585858	2.44832	13.982	0.537364	43.5743	-2.62011	4.44076	1.94345
EIF4H	1.9136	2.83785	0.0843571	0.586812	2.44832	13.982	0.0474432	3.8509	-0.969191	0.936289	1.9403
HSBP1	16.0244	2.83938	0.0842564	0.586812	2.44832	13.982	0.397145	32.2299	-2.75334	4.0022	1.94087
MBIP	5.70637	2.83662	0.0844376	0.586812	2.44832	13.982	0.141517	11.4884	-1.40776	2.51257	1.93984
SPTBN2	2.61151	2.84141	0.0841235	0.586812	2.44832	13.982	0.064692	5.24878	-0.576853	1.38488	1.94163
UBAP1	8.00995	2.84097	0.0841519	0.586812	2.44832	13.982	0.198442	16.1014	-1.71546	3.00179	1.94147
KCTD9	3.60756	2.83391	0.0846163	0.587366	2.44832	13.982	0.0895239	7.26988	-1.26467	1.85102	1.93882
DOCK11	0.852833	2.82955	0.084905	0.588681	2.44832	13.982	0.0211854	1.72126	-0.623479	-0.229665	1.93717
NCL	3.9249	2.82046	0.0855095	0.591722	2.44832	13.982	0.0977095	7.94712	0.733281	1.97266	1.93375
PRPF40A	1.46383	2.81996	0.085543	0.591722	2.44832	13.982	0.0364461	2.96449	-0.887803	0.549751	1.93356
CEBPZ	9.15135	2.81762	0.0856993	0.592114	2.44832	13.982	0.227974	18.5483	1.74248	3.19399	1.93267
KIF14	2.31998	2.81451	0.0859078	0.592317	2.44832	13.982	0.0578371	4.70742	-0.384172	1.21411	1.9315
KIF2A	4.40414	2.81393	0.0859469	0.592317	2.44832	13.982	0.10981	8.93818	1.39525	2.13886	1.93128
KLHL11	2.35264	2.81272	0.0860282	0.592317	2.44832	13.982	0.0586764	4.77673	-0.608474	1.23428	1.93082
ARFIP2	2.56887	2.80995	0.0862142	0.592752	2.44832	13.982	0.0641115	5.22088	-1.19673	1.36113	1.92977
KDM1A	0.926051	2.80612	0.0864732	0.592752	2.44832	13.982	0.0231327	1.88465	-0.0271696	-0.110836	1.92832
NT5C3A	5.96849	2.80586	0.0864908	0.592752	2.44832	13.982	0.149102	12.1478	-1.7134	2.57737	1.92822
ZNF787	17.2337	2.80867	0.0863009	0.592752	2.44832	13.982	0.430234	35.0411	2.90069	4.10716	1.92929
IFIT2	2.73978	2.80093	0.0868252	0.592989	2.44832	13.982	0.0685244	5.58617	0.692438	1.45406	1.92635
MRPS31	1.7945	2.80176	0.0867686	0.592989	2.44832	13.982	0.0448733	3.65775	0.743084	0.843583	1.92667
NDUFAB1	12.2744	2.80144	0.0867901	0.592989	2.44832	13.982	0.306956	25.0218	-2.43308	3.61758	1.92655
TECR	36.407	2.79935	0.0869324	0.593039	2.44832	13.982	0.91092	74.2727	3.98598	5.18615	1.92575
COG1	0.752441	2.78895	0.0876431	0.593115	2.44832	13.982	0.0188735	1.54075	0.351013	-0.410349	1.9218
ELL	3.00703	2.79063	0.0875275	0.593115	2.44832	13.982	0.0753948	6.15369	0.423972	1.58834	1.92244
IGBP1	0.816112	2.7911	0.0874955	0.593115	2.44832	13.982	0.02046	1.66984	-0.640437	-0.293162	1.92262
KDM3B	0.373784	2.79017	0.0875592	0.593115	2.44832	13.982	0.00937287	0.76505	-0.35392	-1.41972	1.92226
OPTN	1.89028	2.79353	0.0873292	0.593115	2.44832	13.982	0.0473617	3.86432	-0.98847	0.918601	1.92354
PUM3	4.287	2.79344	0.0873356	0.593115	2.44832	13.982	0.107415	8.76426	-1.16696	2.09997	1.92351
RCSD1	9.95509	2.79659	0.0871202	0.593115	2.44832	13.982	0.249245	20.329	-3.00706	3.31543	1.9247
ARAP1	1.14376	2.782	0.0881217	0.594321	2.44832	13.982	0.028737	2.34788	0.779712	0.193779	1.91915
UBE2O	0.806289	2.78378	0.0879986	0.594321	2.44832	13.982	0.0202494	1.65408	0.080325	-0.310632	1.91983
ZNF106	5.26278	2.78275	0.0880701	0.594321	2.44832	13.982	0.132204	10.8005	1.90398	2.39583	1.91944
C1QBP	1.25672	2.77698	0.0884695	0.595989	2.44832	13.982	0.0316136	2.58444	0.101296	0.329662	1.91723
GEMIN4	0.581763	2.7644	0.089347	0.598281	2.44832	13.982	0.0146794	1.20184	0.373466	-0.781497	1.91242
GTPBP10	2.16946	2.76667	0.0891881	0.598281	2.44832	13.982	0.054711	4.4781	-0.348153	1.11733	1.91329
PC	1.94026	2.76344	0.0894145	0.598281	2.44832	13.982	0.0489693	4.00967	0.414118	0.956247	1.91205
RAPGEF1	4.82131	2.77059	0.0889138	0.598281	2.44832	13.982	0.121471	9.93786	-0.992624	2.26943	1.91479
RPL31	8.32641	2.76757	0.0891251	0.598281	2.44832	13.982	0.209936	17.1814	1.34939	3.05769	1.91363
UBL7	6.68506	2.76591	0.0892411	0.598281	2.44832	13.982	0.16862	13.8028	-1.77892	2.74094	1.913
PKIG	72.2272	2.75813	0.0897889	0.599434	2.44832	13.982	1.82528	149.55	6.25684	6.17447	1.91001
PMS2CL	487.42	2.75936	0.0897016	0.599434	2.44832	13.982	12.3141	1008.78	12.4835	8.92902	1.91049
TMOD2	9.41725	2.75203	0.0902201	0.601637	2.44832	13.982	0.238342	19.5421	2.26559	3.23531	1.90767
TRIM4	9.11508	2.74965	0.0903893	0.601997	2.44832	13.982	0.230829	18.9314	1.82023	3.18826	1.90676
ZC3HAV1	1.56372	2.74842	0.090477	0.601997	2.44832	13.982	0.0396115	3.2492	-0.813565	0.644982	1.90628
CKAP2	9.38603	2.73957	0.0911091	0.605524	2.44832	13.982	0.238281	19.5659	1.91327	3.23052	1.90287
RINT1	5.13417	2.73026	0.09178	0.60794	2.44832	13.982	0.130641	10.7391	-1.40556	2.36013	1.89928
RPF2	9.10425	2.73133	0.0917023	0.60794	2.44832	13.982	0.231599	19.0358	1.09385	3.18654	1.89969
UNC13D	2.28916	2.73196	0.0916574	0.60794	2.44832	13.982	0.058224	4.78524	-0.437639	1.19482	1.89993
SPRYD3	3.01884	2.72768	0.0919667	0.608497	2.44832	13.982	0.0768644	6.32043	1.27576	1.59399	1.89828
ZBTB33	1.573	2.72504	0.0921588	0.609089	2.44832	13.982	0.0400774	3.29653	0.23421	0.653518	1.89725
GFM2	2.62392	2.71847	0.0926371	0.611161	2.44832	13.982	0.0669624	5.51222	-0.329232	1.39173	1.89471
PTCD1	5.39589	2.71791	0.0926781	0.611161	2.44832	13.982	0.137722	11.3378	-0.654286	2.43186	1.89449
WDR34	12.3116	2.71407	0.0929595	0.612336	2.44832	13.982	0.314536	25.9055	1.93419	3.62194	1.893
MORC2	2.18078	2.7111	0.0931783	0.613097	2.44832	13.982	0.055756	4.59376	-0.449871	1.12485	1.89185
RPL13A	9.27599	2.70368	0.0937258	0.616016	2.44832	13.982	0.2376	19.5932	0.91567	3.2135	1.88896
CCDC97	1.21195	2.70155	0.0938837	0.616371	2.44832	13.982	0.0310601	2.56195	0.332769	0.277327	1.88813
CENPU	48.6348	2.6967	0.0942445	0.616772	2.44832	13.982	1.24795	102.995	5.03848	5.60392	1.88624
KMT2A	5.00884	2.69686	0.0942323	0.616772	2.44832	13.982	0.128519	10.6067	-1.62923	2.32448	1.8863
MRPL41	3.98117	2.69515	0.0943604	0.616772	2.44832	13.982	0.102195	8.43585	1.16119	1.99319	1.88563
MYO5C	4.87912	2.69594	0.0943009	0.616772	2.44832	13.982	0.12522	10.3355	-1.46	2.28662	1.88594
CFAP100	108.197	2.67755	0.0956843	0.624737	2.44832	13.982	2.78977	230.77	-8.76012	6.75752	1.87874
LEMD3	20.4824	2.67141	0.0961513	0.625792	2.44832	13.982	0.528949	43.7866	-3.26405	4.35631	1.87633
MAPK3	3.03068	2.67127	0.0961622	0.625792	2.44832	13.982	0.0782687	6.47922	1.07854	1.59964	1.87628
MKL2	5.35416	2.6728	0.0960456	0.625792	2.44832	13.982	0.13822	11.44	1.38467	2.42066	1.87688
ASCC2	1.6778	2.65141	0.09769	0.626974	2.44832	13.982	0.0435512	3.61381	-0.205878	0.746573	1.86845
CDC20	11.3333	2.66137	0.0969203	0.626974	2.44832	13.982	0.293429	24.3193	2.63503	3.50249	1.87238
CTU2	3.02309	2.65205	0.0976399	0.626974	2.44832	13.982	0.078458	6.50982	1.22462	1.59602	1.86871
ECD	4.03201	2.65589	0.0973425	0.626974	2.44832	13.982	0.104539	8.66984	1.59461	2.0115	1.87022
GNL1	1.58065	2.65016	0.0977872	0.626974	2.44832	13.982	0.0410427	3.40616	-0.0253602	0.660521	1.86796
GTF2B	2.72437	2.6497	0.0978227	0.626974	2.44832	13.982	0.0707484	5.87179	-1.06245	1.44592	1.86778
LTN1	1.65125	2.65618	0.0973201	0.626974	2.44832	13.982	0.0428094	3.55023	0.23499	0.723563	1.87034
NCAPD2	1.0356	2.65084	0.0977345	0.626974	2.44832	13.982	0.0268852	2.23105	0.233933	0.0504627	1.86823
PITPNM1	3.32502	2.65706	0.0972522	0.626974	2.44832	13.982	0.0861829	7.14649	0.942285	1.73336	1.87069
PSMB6	19.5666	2.65127	0.0977004	0.626974	2.44832	13.982	0.507913	42.1465	4.12309	4.29032	1.8684
RPS14	2.78927	2.6523	0.0976209	0.626974	2.44832	13.982	0.0723851	6.00576	0.0481516	1.47989	1.8688
TGS1	1.38737	2.65867	0.0971278	0.626974	2.44832	13.982	0.0359451	2.98008	0.0559755	0.472354	1.87132
VPS16	1.43746	2.66429	0.0966955	0.626974	2.44832	13.982	0.0371894	3.08117	0.191129	0.523525	1.87354
ZNF574	11.4827	2.66228	0.0968501	0.626974	2.44832	13.982	0.297229	24.6315	-0.0235392	3.52139	1.87274
GABPA	1.61448	2.64827	0.0979339	0.62701	2.44832	13.982	0.0419414	3.48153	-0.907742	0.691068	1.86721
PDIA5	1.2677	2.64523	0.0981708	0.627849	2.44832	13.982	0.0329584	2.73686	0.553886	0.342211	1.86601
CRKL	1.43836	2.64339	0.0983147	0.628092	2.44832	13.982	0.0374133	3.10747	-0.722478	0.524428	1.86528
TTI2	1.93432	2.63996	0.0985835	0.629133	2.44832	13.982	0.0503585	4.18439	-0.173256	0.951829	1.86392
AP5M1	7.69129	2.63822	0.0987196	0.629324	2.44832	13.982	0.200326	16.649	-1.68819	2.94323	1.86323
ATP11A	24.535	2.63515	0.0989611	0.630187	2.44832	13.982	0.639545	53.1718	1.97475	4.61677	1.86202
TMSB15A|TMSB15B	68.1217	2.63318	0.0991167	0.630501	2.44832	13.982	1.77661	147.742	-4.87549	6.09004	1.86123
ZNF330	6.76677	2.63084	0.0993012	0.630999	2.44832	13.982	0.176584	14.6888	-1.57731	2.75847	1.86031
TES	3.24435	2.6294	0.0994152	0.631048	2.44832	13.982	0.0846957	7.04646	-1.01268	1.69793	1.85973
PBDC1	1.41235	2.62658	0.0996393	0.631794	2.44832	13.982	0.0368975	3.07081	-0.816796	0.4981	1.85861
PIAS2	1.79586	2.6239	0.0998523	0.632469	2.44832	13.982	0.0469495	3.90865	0.600969	0.844678	1.85754
ARHGAP30	1.84467	2.61607	0.100478	0.633215	2.44832	13.982	0.0483243	4.02689	0.92829	0.883361	1.85442
ASB7	6.77487	2.61574	0.100503	0.633215	2.44832	13.982	0.177495	14.7913	2.04474	2.76019	1.85429
COG6	1.00251	2.61828	0.100301	0.633215	2.44832	13.982	0.0262473	2.18662	0.341905	0.00361424	1.8553
HEATR1	9.06498	2.61581	0.100499	0.633215	2.44832	13.982	0.237489	19.7907	-0.974122	3.1803	1.85432
NFATC2	12.4052	2.61861	0.100274	0.633215	2.44832	13.982	0.324759	27.0541	2.29294	3.63287	1.85544
LYSMD2	6.6782	2.61254	0.10076	0.633425	2.44832	13.982	0.175109	14.5981	-1.6947	2.73946	1.85302
NELFA	1.98296	2.61207	0.100799	0.633425	2.44832	13.982	0.0520017	4.33541	-0.695099	0.987657	1.85283
SRP14	5.19424	2.61134	0.100857	0.633425	2.44832	13.982	0.136241	11.3595	-1.69294	2.37691	1.85254
GDPD3	24.8001	2.60813	0.101116	0.633708	2.44832	13.982	0.651036	54.3029	1.52591	4.63227	1.85125
TBC1D24	1.38917	2.60926	0.101025	0.633708	2.44832	13.982	0.0364569	3.04046	0.344235	0.474224	1.8517
DHX30	1.64119	2.60163	0.101642	0.634326	2.44832	13.982	0.0431574	3.60258	0.400075	0.714743	1.84865
KIN	2.07851	2.60165	0.10164	0.634326	2.44832	13.982	0.0546572	4.56251	1.13128	1.05555	1.84866
RPLP1	13.4971	2.60376	0.101469	0.634326	2.44832	13.982	0.354728	29.6034	2.42928	3.75458	1.8495
SMN1	2.49257	2.60206	0.101607	0.634326	2.44832	13.982	0.0655382	5.47054	-0.921823	1.31763	1.84882
ANKRD16	60.472	2.59147	0.10247	0.63488	2.44832	13.982	1.59448	133.263	-5.69629	5.9182	1.84458
C4ORF46	27.5176	2.59537	0.102151	0.63488	2.44832	13.982	0.724812	60.5495	4.12692	4.78228	1.84614
EPHX1	23.3967	2.59527	0.10216	0.63488	2.44832	13.982	0.616286	51.4841	3.01047	4.54823	1.8461
FBXL18	16.4673	2.58566	0.102948	0.63488	2.44832	13.982	0.43487	36.3708	2.50354	4.04153	1.84224
HN1	49.6104	2.59194	0.102432	0.63488	2.44832	13.982	1.30793	109.307	-4.62782	5.63257	1.84476
KARS	5.70409	2.5967	0.102043	0.63488	2.44832	13.982	0.150193	12.5449	1.52613	2.512	1.84667
LRRC14	6.19835	2.58936	0.102644	0.63488	2.44832	13.982	0.163525	13.6705	-1.4663	2.63188	1.84373
MED26	4.06225	2.58582	0.102935	0.63488	2.44832	13.982	0.107271	8.97157	-0.949388	2.02228	1.8423
MTA2	1.14248	2.58522	0.102984	0.63488	2.44832	13.982	0.0301743	2.52379	-0.603981	0.192174	1.84206
P4HA1	2.78205	2.58988	0.102601	0.63488	2.44832	13.982	0.0733859	6.13458	0.304215	1.47615	1.84394
PSMD1	2.65686	2.5846	0.103036	0.63488	2.44832	13.982	0.0701824	5.87053	0.794846	1.40972	1.84181
SLC25A24	164.631	2.58446	0.103047	0.63488	2.44832	13.982	4.34898	363.784	7.68704	7.36309	1.84175
SLC44A1	94.8014	2.58245	0.103213	0.63488	2.44832	13.982	2.50566	209.644	6.26203	6.56684	1.84095
TTC26	4.8501	2.58226	0.103228	0.63488	2.44832	13.982	0.128197	10.7263	-1.43091	2.27801	1.84087
AGAP2	1.37298	2.5511	0.105839	0.636584	2.44832	13.982	0.0365958	3.07353	0.545206	0.457311	1.82827
ATP6V1C1	1.04289	2.573	0.103997	0.636584	2.44832	13.982	0.0276339	2.31472	-0.358656	0.0605851	1.83714
BCAP31	27.565	2.54702	0.106187	0.636584	2.44832	13.982	0.735538	61.8052	3.50445	4.78476	1.82661
BCAS3	2.31733	2.55435	0.105563	0.636584	2.44832	13.982	0.0617124	5.18093	-0.668936	1.21246	1.82959
BLOC1S3	21.2779	2.54803	0.106101	0.636584	2.44832	13.982	0.56762	47.6898	2.78743	4.41128	1.82702
C18ORF8	1.41268	2.56833	0.104387	0.636584	2.44832	13.982	0.0374795	3.14119	0.176292	0.498437	1.83525
C9ORF114	10.9068	2.55401	0.105592	0.636584	2.44832	13.982	0.290485	24.388	1.91068	3.44716	1.82945
CENPE	7.44945	2.56382	0.104765	0.636584	2.44832	13.982	0.197879	16.5934	1.81839	2.89713	1.83343
CRIP2	28.4373	2.56904	0.104328	0.636584	2.44832	13.982	0.754317	63.2147	-4.52641	4.82971	1.83553
EFCAB2	6.09756	2.55776	0.105275	0.636584	2.44832	13.982	0.162234	13.6144	-1.72916	2.60823	1.83097
EPS15L1	1.24736	2.55549	0.105467	0.636584	2.44832	13.982	0.033208	2.78752	-0.686296	0.318878	1.83005
FAM107B	34.9598	2.5516	0.105797	0.636584	2.44832	13.982	0.931702	78.245	-3.72889	5.12763	1.82847
HPCAL1	1.44723	2.57404	0.10391	0.636584	2.44832	13.982	0.0383374	3.21088	-0.832566	0.533298	1.83755
LGMN	11.3909	2.56032	0.105059	0.636584	2.44832	13.982	0.30286	25.4076	1.63151	3.50981	1.83201
NFAT5	81.6232	2.55685	0.105353	0.636584	2.44832	13.982	2.17223	182.31	6.77845	6.35091	1.8306
PAFAH1B3	1.58255	2.56314	0.104822	0.636584	2.44832	13.982	0.0420448	3.52603	-0.743076	0.662251	1.83315
PDCD10	2.33946	2.56332	0.104806	0.636584	2.44832	13.982	0.0621511	5.2121	0.939537	1.22618	1.83322
QARS	1.89422	2.56922	0.104312	0.636584	2.44832	13.982	0.050243	4.21047	0.652531	0.921605	1.83561
QKI	1.07183	2.54852	0.106059	0.636584	2.44832	13.982	0.0285887	2.4018	0.787965	0.10007	1.82722
RPL10A	13.8454	2.57735	0.103635	0.636584	2.44832	13.982	0.366441	30.6783	1.3133	3.79133	1.83889
SERBP1	7.68784	2.55053	0.105888	0.636584	2.44832	13.982	0.204946	17.2137	1.21991	2.94258	1.82803
SPATA13	4.5802	2.54806	0.106098	0.636584	2.44832	13.982	0.122183	10.2654	1.36368	2.19541	1.82703
TAF1	1.63289	2.5636	0.104784	0.636584	2.44832	13.982	0.0433769	3.63755	-0.528729	0.70743	1.83333
ZNF414	16.0449	2.55756	0.105292	0.636584	2.44832	13.982	0.426918	35.8271	2.71778	4.00404	1.83089
ZNF579	3.81247	2.56669	0.104524	0.636584	2.44832	13.982	0.101192	8.48269	-1.02497	1.93072	1.83458
ARHGAP27	2.62751	2.53175	0.107498	0.639552	2.44832	13.982	0.0704045	5.92686	-0.909152	1.3937	1.82038
DICER1	0.840799	2.53945	0.106835	0.639552	2.44832	13.982	0.022482	1.89083	-0.0383269	-0.250167	1.82352
DNAJC8	1.88172	2.53659	0.10708	0.639552	2.44832	13.982	0.0503541	4.23647	-0.884178	0.912051	1.82236
GATC	8.63296	2.53166	0.107506	0.639552	2.44832	13.982	0.231327	19.474	-2.07485	3.10986	1.82035
GNPNAT1	6.4917	2.53122	0.107544	0.639552	2.44832	13.982	0.173971	14.6463	1.04142	2.6986	1.82017
LACTB2	11.8038	2.53238	0.107444	0.639552	2.44832	13.982	0.316231	26.6192	-2.40035	3.56119	1.82064
OSBPL11	2.70546	2.53552	0.107173	0.639552	2.44832	13.982	0.0724184	6.09361	-1.16839	1.43587	1.82192
TNIP1	1.548	2.53865	0.106903	0.639552	2.44832	13.982	0.0414008	3.48232	0.914393	0.63041	1.8232
AP3B1	1.14567	2.52566	0.108027	0.640508	2.44832	13.982	0.0307496	2.59051	0.517861	0.19619	1.81789
MRTO4	1.79871	2.52715	0.107897	0.640508	2.44832	13.982	0.0482573	4.06471	0.604384	0.84696	1.8185
UCHL5	0.772976	2.52564	0.108028	0.640508	2.44832	13.982	0.0207467	1.74781	0.370189	-0.371504	1.81788
ELMSAN1	3.58281	2.52351	0.108214	0.640968	2.44832	13.982	0.0962189	8.1081	1.60612	1.84109	1.81701
AGTPBP1	2.25514	2.51813	0.108684	0.642374	2.44832	13.982	0.0606533	5.11442	1.0787	1.17322	1.81481
CHUK	5.36869	2.51766	0.108725	0.642374	2.44832	13.982	0.144412	12.1779	-1.50707	2.42457	1.81462
CORO7	3.11169	2.51385	0.109059	0.642374	2.44832	13.982	0.0837894	7.06899	1.33638	1.6377	1.81305
PRC1	1.92804	2.51528	0.108934	0.642374	2.44832	13.982	0.0518964	4.37754	-0.266662	0.947135	1.81364
RAB5A	4.03109	2.51442	0.109009	0.642374	2.44832	13.982	0.108529	9.15556	-0.906425	2.01117	1.81329
SCAF1	1.22445	2.51338	0.109101	0.642374	2.44832	13.982	0.0329753	2.78216	-0.08051	0.29213	1.81286
PPP4R3B	0.611983	2.50698	0.109665	0.644018	2.44832	13.982	0.0165104	1.39408	0.571416	-0.708437	1.81023
SCPEP1	4.18576	2.50652	0.109705	0.644018	2.44832	13.982	0.11294	9.53681	1.09051	2.06549	1.81004
SLITRK1	8.43846	2.50788	0.109585	0.644018	2.44832	13.982	0.2276	19.2157	2.17304	3.07698	1.8106
ERBB2	41.0459	2.50321	0.109999	0.645101	2.44832	13.982	1.10852	93.6424	4.7401	5.35917	1.80868
BIRC2	1.09153	2.47814	0.11225	0.647317	2.44832	13.982	0.029686	2.51542	0.246198	0.126351	1.79832
CCNL2	3.88033	2.48714	0.111436	0.647317	2.44832	13.982	0.105266	8.90982	-1.16039	1.95618	1.80204
FLNB	0.598328	2.47613	0.112433	0.647317	2.44832	13.982	0.0162818	1.37996	-0.54667	-0.74099	1.79748
GDPGP1	1.20917	2.48873	0.111293	0.647317	2.44832	13.982	0.0327879	2.77467	-0.647421	0.274016	1.8027
GPX1	16.796	2.4838	0.111737	0.647317	2.44832	13.982	0.45607	38.6179	-3.86455	4.07004	1.80066
GRHPR	1.98584	2.4753	0.112509	0.647317	2.44832	13.982	0.0540517	4.58161	0.668934	0.989751	1.79714
HMMR	2.40737	2.48895	0.111273	0.647317	2.44832	13.982	0.0652742	5.52366	-0.236307	1.26746	1.80279
ILK	1.19369	2.49581	0.110658	0.647317	2.44832	13.982	0.0323043	2.73138	-0.780791	0.255433	1.80563
MFN2	2.75352	2.47475	0.112558	0.647317	2.44832	13.982	0.0749581	6.35414	-1.20738	1.46128	1.79691
MPRIP	1.7263	2.47686	0.112366	0.647317	2.44832	13.982	0.0469666	3.98029	0.558682	0.787682	1.79779
MRPL14	11.3402	2.48102	0.111988	0.647317	2.44832	13.982	0.308166	26.103	-2.40918	3.50337	1.79951
NDC80	2.07895	2.49287	0.110921	0.647317	2.44832	13.982	0.0563077	4.76262	0.815476	1.05586	1.80441
NXF1	2.71593	2.49327	0.110885	0.647317	2.44832	13.982	0.0735519	6.22086	-0.668594	1.44145	1.80458
POLE	1.8506	2.47845	0.112222	0.647317	2.44832	13.982	0.0503259	4.26416	0.296162	0.887994	1.79844
RUFY3	0.627661	2.47615	0.11243	0.647317	2.44832	13.982	0.0170799	1.4476	-0.299175	-0.671942	1.79749
SEC63	198.822	2.48209	0.111892	0.647317	2.44832	13.982	5.4013	457.453	-8.89539	7.63533	1.79995
SLC12A9	9.57385	2.47702	0.112352	0.647317	2.44832	13.982	0.26046	22.0728	1.78468	3.2591	1.79785
SNRPE	86.7927	2.49244	0.11096	0.647317	2.44832	13.982	2.35103	198.865	-5.21656	6.4395	1.80424
UCKL1	0.909536	2.48457	0.111668	0.647317	2.44832	13.982	0.0246918	2.09059	-0.537106	-0.136798	1.80098
VPS4B	1.80793	2.49039	0.111144	0.647317	2.44832	13.982	0.0490013	4.14588	-0.821409	0.854342	1.80339
DNAJB11	2.9994	2.47094	0.112906	0.647621	2.44832	13.982	0.0817398	6.93224	1.23227	1.58468	1.79532
PIKFYVE	0.899324	2.47256	0.112758	0.647621	2.44832	13.982	0.0244971	2.07716	0.401643	-0.153088	1.796
RPS6KB2	1.60796	2.47059	0.112938	0.647621	2.44832	13.982	0.0438245	3.71686	-0.572223	0.685234	1.79518
HEATR6	2.29329	2.46351	0.113588	0.648213	2.44832	13.982	0.0626282	5.31624	0.953249	1.19742	1.79223
MCM4	1.51263	2.4665	0.113313	0.648213	2.44832	13.982	0.041274	3.5023	0.527795	0.59706	1.79348
TMLHE	9.6596	2.46748	0.113223	0.648213	2.44832	13.982	0.263501	22.3566	2.1496	3.27196	1.79389
VPS33A	1.42008	2.46417	0.113527	0.648213	2.44832	13.982	0.0387741	3.2911	-0.708607	0.505967	1.79251
ZHX3	6.06302	2.46588	0.113369	0.648213	2.44832	13.982	0.165466	14.0416	-1.87411	2.60004	1.79322
CMSS1	1.09365	2.46195	0.113731	0.648408	2.44832	13.982	0.02988	2.53687	0.593419	0.129149	1.79159
MTHFD1L	3.35519	2.45744	0.114148	0.648914	2.44832	13.982	0.0917861	7.79712	-0.69416	1.74639	1.7897
NFATC2IP	4.82416	2.4576	0.114133	0.648914	2.44832	13.982	0.131966	11.2102	-1.63316	2.27028	1.78977
TXNDC16	3.19629	2.4584	0.114059	0.648914	2.44832	13.982	0.0874154	7.42496	-0.759014	1.6764	1.79011
MAPK8	6.61854	2.45457	0.114414	0.649345	2.44832	13.982	0.181208	15.3988	1.07312	2.72651	1.78851
POLR1E	1.53814	2.45426	0.114442	0.649345	2.44832	13.982	0.0421161	3.57911	-0.618313	0.621185	1.78838
OSBPL9	1.83791	2.45205	0.114648	0.649892	2.44832	13.982	0.050356	4.28051	0.928128	0.878063	1.78745
PYGO2	14.1977	2.44777	0.115046	0.651527	2.44832	13.982	0.389472	33.1244	-2.66337	3.82759	1.78566
ALKBH5	2.53993	2.42779	0.116929	0.651619	2.44832	13.982	0.0700769	5.97463	-1.26174	1.34479	1.77728
ASS1	0.83523	2.4404	0.115737	0.651619	2.44832	13.982	0.0229605	1.95455	0.422327	-0.259754	1.78257
CDK1	4.64431	2.43436	0.116306	0.651619	2.44832	13.982	0.127894	10.8952	-1.67069	2.21546	1.78004
CNOT7	1.3364	2.44023	0.115753	0.651619	2.44832	13.982	0.0367394	3.12756	0.799857	0.418352	1.78251
CRADD	2.0218	2.42911	0.116804	0.651619	2.44832	13.982	0.0557604	4.75327	-0.888138	1.01564	1.77783
EXOC3	1.15723	2.44146	0.115637	0.651619	2.44832	13.982	0.0318026	2.70689	-0.401477	0.210678	1.78302
FARS2	2.58491	2.43534	0.116214	0.651619	2.44832	13.982	0.0711628	6.06159	-0.979366	1.37012	1.78045
FBXO45	1.9777	2.4435	0.115446	0.651619	2.44832	13.982	0.0543188	4.6222	-0.954638	0.983826	1.78388
GEMIN2	1.02402	2.43242	0.11649	0.651619	2.44832	13.982	0.028215	2.4042	0.629629	0.0342431	1.77923
GPI	1.03741	2.42899	0.116815	0.651619	2.44832	13.982	0.0286124	2.43909	-0.596163	0.0529931	1.77778
PPP2R4	5.01173	2.43326	0.116411	0.651619	2.44832	13.982	0.138056	11.7625	-0.966284	2.32531	1.77958
RAB29	19.0637	2.42923	0.116793	0.651619	2.44832	13.982	0.525751	44.8167	2.12648	4.25276	1.77788
RPS3	3.22757	2.4372	0.116038	0.651619	2.44832	13.982	0.0888074	7.56283	0.507594	1.69045	1.78123
SNX6	1.3052	2.44202	0.115585	0.651619	2.44832	13.982	0.0358634	3.05231	0.354935	0.384273	1.78326
TRAP1	1.08536	2.42877	0.116836	0.651619	2.44832	13.982	0.0299368	2.55205	0.402808	0.118179	1.77769
WDSUB1	7.1043	2.43509	0.116237	0.651619	2.44832	13.982	0.195596	16.6612	-1.9088	2.82869	1.78035
ZC3H11A	10.2442	2.44605	0.115207	0.651619	2.44832	13.982	0.281157	23.9173	-1.30922	3.35673	1.78494
BRD2	0.952274	2.42515	0.117181	0.652317	2.44832	13.982	0.0262934	2.24246	0.395538	-0.0705511	1.77617
RIMS3	7.78602	2.42417	0.117274	0.652317	2.44832	13.982	0.215042	18.3423	1.70736	2.96089	1.77575
GANAB	1.12652	2.4213	0.117549	0.653036	2.44832	13.982	0.0311392	2.657	0.382754	0.171871	1.77454
SAP30	32.8019	2.42051	0.117623	0.653036	2.44832	13.982	0.906915	77.3912	3.58796	5.03571	1.77421
IARS	1.21231	2.41882	0.117786	0.653324	2.44832	13.982	0.0335346	2.86226	0.435746	0.277754	1.7735
LRRC47	1.66335	2.41695	0.117965	0.653425	2.44832	13.982	0.0460362	3.9302	0.763611	0.734088	1.77271
PBRM1	2.39848	2.41634	0.118024	0.653425	2.44832	13.982	0.0663942	5.66863	-0.686543	1.26212	1.77245
FLII	0.838752	2.41365	0.118282	0.653636	2.44832	13.982	0.0232363	1.98454	-0.266959	-0.253684	1.77132
NAA25	3.01091	2.41393	0.118256	0.653636	2.44832	13.982	0.083406	7.12319	0.581184	1.5902	1.77143
RSAD1	5.7333	2.41138	0.118502	0.65424	2.44832	13.982	0.158938	13.5781	1.78028	2.51937	1.77035
GUF1	4.71841	2.4085	0.11878	0.654558	2.44832	13.982	0.130913	11.1879	1.48553	2.2383	1.76914
SHANK3	5.07955	2.40866	0.118765	0.654558	2.44832	13.982	0.140926	12.0434	-0.770479	2.3447	1.7692
GIPC3	6.15466	2.4035	0.119265	0.656621	2.44832	13.982	0.171011	14.6238	-1.60366	2.62168	1.76702
COA4	50.2553	2.3842	0.121158	0.656927	2.44832	13.982	1.40433	120.376	-4.04437	5.6512	1.75882
COMMD3	4.59192	2.38166	0.12141	0.656927	2.44832	13.982	0.128413	11.0107	-1.42339	2.1991	1.75773
DOT1L	2.78535	2.39733	0.119867	0.656927	2.44832	13.982	0.0775333	6.63519	1.37743	1.47786	1.7644
EEFSEC	0.854979	2.38825	0.120759	0.656927	2.44832	13.982	0.023863	2.04445	0.427417	-0.226039	1.76054
EIF2AK1	2.49616	2.38866	0.120718	0.656927	2.44832	13.982	0.0696607	5.96784	-0.920601	1.31971	1.76072
GRSF1	1.35466	2.38679	0.120903	0.656927	2.44832	13.982	0.0378256	3.24127	-0.501697	0.437926	1.75992
KSR1	5.95812	2.38349	0.121229	0.656927	2.44832	13.982	0.166529	14.2757	-1.38343	2.57486	1.75851
MLXIP	6.92139	2.39949	0.119656	0.656927	2.44832	13.982	0.192542	16.4731	0.873608	2.79106	1.76532
PAN2	1.72825	2.38153	0.121424	0.656927	2.44832	13.982	0.0483324	4.1443	-0.65613	0.789308	1.75767
PHGDH	2.98554	2.38971	0.120614	0.656927	2.44832	13.982	0.0832922	7.13473	-0.86756	1.57799	1.76116
RPS27	4.44223	2.39468	0.120126	0.656927	2.44832	13.982	0.12375	10.5938	-0.834013	2.15128	1.76328
SKA2	10.1132	2.39143	0.120445	0.656927	2.44832	13.982	0.282002	24.1509	-1.11304	3.33817	1.76189
SLIRP	6.15162	2.4005	0.119558	0.656927	2.44832	13.982	0.171078	14.6349	-1.44443	2.62097	1.76575
SMARCAD1	1.82423	2.38754	0.120828	0.656927	2.44832	13.982	0.0509258	4.36343	-0.61556	0.867284	1.76024
SRRT	0.907568	2.39219	0.120371	0.656927	2.44832	13.982	0.0253014	2.16663	0.246524	-0.139922	1.76222
STIM1	110.213	2.3941	0.120183	0.656927	2.44832	13.982	3.0708	262.9	-6.16689	6.78415	1.76303
STX4	67.6052	2.39924	0.11968	0.656927	2.44832	13.982	1.88081	160.919	4.17985	6.07906	1.76521
TDP1	2.79343	2.39351	0.120241	0.656927	2.44832	13.982	0.0778455	6.66504	-0.669744	1.48204	1.76278
TXN2	13.5334	2.38529	0.121051	0.656927	2.44832	13.982	0.378057	32.4017	-2.78246	3.75846	1.75928
AOAH	14.5886	2.37763	0.121811	0.657224	2.44832	13.982	0.408459	35.0405	-2.09287	3.86677	1.75601
KCNAB3	21.3525	2.37896	0.121679	0.657224	2.44832	13.982	0.597603	51.2582	-3.63154	4.41634	1.75658
TNFAIP3	2.16394	2.37808	0.121766	0.657224	2.44832	13.982	0.060579	5.1966	-0.930555	1.11366	1.7562
PDCD11	3.92517	2.37009	0.122564	0.660687	2.44832	13.982	0.110146	9.45788	0.763427	1.97276	1.75279
C1ORF52	11.9336	2.36571	0.123004	0.660905	2.44832	13.982	0.335312	28.8078	2.46059	3.57696	1.75091
DLL1	18.73	2.36001	0.123579	0.660905	2.44832	13.982	0.527175	45.3235	3.31605	4.22728	1.74847
ERCC8	12.7308	2.35975	0.123607	0.660905	2.44832	13.982	0.358349	30.8099	1.99017	3.67025	1.74835
ETFDH	18.8174	2.36498	0.123078	0.660905	2.44832	13.982	0.528849	45.4395	-2.99078	4.23399	1.7506
FAM120A	2.10029	2.3643	0.123146	0.660905	2.44832	13.982	0.0590389	5.07314	0.697074	1.07059	1.75031
GET4	1.88302	2.36521	0.123055	0.660905	2.44832	13.982	0.0529173	4.5466	0.961249	0.913051	1.7507
SCAMP4	16.9928	2.36299	0.123279	0.660905	2.44832	13.982	0.477853	41.068	1.76509	4.08685	1.74974
SMARCA4	1.50434	2.36329	0.123248	0.660905	2.44832	13.982	0.0422996	3.6352	-0.735021	0.589127	1.74987
SNX18	11.2809	2.36013	0.123568	0.660905	2.44832	13.982	0.317501	27.2965	-2.46709	3.49581	1.74852
TAF4	2.70874	2.35768	0.123815	0.661426	2.44832	13.982	0.0762936	6.56118	1.32833	1.43762	1.74747
NBEAL2	1.61529	2.35196	0.124398	0.662268	2.44832	13.982	0.0455743	3.92213	0.552973	0.691795	1.745
PHF23	7.74498	2.35373	0.124217	0.662268	2.44832	13.982	0.218402	18.7916	-2.17713	2.95326	1.74577
SLMAP	13.1419	2.35175	0.124419	0.662268	2.44832	13.982	0.370813	31.9131	1.35812	3.7161	1.74491
TOM1	1.24161	2.35262	0.12433	0.662268	2.44832	13.982	0.0350241	3.01393	-0.78534	0.312209	1.74529
ARHGEF2	2.12733	2.34818	0.124784	0.662891	2.44832	13.982	0.0600893	5.17372	0.153364	1.08904	1.74338
GTF3C6	9.67967	2.34644	0.124962	0.662891	2.44832	13.982	0.27356	23.5588	-0.351663	3.27496	1.74263
PTK7	18.0631	2.34623	0.124983	0.662891	2.44832	13.982	0.510519	43.9666	1.85591	4.17498	1.74254
RBX1	7.97231	2.34745	0.124858	0.662891	2.44832	13.982	0.225239	19.395	1.62513	2.995	1.74306
FAM160A2	6.46456	2.34141	0.125479	0.664925	2.44832	13.982	0.182975	15.7675	1.3986	2.69255	1.74046
TRAPPC8	1.61843	2.33929	0.125697	0.665488	2.44832	13.982	0.0458379	3.95102	0.735992	0.694591	1.73954
CDC5L	1.85632	2.33707	0.125927	0.665902	2.44832	13.982	0.052611	4.53609	-0.0843802	0.892443	1.73858
ITPK1	18.3445	2.33636	0.126	0.665902	2.44832	13.982	0.520025	44.8401	2.98074	4.19728	1.73828
ARID3A	2.37595	2.33434	0.126209	0.666417	2.44832	13.982	0.067394	5.81265	-0.0784877	1.2485	1.7374
HIST1H1E	3.54495	2.32855	0.12681	0.667844	2.44832	13.982	0.10073	8.69409	-1.33287	1.82576	1.73489
MRPL40	30.6613	2.32849	0.126817	0.667844	2.44832	13.982	0.871262	75.1999	4.08983	4.93835	1.73487
RNASEH2B	0.793508	2.32995	0.126665	0.667844	2.44832	13.982	0.022538	1.94494	-0.598979	-0.333683	1.7355
AFF1	5.96343	2.32616	0.12706	0.667897	2.44832	13.982	0.169576	14.6405	1.42885	2.57614	1.73386
ATG4C	1.76437	2.32331	0.127358	0.667897	2.44832	13.982	0.0502153	4.33695	0.189202	0.819155	1.73262
ATP6V1D	6.96647	2.32193	0.127503	0.667897	2.44832	13.982	0.198354	17.1342	-1.97624	2.80043	1.73202
DNAJB2	3.941	2.32467	0.127216	0.667897	2.44832	13.982	0.112117	9.68158	0.642867	1.97856	1.73321
SHKBP1	25.5272	2.32246	0.127447	0.667897	2.44832	13.982	0.72671	62.7704	4.07078	4.67396	1.73225
TPX2	6.47562	2.32323	0.127366	0.667897	2.44832	13.982	0.184305	15.918	1.77179	2.69502	1.73259
ANKRD11	5.95208	2.31689	0.128032	0.668958	2.44832	13.982	0.169734	14.6712	-0.0826903	2.57339	1.72983
CLEC11A	11.6132	2.31602	0.128123	0.668958	2.44832	13.982	0.33126	28.6359	2.11164	3.5377	1.72945
FSCN1	1.24535	2.31572	0.128156	0.668958	2.44832	13.982	0.035526	3.07118	-0.73662	0.316546	1.72932
PYROXD1	26.685	2.3169	0.128031	0.668958	2.44832	13.982	0.760968	65.775	0.149748	4.73796	1.72984
COG3	2.18392	2.31029	0.128729	0.670282	2.44832	13.982	0.0624047	5.39846	-0.121465	1.12692	1.72696
FHL3	10.1278	2.30905	0.128861	0.670282	2.44832	13.982	0.289511	25.0487	-2.55715	3.34025	1.72642
PSMD10	3.00538	2.30943	0.128821	0.670282	2.44832	13.982	0.0859007	7.43183	-1.09501	1.58755	1.72658
USP1	1.90748	2.31011	0.128749	0.670282	2.44832	13.982	0.0545088	4.71552	-0.63082	0.93167	1.72688
ATP6V0D1	7.30732	2.29384	0.130486	0.670597	2.44832	13.982	0.209871	18.1926	2.15422	2.86934	1.71977
CPOX	2.27154	2.29638	0.130213	0.670597	2.44832	13.982	0.0651885	5.64907	0.75901	1.18367	1.72088
DNAAF5	1.06366	2.29792	0.130048	0.670597	2.44832	13.982	0.0305103	2.64344	-0.492239	0.0890392	1.72156
GMEB2	5.27185	2.30414	0.129383	0.670597	2.44832	13.982	0.150928	13.0664	-1.75581	2.39831	1.72427
GPATCH2	9.72344	2.29973	0.129854	0.670597	2.44832	13.982	0.278753	24.1459	-1.94693	3.28147	1.72235
HIST1H2BJ|HIST1H2BO|HIST1H2BB|HIST2H2BE	24.404	2.3033	0.129472	0.670597	2.44832	13.982	0.698842	60.5076	-3.35151	4.60904	1.72391
MCCC1	1.45888	2.3055	0.129239	0.670597	2.44832	13.982	0.0417488	3.61373	-0.210773	0.544862	1.72487
OTULIN	0.473721	2.29368	0.130504	0.670597	2.44832	13.982	0.0136062	1.17948	0.365669	-1.07789	1.7197
PANK2	4.51565	2.29952	0.129877	0.670597	2.44832	13.982	0.129464	11.2146	-1.15839	2.17493	1.72225
PSAT1	1.42143	2.29665	0.130184	0.670597	2.44832	13.982	0.0407888	3.53453	-0.753745	0.507348	1.721
RBMX	6.11619	2.29684	0.130164	0.670597	2.44832	13.982	0.175497	15.2073	1.93271	2.61263	1.72108
SDAD1	2.11096	2.29576	0.13028	0.670597	2.44832	13.982	0.060592	5.25116	1.00046	1.0779	1.72061
STIL	7.07113	2.29389	0.13048	0.670597	2.44832	13.982	0.203084	17.6042	2.05388	2.82194	1.71979
WDR73	1.59967	2.29767	0.130075	0.670597	2.44832	13.982	0.0458889	3.97598	-0.842256	0.677777	1.72145
PZP	15.8245	2.29008	0.130892	0.671428	2.44832	13.982	0.455021	39.462	-2.51681	3.98408	1.71812
TOMM70	1.72286	2.29069	0.130826	0.671428	2.44832	13.982	0.0495302	4.29522	-0.467083	0.784808	1.71839
NFX1	2.43853	2.28801	0.131115	0.671993	2.44832	13.982	0.0701634	6.08655	0.0565438	1.28601	1.71722
METAP1	3.03417	2.28672	0.131255	0.672128	2.44832	13.982	0.0873368	7.57753	1.10415	1.6013	1.71665
TWISTNB	1.67661	2.28478	0.131465	0.672623	2.44832	13.982	0.0482893	4.1907	0.74267	0.745544	1.7158
ASXL2	2.04245	2.27208	0.132852	0.677161	2.44832	13.982	0.0590613	5.13369	-1.13352	1.0303	1.71021
GTF3C2	6.24448	2.26995	0.133086	0.677161	2.44832	13.982	0.180692	15.7102	-1.59018	2.64258	1.70927
PANK4	1.07496	2.27114	0.132955	0.677161	2.44832	13.982	0.0310936	2.70301	0.637498	0.104278	1.70979
RAP1GDS1	1.12251	2.27403	0.132638	0.677161	2.44832	13.982	0.0324395	2.819	-0.732161	0.166728	1.71107
SNX29	20.8045	2.27451	0.132585	0.677161	2.44832	13.982	0.60114	52.2359	-3.19836	4.37882	1.71128
TBC1D17	2.84439	2.27042	0.133034	0.677161	2.44832	13.982	0.0822937	7.15456	0.920662	1.50812	1.70948
TRIM32	100.914	2.26936	0.13315	0.677161	2.44832	13.982	2.9206	253.949	-6.42304	6.65698	1.70901
EEF2K	3.56377	2.2682	0.133278	0.67723	2.44832	13.982	0.103179	8.97281	0.394327	1.83341	1.7085
PLEKHA6	31.4153	2.26304	0.133848	0.679547	2.44832	13.982	0.911026	79.2774	-4.14611	4.97339	1.70622
C16ORF86	35.4729	2.25817	0.134389	0.680993	2.44832	13.982	1.03028	89.71	-4.77337	5.14864	1.70406
C2ORF47	6.62912	2.2532	0.134942	0.680993	2.44832	13.982	0.192842	16.8018	-1.81364	2.72882	1.70186
CHML	4.3325	2.25567	0.134667	0.680993	2.44832	13.982	0.125934	10.9689	1.13853	2.1152	1.70295
DGKZ	1.07938	2.25316	0.134948	0.680993	2.44832	13.982	0.0313997	2.73579	-0.7611	0.110199	1.70184
HERC1	3.37776	2.25392	0.134862	0.680993	2.44832	13.982	0.098237	8.55835	0.897685	1.75607	1.70218
POP7	9.74989	2.25267	0.135002	0.680993	2.44832	13.982	0.283674	24.7174	0.719908	3.28539	1.70162
RWDD2B	12.8918	2.25223	0.135051	0.680993	2.44832	13.982	0.375142	32.6891	1.76361	3.68839	1.70143
SSH1	4.8532	2.25914	0.13428	0.680993	2.44832	13.982	0.140914	12.2683	0.838746	2.27894	1.70449
GUK1	1.52541	2.25113	0.135175	0.681038	2.44832	13.982	0.0444039	3.8698	-0.198653	0.609201	1.70094
BRD7	4.12508	2.24929	0.135381	0.681499	2.44832	13.982	0.120149	10.4734	0.201824	2.04442	1.70012
FBXL19	4.14879	2.24742	0.13559	0.681972	2.44832	13.982	0.120911	10.5423	-0.760787	2.05269	1.6993
MIEN1	2.87593	2.24582	0.13577	0.682299	2.44832	13.982	0.0838584	7.31313	-1.17343	1.52403	1.69858
AHNAK	7.49111	2.24076	0.136341	0.683505	2.44832	13.982	0.218785	19.092	2.04455	2.90518	1.69633
RPL7	16.2073	2.24074	0.136343	0.683505	2.44832	13.982	0.473354	41.3067	1.2017	4.01858	1.69632
STX7	8.75324	2.24063	0.136355	0.683505	2.44832	13.982	0.255657	22.3099	2.04871	3.12982	1.69628
BICD1	33.0357	2.23359	0.137155	0.684843	2.44832	13.982	0.967065	84.4658	-3.75905	5.04596	1.69314
EIF3M	1.55757	2.2332	0.137199	0.684843	2.44832	13.982	0.045601	3.9831	-0.0038881	0.639298	1.69296
F8A1	5.51772	2.23381	0.137129	0.684843	2.44832	13.982	0.161511	14.1063	1.7163	2.46407	1.69324
FBXO3	7.24722	2.23427	0.137077	0.684843	2.44832	13.982	0.212104	18.524	0.518801	2.85743	1.69344
GBP4	1.391	2.23636	0.13684	0.684843	2.44832	13.982	0.0406831	3.55212	-0.800407	0.476125	1.69437
PFDN2	2.49739	2.22715	0.13789	0.68771	2.44832	13.982	0.0732589	6.4038	-1.19671	1.32042	1.69026
ASPSCR1	0.778016	2.21929	0.138793	0.688151	2.44832	13.982	0.0228806	2.00205	-0.396497	-0.362128	1.68674
KDM4C	5.92	2.21973	0.138742	0.688151	2.44832	13.982	0.174076	15.2307	-0.342598	2.5656	1.68694
MAP3K1	12.1252	2.22266	0.138405	0.688151	2.44832	13.982	0.356199	31.1541	2.52445	3.59994	1.68825
PAPSS1	1.26924	2.22041	0.138664	0.688151	2.44832	13.982	0.0373135	3.26447	0.148831	0.343967	1.68724
POLR2E	2.47077	2.21761	0.138986	0.688151	2.44832	13.982	0.0727022	6.36278	-0.757764	1.30496	1.68599
RPL37	13.5942	2.22269	0.138402	0.688151	2.44832	13.982	0.399352	34.9283	1.22564	3.76492	1.68827
RPS19	3.72021	2.2162	0.13915	0.688151	2.44832	13.982	0.109517	9.58647	0.387446	1.89538	1.68536
SEMA4D	10.5825	2.21512	0.139275	0.688151	2.44832	13.982	0.31164	27.2828	1.70638	3.4036	1.68487
SS18L2	3.85455	2.22149	0.13854	0.688151	2.44832	13.982	0.113277	9.90901	0.276197	1.94656	1.68773
STON1	4.64777	2.2143	0.139369	0.688151	2.44832	13.982	0.136908	11.9869	-1.46309	2.21654	1.68451
TCEB2	1.17342	2.22036	0.13867	0.688151	2.44832	13.982	0.0344971	3.01809	-0.681492	0.230723	1.68722
UBA7	0.814438	2.21561	0.139218	0.688151	2.44832	13.982	0.0239804	2.09925	-0.542168	-0.296124	1.68509
STK25	3.65288	2.21049	0.139812	0.68919	2.44832	13.982	0.107735	9.43729	-1.45905	1.86904	1.68279
TMEM173	11.9637	2.2108	0.139776	0.68919	2.44832	13.982	0.352813	30.9042	1.63704	3.58059	1.68293
BPTF	1.67708	2.20872	0.140019	0.689298	2.44832	13.982	0.0494911	4.33625	-0.85195	0.745953	1.682
MAN2B1	10.2708	2.20831	0.140066	0.689298	2.44832	13.982	0.303133	26.5609	2.25983	3.36047	1.68181
POLR3F	2.73181	2.20574	0.140366	0.689629	2.44832	13.982	0.0806951	7.0729	0.963895	1.44986	1.68066
TRAPPC1	2.98905	2.20614	0.140319	0.689629	2.44832	13.982	0.0882818	7.73747	1.21278	1.57969	1.68084
PRKAB1	3.81161	2.20415	0.140552	0.689972	2.44832	13.982	0.11265	9.87571	-0.895559	1.9304	1.67994
TUBB4A	6.2989	2.20076	0.14095	0.691352	2.44832	13.982	0.186367	16.3453	1.68027	2.6551	1.67841
ATXN1L	2.87738	2.19571	0.141544	0.692549	2.44832	13.982	0.0852752	7.48383	0.922964	1.52476	1.67613
P4HB	1.504	2.19635	0.141468	0.692549	2.44832	13.982	0.0445637	3.91064	-0.838197	0.588804	1.67642
RPL7A	13.727	2.19607	0.141501	0.692549	2.44832	13.982	0.40677	35.6969	1.32587	3.77895	1.6763
LSM11	5.83297	2.19363	0.141788	0.692698	2.44832	13.982	0.172986	15.1854	0.466829	2.54423	1.6752
TMEM106B	71.7827	2.19347	0.141808	0.692698	2.44832	13.982	2.12895	186.891	-5.21726	6.16557	1.67512
ITM2B	225.164	2.18984	0.142238	0.694227	2.44832	13.982	6.68596	587.202	10.0799	7.81483	1.67348
CUX1	3.01869	2.18678	0.142601	0.694286	2.44832	13.982	0.0897268	7.88341	-1.27774	1.59392	1.6721
DHX9	2.62912	2.18762	0.1425	0.694286	2.44832	13.982	0.0781254	6.86337	0.914026	1.39458	1.67248
SKIV2L	0.94571	2.18688	0.142589	0.694286	2.44832	13.982	0.0281091	2.46964	0.504058	-0.080531	1.67215
RNASEL	1.11703	2.18521	0.142787	0.694625	2.44832	13.982	0.0332195	2.91925	-0.274578	0.159665	1.67139
ABHD11	6.4548	2.17747	0.143713	0.695194	2.44832	13.982	0.192454	16.929	-1.07631	2.69037	1.66788
AMBRA1	0.890432	2.18242	0.14312	0.695194	2.44832	13.982	0.0265052	2.33003	-0.406004	-0.167423	1.67013
CENPT	15.9375	2.17869	0.143567	0.695194	2.44832	13.982	0.474996	41.776	2.49077	3.99436	1.66843
DDX59	2.32545	2.17804	0.143645	0.695194	2.44832	13.982	0.0693217	6.09736	-0.914432	1.21751	1.66814
DR1	4.84407	2.17676	0.143798	0.695194	2.44832	13.982	0.144463	12.7087	-1.55777	2.27622	1.66756
EEF1G	0.650973	2.17605	0.143883	0.695194	2.44832	13.982	0.0194184	1.70842	0.341361	-0.61933	1.66723
NRDC	7.4563	2.18166	0.14321	0.695194	2.44832	13.982	0.222005	19.518	-1.63299	2.89846	1.66978
PA2G4	1.36952	2.17954	0.143464	0.695194	2.44832	13.982	0.040805	3.58842	0.52147	0.453669	1.66882
PIK3R2	1.80043	2.17542	0.143959	0.695194	2.44832	13.982	0.0537177	4.72644	-0.05292	0.848344	1.66695
LACE1	3.79213	2.17374	0.144161	0.695294	2.44832	13.982	0.113205	9.9627	-1.4608	1.92301	1.66618
LEO1	2.43686	2.1733	0.144213	0.695294	2.44832	13.982	0.0727574	6.4034	-0.847257	1.28502	1.66599
CDC45	1.85994	2.15822	0.146042	0.698357	2.44832	13.982	0.0558134	4.92157	0.805244	0.895259	1.65911
CHMP7	1.80637	2.15852	0.146006	0.698357	2.44832	13.982	0.0542005	4.77916	-0.866711	0.853097	1.65925
DHX37	1.35725	2.16107	0.145694	0.698357	2.44832	13.982	0.0406894	3.58665	0.656405	0.440682	1.66042
EZH2	2.01208	2.16248	0.145524	0.698357	2.44832	13.982	0.0602925	5.31366	0.980915	1.00869	1.66105
FIG4	3.15276	2.15322	0.146655	0.698357	2.44832	13.982	0.0947681	8.36187	0.939719	1.65662	1.65683
GNB1L	9.75803	2.15389	0.146573	0.698357	2.44832	13.982	0.293248	25.8726	1.63798	3.28659	1.65713
HNRNPF	0.769619	2.15642	0.146262	0.698357	2.44832	13.982	0.0231088	2.03818	0.465902	-0.377783	1.65829
HTT	0.858348	2.16412	0.145325	0.698357	2.44832	13.982	0.0257065	2.26508	-0.296385	-0.220366	1.6618
MBD2	6.28876	2.15307	0.146673	0.698357	2.44832	13.982	0.189042	16.6804	-1.17616	2.65278	1.65676
MED13L	2.56103	2.16445	0.145284	0.698357	2.44832	13.982	0.0766914	6.75722	1.14994	1.35673	1.66196
MRPL23	2.18803	2.15071	0.146964	0.698357	2.44832	13.982	0.0658252	5.80994	0.233793	1.12963	1.65568
RBM14	2.74232	2.16054	0.145759	0.698357	2.44832	13.982	0.0822277	7.24862	-1.04966	1.4554	1.66017
RIPK1	3.13842	2.15012	0.147036	0.698357	2.44832	13.982	0.0944358	8.33584	-1.28962	1.65004	1.65541
SMG6	1.0704	2.15909	0.145936	0.698357	2.44832	13.982	0.0321113	2.83123	0.428893	0.0981468	1.65951
TBC1D22A	2.95115	2.15763	0.146115	0.698357	2.44832	13.982	0.0885761	7.81114	0.78564	1.56128	1.65884
THUMPD1	2.35306	2.14973	0.147084	0.698357	2.44832	13.982	0.0708135	6.25101	-0.678161	1.23454	1.65523
TLK2	2.31727	2.15102	0.146925	0.698357	2.44832	13.982	0.0697059	6.15222	-1.01658	1.21243	1.65582
ZBTB44	7.72933	2.16057	0.145756	0.698357	2.44832	13.982	0.23176	20.4303	2.26154	2.95034	1.66018
ZNF316	4.42988	2.15499	0.146438	0.698357	2.44832	13.982	0.133077	11.7394	0.689643	2.14727	1.65764
ALPK1	6.35181	2.1436	0.147841	0.699212	2.44832	13.982	0.19155	16.9221	1.5915	2.66717	1.65242
ANKRD13A	1.69436	2.14504	0.147663	0.699212	2.44832	13.982	0.0510715	4.51099	-0.896357	0.760743	1.65308
PES1	1.84426	2.1439	0.147803	0.699212	2.44832	13.982	0.0556111	4.91267	-0.386494	0.883041	1.65256
RCBTB1	18.8178	2.1435	0.147854	0.699212	2.44832	13.982	0.567502	50.1356	-3.32435	4.23402	1.65237
RPL26	34.2612	2.14434	0.147749	0.699212	2.44832	13.982	1.03294	91.2448	2.45878	5.0985	1.65276
OGFOD1	1.86899	2.14244	0.147985	0.699275	2.44832	13.982	0.0563848	4.98195	-0.953498	0.902258	1.65188
FLT3	9.87899	2.13953	0.148345	0.699864	2.44832	13.982	0.29833	26.369	1.68422	3.30436	1.65055
SHMT1	6.65742	2.13993	0.148296	0.699864	2.44832	13.982	0.201016	17.7667	1.13625	2.73496	1.65073
PEO1	20.0707	2.1333	0.149123	0.702868	2.44832	13.982	0.607393	53.7294	3.60739	4.32702	1.64768
UBE2C	3.7524	2.13253	0.149219	0.702868	2.44832	13.982	0.113587	10.0488	-1.18087	1.90782	1.64733
NUDT9	1.36323	2.12991	0.149547	0.703853	2.44832	13.982	0.0413026	3.65517	-0.636153	0.447028	1.64612
CLIP2	1.62689	2.12651	0.149974	0.704747	2.44832	13.982	0.0493484	4.3691	-0.642442	0.702121	1.64455
METAP1D	18.9107	2.12682	0.149935	0.704747	2.44832	13.982	0.573557	50.7783	2.5944	4.24113	1.6447
GCC1	3.17761	2.12473	0.150199	0.705245	2.44832	13.982	0.0964453	8.5408	-1.24551	1.66794	1.64373
PNPO	3.00586	2.12208	0.150533	0.706139	2.44832	13.982	0.0913151	8.08922	0.658452	1.58778	1.64251
RACGAP1	3.64293	2.12133	0.150627	0.706139	2.44832	13.982	0.110697	9.80714	-1.3729	1.8651	1.64216
EXOC8	0.89773	2.11861	0.150972	0.706225	2.44832	13.982	0.0273047	2.41988	0.295829	-0.155646	1.64091
FCHO1	4.66964	2.11837	0.151002	0.706225	2.44832	13.982	0.14204	12.5887	-1.35726	2.22331	1.64079
GHDC	29.9006	2.11842	0.150996	0.706225	2.44832	13.982	0.909497	80.6063	3.22952	4.9021	1.64081
PMS1	2.83193	2.11395	0.151564	0.708291	2.44832	13.982	0.0862726	7.65047	-0.538313	1.50179	1.63875
DNASE2	10.8671	2.10861	0.152246	0.710092	2.44832	13.982	0.331671	29.432	-2.54551	3.4419	1.63627
ERP44	7.76237	2.10796	0.152329	0.710092	2.44832	13.982	0.236965	21.0296	-1.51965	2.9565	1.63597
PXK	7.62976	2.10719	0.152427	0.710092	2.44832	13.982	0.232979	20.6779	-1.67894	2.93164	1.63561
USP19	0.570017	2.10786	0.152342	0.710092	2.44832	13.982	0.0174018	1.54436	-0.410311	-0.810922	1.63592
FLOT2	21.5005	2.10561	0.15263	0.710477	2.44832	13.982	0.65689	58.3138	2.75955	4.4263	1.63488
DIMT1	3.22212	2.10222	0.153066	0.71086	2.44832	13.982	0.0985593	8.75315	-0.134729	1.68801	1.6333
OSTF1	1.94763	2.10368	0.152879	0.71086	2.44832	13.982	0.0595445	5.28723	-0.674076	0.961719	1.63398
STAU2	1.71897	2.10125	0.153191	0.71086	2.44832	13.982	0.0525982	4.67188	-0.0337357	0.781547	1.63285
VASP	1.6584	2.10166	0.153139	0.71086	2.44832	13.982	0.0507377	4.5064	-0.779115	0.729796	1.63304
C7ORF26	6.11563	2.09727	0.153705	0.711301	2.44832	13.982	0.187389	16.6528	-1.68646	2.6125	1.631
C9ORF40	9.75477	2.09894	0.153489	0.711301	2.44832	13.982	0.298723	26.541	-1.2936	3.28611	1.63178
ECH1	1.20325	2.09588	0.153886	0.711301	2.44832	13.982	0.0368869	3.27862	0.360888	0.266938	1.63035
KRI1	2.5805	2.09681	0.153764	0.711301	2.44832	13.982	0.0790818	7.0282	-0.486121	1.36765	1.63078
MRPL22	3.73997	2.09633	0.153826	0.711301	2.44832	13.982	0.114634	10.1885	0.531923	1.90303	1.63056
CCDC91	1.91166	2.08838	0.15486	0.712664	2.44832	13.982	0.0587576	5.22758	-0.539906	0.934823	1.62685
DGKQ	3.14962	2.09065	0.154564	0.712664	2.44832	13.982	0.0967312	8.60353	0.923774	1.65518	1.62791
FBXO21	11.4885	2.08891	0.15479	0.712664	2.44832	13.982	0.353049	31.4082	-0.253917	3.52212	1.6271
GRPEL1	1.67476	2.08715	0.155021	0.712664	2.44832	13.982	0.0514984	4.58247	-0.637417	0.743953	1.62627
GTF3C3	2.78836	2.09029	0.154612	0.712664	2.44832	13.982	0.0856471	7.61804	0.454737	1.47942	1.62774
LGR6	12.886	2.08734	0.154995	0.712664	2.44832	13.982	0.396214	35.2553	-1.88016	3.68773	1.62637
RPS2	3.9015	2.08973	0.154684	0.712664	2.44832	13.982	0.119862	10.6621	0.349296	1.96403	1.62748
CHCHD7	34.3569	2.08605	0.155164	0.71277	2.44832	13.982	1.05687	94.0567	3.24131	5.10253	1.62576
FBXO28	23.0861	2.08225	0.155663	0.713004	2.44832	13.982	0.711116	63.3168	0.962657	4.52895	1.62398
MAP3K4	2.06258	2.08379	0.155461	0.713004	2.44832	13.982	0.0634988	5.65273	0.482215	1.04445	1.6247
RC3H1	6.00122	2.082	0.155696	0.713004	2.44832	13.982	0.184871	16.4612	1.88835	2.58526	1.62386
TAPT1	132.799	2.08464	0.155349	0.713004	2.44832	13.982	4.08713	363.801	9.60831	7.0531	1.6251
PTPN11	0.88045	2.07991	0.15597	0.71371	2.44832	13.982	0.0271427	2.41747	-0.36014	-0.183687	1.62289
ACY3	11.5572	2.07591	0.156497	0.714061	2.44832	13.982	0.35679	31.794	-2.222	3.53072	1.62101
GTF3C1	2.9127	2.07665	0.156399	0.714061	2.44832	13.982	0.0898964	8.01001	0.873924	1.54236	1.62136
RPS15	4.46162	2.07486	0.156635	0.714061	2.44832	13.982	0.137789	12.2802	0.430202	2.15757	1.62052
SIRT6	4.50874	2.07385	0.156769	0.714061	2.44832	13.982	0.139294	12.4159	0.696438	2.17272	1.62005
ZCCHC17	2.45819	2.07469	0.156657	0.714061	2.44832	13.982	0.0759209	6.76645	0.156259	1.29759	1.62044
ZMYND8	1.62315	2.07445	0.156689	0.714061	2.44832	13.982	0.0501351	4.46843	-0.714914	0.698793	1.62033
ZNF800	3.67734	2.07285	0.156901	0.714115	2.44832	13.982	0.113649	10.1313	1.11967	1.87866	1.61958
SCRN2	2.89586	2.07078	0.157176	0.714818	2.44832	13.982	0.0895625	7.98628	-1.13028	1.53399	1.6186
MITD1	11.0526	2.06937	0.157363	0.714836	2.44832	13.982	0.342004	30.502	-1.14138	3.46632	1.61794
TCF4	8.42453	2.06893	0.15742	0.714836	2.44832	13.982	0.260723	23.2541	-1.9617	3.0746	1.61774
MAPK13	3.86809	2.06778	0.157574	0.714985	2.44832	13.982	0.119759	10.683	1.07475	1.95162	1.6172
AFMID	2.64917	2.0668	0.157704	0.715028	2.44832	13.982	0.0820485	7.31999	0.98651	1.40554	1.61674
ELMO2	1.43784	2.06261	0.158263	0.71647	2.44832	13.982	0.0445985	3.98102	0.27843	0.523907	1.61476
EVI5L	1.16321	2.06272	0.158249	0.71647	2.44832	13.982	0.0360786	3.22046	-0.448038	0.218109	1.61481
CD38	27.8715	2.06036	0.158564	0.717287	2.44832	13.982	0.865204	77.2535	4.26137	4.80072	1.6137
LIAS	11.564	2.05943	0.158689	0.717301	2.44832	13.982	0.359095	32.0672	-2.5719	3.53157	1.61326
ERCC2	1.3703	2.05638	0.159099	0.717516	2.44832	13.982	0.0425982	3.80552	-0.481358	0.454495	1.61182
IMPA1	41.1395	2.05676	0.159048	0.717516	2.44832	13.982	1.27872	114.229	6.51581	5.36245	1.612
RAB24	2.71336	2.05806	0.158873	0.717516	2.44832	13.982	0.084299	7.52924	-0.827183	1.44008	1.61262
SLAIN1	13.649	2.05251	0.15962	0.719319	2.44832	13.982	0.42489	37.9765	2.60242	3.77072	1.61
FAM102B	1.1972	2.05097	0.159829	0.719714	2.44832	13.982	0.0372894	3.33357	0.845414	0.259668	1.60927
FASTKD2	3.25033	2.04163	0.161097	0.720047	2.44832	13.982	0.101579	9.09183	-1.26896	1.70058	1.60484
FRA10AC1	3.51611	2.04662	0.160417	0.720047	2.44832	13.982	0.109687	9.81125	-1.04191	1.81398	1.60721
GPS1	1.08051	2.04212	0.161029	0.720047	2.44832	13.982	0.033762	3.02168	0.622556	0.111718	1.60508
HIBCH	0.773377	2.03747	0.161664	0.720047	2.44832	13.982	0.0242058	2.1677	-0.643989	-0.370756	1.60287
INO80	4.49846	2.03705	0.161722	0.720047	2.44832	13.982	0.140818	12.6114	-1.22177	2.16943	1.60267
ISCA2	3.8777	2.04833	0.160185	0.720047	2.44832	13.982	0.120893	10.8112	-1.33692	1.9552	1.60802
NACA	1.62636	2.03731	0.161686	0.720047	2.44832	13.982	0.0509062	4.55891	0.649295	0.701649	1.6028
NCAPG	1.41036	2.04056	0.161242	0.720047	2.44832	13.982	0.0440933	3.94712	0.733552	0.496061	1.60434
PDS5B	1.19459	2.04482	0.160661	0.720047	2.44832	13.982	0.03729	3.33628	0.162654	0.25651	1.60636
PPP3CC	1.98238	2.04085	0.161203	0.720047	2.44832	13.982	0.0619705	5.54724	1.05011	0.987233	1.60447
SKP2	5.91735	2.04938	0.160043	0.720047	2.44832	13.982	0.184413	16.4894	1.9684	2.56495	1.60852
SMCHD1	2.28333	2.04426	0.160738	0.720047	2.44832	13.982	0.0712908	6.37873	-0.239237	1.19114	1.60609
TRAPPC10	1.41265	2.04715	0.160345	0.720047	2.44832	13.982	0.0440601	3.9408	0.574668	0.4984	1.60746
TRIM26	24.2734	2.04188	0.161063	0.720047	2.44832	13.982	0.758522	67.8895	-0.0377424	4.60131	1.60496
ZW10	1.19188	2.03766	0.161638	0.720047	2.44832	13.982	0.037302	3.34043	-0.768152	0.253244	1.60296
B3GNT2	6.2206	2.03332	0.162234	0.720834	2.44832	13.982	0.194991	17.4714	1.10715	2.63705	1.6009
CLIC4	1.41525	2.03162	0.162468	0.720834	2.44832	13.982	0.0443897	3.97824	-0.711143	0.501058	1.60009
FOXO1	3.25226	2.03391	0.162153	0.720834	2.44832	13.982	0.101923	9.13175	1.41573	1.70144	1.60118
OAT	2.40727	2.03134	0.162507	0.720834	2.44832	13.982	0.0755124	6.76773	0.82391	1.2674	1.59995
ZBTB10	6.04338	2.03263	0.162328	0.720834	2.44832	13.982	0.189482	16.9794	-1.70673	2.59535	1.60057
ATXN3	2.90032	2.01597	0.164639	0.721042	2.44832	13.982	0.0914904	8.21605	-1.0546	1.53621	1.59262
COX4I1	35.0971	2.01334	0.165006	0.721042	2.44832	13.982	1.1082	99.553	-4.03746	5.13328	1.59136
DDX18	2.06555	2.01378	0.164945	0.721042	2.44832	13.982	0.0652097	5.85764	-0.508493	1.04652	1.59157
DNAJA1	1.05658	2.0236	0.163575	0.721042	2.44832	13.982	0.0332368	2.9818	0.216806	0.0794051	1.59627
EIF3B	0.435746	2.01445	0.164851	0.721042	2.44832	13.982	0.0137532	1.23531	0.404628	-1.19844	1.5919
ENDOD1	6.00176	2.01002	0.165472	0.721042	2.44832	13.982	0.189739	17.0521	1.64473	2.58539	1.58977
EVI5	4.66071	2.00918	0.165591	0.721042	2.44832	13.982	0.147389	13.2475	-0.985748	2.22055	1.58937
FUBP3	2.9021	2.01397	0.164918	0.721042	2.44832	13.982	0.0916134	8.22924	1.10649	1.5371	1.59166
HAUS7	0.629074	2.01967	0.164122	0.721042	2.44832	13.982	0.0198172	1.77878	0.254662	-0.668697	1.59439
KATNB1	0.396358	2.0229	0.163673	0.721042	2.44832	13.982	0.0124714	1.11896	-0.460695	-1.33512	1.59593
LIMK1	14.5307	2.01768	0.1644	0.721042	2.44832	13.982	0.45808	41.1276	2.58312	3.86103	1.59344
MAP4K2	1.47349	2.02809	0.162954	0.721042	2.44832	13.982	0.0462758	4.14917	-0.658305	0.55924	1.59841
MAPK7	5.28904	2.01077	0.165367	0.721042	2.44832	13.982	0.167161	15.0215	-0.313839	2.40301	1.59013
MRPL55	14.3157	2.01099	0.165335	0.721042	2.44832	13.982	0.452412	40.6539	-2.75632	3.83953	1.59024
NARF	2.3259	2.01838	0.164302	0.721042	2.44832	13.982	0.0733053	6.58094	-0.922778	1.21779	1.59378
PPCDC	11.0434	2.02689	0.16312	0.721042	2.44832	13.982	0.346975	31.1152	-2.32115	3.46511	1.59784
RAC1	4.21069	2.00939	0.165561	0.721042	2.44832	13.982	0.133147	11.9671	-0.703774	2.07406	1.58947
RPA1	0.712017	2.02268	0.163704	0.721042	2.44832	13.982	0.0224054	2.01031	-0.541967	-0.490017	1.59583
RSBN1	1.87003	2.01245	0.165131	0.721042	2.44832	13.982	0.0590659	5.30668	0.84095	0.903059	1.59094
SAC3D1	5.46027	2.01551	0.164703	0.721042	2.44832	13.982	0.172273	15.4714	1.483	2.44897	1.5924
SETD3	1.31905	2.015	0.164774	0.721042	2.44832	13.982	0.0416242	3.73842	0.305353	0.399503	1.59216
SLC7A6OS	9.16278	2.02656	0.163167	0.721042	2.44832	13.982	0.287923	25.8208	-1.60086	3.19579	1.59768
TP53BP1	1.72988	2.02309	0.163647	0.721042	2.44832	13.982	0.0544268	4.88316	-0.714388	0.790668	1.59602
UTP18	11.9413	2.02806	0.162959	0.721042	2.44832	13.982	0.375027	33.6257	1.71433	3.57789	1.59839
VEZF1	3.8308	2.02037	0.164024	0.721042	2.44832	13.982	0.120648	10.8283	1.16892	1.93765	1.59473
UNC45A	0.78959	2.00341	0.166404	0.724052	2.44832	13.982	0.0250229	2.25077	-0.528779	-0.340825	1.5866
DYNLL1	2.22964	2.00139	0.16669	0.724693	2.44832	13.982	0.0707122	6.36213	-1.13321	1.15681	1.58563
EXOC2	1.01725	2.00065	0.166795	0.724693	2.44832	13.982	0.0322707	2.90374	-0.0432884	0.0246761	1.58527
CTTN	16.3917	1.99954	0.166952	0.724842	2.44832	13.982	0.520213	46.8159	3.06391	4.03489	1.58474
KAT2A	1.78332	1.99555	0.16752	0.725817	2.44832	13.982	0.05668	5.10348	0.477469	0.834564	1.58282
MLLT3	9.96742	1.99453	0.167666	0.725817	2.44832	13.982	0.316919	28.5393	-2.31357	3.31722	1.58233
NGDN	23.1461	1.99501	0.167596	0.725817	2.44832	13.982	0.735808	66.257	-3.04984	4.5327	1.58256
TEX2	12.2196	1.99695	0.16732	0.725817	2.44832	13.982	0.388178	34.9453	2.67596	3.61112	1.5835
KIAA1143	10.2908	1.99251	0.167954	0.726537	2.44832	13.982	0.327446	29.495	2.31365	3.36328	1.58135
MCM2	0.791577	1.99143	0.168108	0.726673	2.44832	13.982	0.0251976	2.27002	0.246612	-0.337198	1.58084
C12ORF57	1.94441	1.98869	0.1685	0.726919	2.44832	13.982	0.061958	5.58369	-0.982626	0.959333	1.57951
MED27	3.77986	1.98847	0.168533	0.726919	2.44832	13.982	0.120454	10.8557	0.552005	1.91833	1.57941
MRPL27	10.1155	1.98894	0.168465	0.726919	2.44832	13.982	0.322298	29.0447	1.43595	3.3385	1.57963
AASDHPPT	0.564363	1.98117	0.169583	0.728544	2.44832	13.982	0.0180339	1.62681	-0.398396	-0.825306	1.57588
BRD3	6.14447	1.98209	0.16945	0.728544	2.44832	13.982	0.196275	17.7036	-1.68703	2.61929	1.57633
MPI	0.907596	1.98064	0.169659	0.728544	2.44832	13.982	0.0290074	2.6169	-0.603495	-0.139878	1.57562
NAA30	4.07939	1.97941	0.169838	0.728544	2.44832	13.982	0.130441	11.7696	-0.419893	2.02835	1.57502
PEX5	2.26696	1.9816	0.169521	0.728544	2.44832	13.982	0.0724278	6.53325	-0.45211	1.18076	1.57609
PIP5K1C	1.54987	1.98418	0.169148	0.728544	2.44832	13.982	0.0494694	4.46082	0.221706	0.632151	1.57734
TUBGCP6	3.39247	1.97904	0.169891	0.728544	2.44832	13.982	0.108491	9.78956	0.920645	1.76234	1.57485
UBA5	2.4612	1.98217	0.169438	0.728544	2.44832	13.982	0.0786165	7.09096	0.767654	1.29936	1.57636
FAM171A2	47.1863	1.97645	0.170266	0.72901	2.44832	13.982	1.51048	136.342	3.88007	5.5603	1.57359
KIF20A	8.53385	1.97462	0.170533	0.72901	2.44832	13.982	0.273366	24.681	-1.80009	3.0932	1.5727
LANCL2	3.60591	1.97406	0.170614	0.72901	2.44832	13.982	0.115533	10.4317	-0.832266	1.85036	1.57243
LSG1	1.47159	1.97536	0.170424	0.72901	2.44832	13.982	0.0471265	4.25443	-0.935376	0.557379	1.57307
MSH3	1.80123	1.9753	0.170434	0.72901	2.44832	13.982	0.0576843	5.2076	-0.877215	0.848984	1.57303
AKAP13	1.60651	1.97319	0.17074	0.729021	2.44832	13.982	0.0514892	4.64959	0.841329	0.683933	1.57201
ARID1B	2.61876	1.96418	0.172057	0.730291	2.44832	13.982	0.0842184	7.61404	-1.00456	1.38889	1.56763
CHEK2	0.977411	1.9645	0.17201	0.730291	2.44832	13.982	0.0314294	2.84136	0.416755	-0.0329623	1.56779
DSTYK	10.3165	1.96388	0.172101	0.730291	2.44832	13.982	0.331811	29.9996	0.899023	3.36688	1.56749
FYCO1	0.63557	1.96839	0.17144	0.730291	2.44832	13.982	0.0204071	1.84396	0.27344	-0.653877	1.56968
KAT7	4.41286	1.96542	0.171876	0.730291	2.44832	13.982	0.14185	12.8223	-1.54167	2.14172	1.56823
KLHL22	1.70123	1.96966	0.171254	0.730291	2.44832	13.982	0.0545977	4.93256	-0.41738	0.76658	1.5703
RPL29	41.354	1.96372	0.172124	0.730291	2.44832	13.982	1.33016	120.265	3.20707	5.36995	1.56741
USP8	0.487865	1.96359	0.172144	0.730291	2.44832	13.982	0.0156931	1.41889	-0.249747	-1.03545	1.56734
VPS53	0.933109	1.96743	0.171581	0.730291	2.44832	13.982	0.0299716	2.70853	0.293322	-0.0998828	1.56921
MAP7D1	1.11878	1.96258	0.172292	0.730394	2.44832	13.982	0.0360014	3.2555	-0.766868	0.16193	1.56686
EXOC4	1.02849	1.95992	0.172684	0.731536	2.44832	13.982	0.0331294	2.99684	0.156161	0.0405274	1.56556
USP40	2.25643	1.95758	0.173029	0.732475	2.44832	13.982	0.072748	6.58268	-0.979913	1.17404	1.56442
PUS10	4.27524	1.95637	0.173208	0.732707	2.44832	13.982	0.137898	12.4798	-1.01675	2.096	1.56383
ARHGAP12	6.80752	1.95546	0.173344	0.732759	2.44832	13.982	0.219654	19.8811	1.29472	2.76713	1.56338
NAE1	0.28444	1.95114	0.173984	0.734942	2.44832	13.982	0.00919298	0.832537	0.336648	-1.8138	1.56127
APEX1	1.335	1.93929	0.175756	0.735289	2.44832	13.982	0.0433431	3.93133	-0.751651	0.416836	1.55547
ARID2	1.53371	1.94379	0.175081	0.735289	2.44832	13.982	0.0497087	4.50605	-0.800913	0.617028	1.55767
ATF7	21.9954	1.93702	0.176097	0.735289	2.44832	13.982	0.714744	64.8483	3.05525	4.45913	1.55435
BCL2L13	2.84812	1.93837	0.175893	0.735289	2.44832	13.982	0.0925016	8.39113	1.03194	1.51001	1.55502
BORCS7	14.9712	1.93664	0.176154	0.735289	2.44832	13.982	0.486561	44.1476	1.77769	3.90411	1.55417
CBWD2|CBWD1	10.4907	1.94646	0.174681	0.735289	2.44832	13.982	0.339664	30.7795	2.26978	3.39105	1.55898
CDC37	1.13662	1.93652	0.176172	0.735289	2.44832	13.982	0.0369419	3.35193	-0.564688	0.184756	1.55411
CXORF38	1.29021	1.93922	0.175765	0.735289	2.44832	13.982	0.0418899	3.79955	-0.697926	0.367602	1.55543
GTF2I	1.75915	1.94368	0.175096	0.735289	2.44832	13.982	0.0570173	5.16865	0.189898	0.814875	1.55762
PBK	2.0279	1.94461	0.174958	0.735289	2.44832	13.982	0.0657048	5.95545	0.772787	1.01998	1.55807
PCIF1	2.33572	1.94481	0.174927	0.735289	2.44832	13.982	0.0756724	6.85872	-1.09256	1.22387	1.55818
PIK3R5	10.3414	1.93728	0.176057	0.735289	2.44832	13.982	0.336012	30.4851	1.34026	3.37037	1.55448
RAB2B	27.0796	1.94637	0.174695	0.735289	2.44832	13.982	0.876799	79.4544	-3.60965	4.75913	1.55894
RPL4	9.8482	1.94282	0.175225	0.735289	2.44832	13.982	0.319305	28.9483	1.02615	3.29986	1.5572
RRP1	2.25244	1.94713	0.174581	0.735289	2.44832	13.982	0.0729095	6.6063	0.621947	1.17149	1.55931
SH3GLB2	1.11994	1.94461	0.174958	0.735289	2.44832	13.982	0.0362866	3.289	0.242007	0.163422	1.55808
SMARCC1	1.17195	1.93818	0.175922	0.735289	2.44832	13.982	0.0380655	3.45313	-0.745185	0.228905	1.55492
CLEC16A	2.56481	1.93193	0.176867	0.737002	2.44832	13.982	0.0835081	7.58169	0.478054	1.35885	1.55185
MMS19	1.49663	1.93285	0.176727	0.737002	2.44832	13.982	0.0487116	4.42199	-0.720697	0.581719	1.5523
PRPSAP1	2.75927	1.93134	0.176955	0.737002	2.44832	13.982	0.0898598	8.15899	-0.57322	1.46429	1.55156
PFKFB3	2.42637	1.93	0.177158	0.737329	2.44832	13.982	0.0790593	7.17959	0.948587	1.2788	1.5509
EXOSC10	3.59522	1.92863	0.177367	0.737682	2.44832	13.982	0.117207	10.6458	-0.105342	1.84608	1.55022
TIGAR	2.43991	1.92662	0.177672	0.738248	2.44832	13.982	0.0796047	7.23232	-0.269717	1.28683	1.54924
ZCCHC11	1.03428	1.9261	0.177752	0.738248	2.44832	13.982	0.0337513	3.06662	0.630164	0.0486238	1.54898
AATF	8.80085	1.92189	0.178393	0.740395	2.44832	13.982	0.287666	26.1515	-2.30795	3.13764	1.5469
CAPZA1	1.58259	1.92054	0.178601	0.740737	2.44832	13.982	0.0517561	4.70595	-0.483345	0.66229	1.54623
GUSB	5.52139	1.91867	0.178887	0.740888	2.44832	13.982	0.1807	16.4342	1.78997	2.46503	1.54531
KIF23	1.4443	1.91915	0.178812	0.740888	2.44832	13.982	0.047259	4.29782	-0.156353	0.530371	1.54555
METTL25	21.6246	1.91701	0.179142	0.741277	2.44832	13.982	0.708173	64.4207	2.90895	4.4346	1.54449
N6AMT2	1.11917	1.91576	0.179334	0.741277	2.44832	13.982	0.0366691	3.33624	0.768717	0.162433	1.54387
SNAPIN	1.52758	1.91562	0.179355	0.741277	2.44832	13.982	0.0500531	4.55403	0.780146	0.611249	1.5438
MTMR6	3.35565	1.91415	0.179582	0.741635	2.44832	13.982	0.110015	10.0116	-1.31508	1.74659	1.54307
UCHL3	1.92989	1.91343	0.179692	0.741635	2.44832	13.982	0.0632893	5.75997	-0.944922	0.948519	1.54272
ENOPH1	0.72494	1.91041	0.180158	0.743042	2.44832	13.982	0.023802	2.16708	-0.465448	-0.464066	1.54122
MAPKAP1	1.30297	1.90779	0.180564	0.743169	2.44832	13.982	0.0428247	3.90037	-0.728136	0.381807	1.53992
SRPK1	2.54535	1.90862	0.180435	0.743169	2.44832	13.982	0.0836306	7.61603	0.788622	1.34787	1.54034
WEE1	7.54182	1.90819	0.180503	0.743169	2.44832	13.982	0.247838	22.5713	-2.10495	2.91491	1.54012
APAF1	2.11622	1.90557	0.180908	0.743613	2.44832	13.982	0.0696141	6.34212	-0.866067	1.08149	1.53882
DDX19B	12.7668	1.90467	0.181048	0.743613	2.44832	13.982	0.420119	38.2791	1.79477	3.67432	1.53837
USP14	0.764362	1.90523	0.180961	0.743613	2.44832	13.982	0.0251475	2.29114	-0.390992	-0.387672	1.53865
CNPY2	3.71798	1.89967	0.181827	0.744998	2.44832	13.982	0.12259	11.1771	-1.23416	1.89452	1.53589
COMMD1	2.90074	1.89928	0.181888	0.744998	2.44832	13.982	0.0956584	8.72206	-1.01894	1.53642	1.5357
PRCC	19.9202	1.90007	0.181764	0.744998	2.44832	13.982	0.65671	59.8721	2.95182	4.31616	1.53609
TXNDC5	1.95088	1.90149	0.181543	0.744998	2.44832	13.982	0.0642787	5.85918	-0.942605	0.964128	1.5368
EPG5	0.80326	1.89527	0.182517	0.745052	2.44832	13.982	0.0265314	2.4204	0.440208	-0.316061	1.5337
PRKRA	3.38772	1.89611	0.182385	0.745052	2.44832	13.982	0.111858	10.2034	-0.0975039	1.76032	1.53412
PTPN23	1.6213	1.89519	0.182528	0.745052	2.44832	13.982	0.0535528	4.88554	-0.859295	0.697155	1.53366
RIOK2	1.10421	1.89831	0.18204	0.745052	2.44832	13.982	0.0364278	3.32189	-0.64528	0.143015	1.53521
SUPT4H1	3.42583	1.89534	0.182504	0.745052	2.44832	13.982	0.113151	10.3223	0.841006	1.77645	1.53373
ACOX3	6.10063	1.89043	0.183277	0.747279	2.44832	13.982	0.201889	18.4296	1.00104	2.60896	1.53128
USP48	1.48624	1.89012	0.183326	0.747279	2.44832	13.982	0.0491904	4.49055	-0.809899	0.571666	1.53113
ZNF639	5.43463	1.88858	0.183569	0.747757	2.44832	13.982	0.179981	16.4337	-1.02402	2.44218	1.53036
MAD2L1	2.21715	1.88706	0.183808	0.748084	2.44832	13.982	0.0734709	6.7098	-0.950197	1.14871	1.5296
RBM15	2.38422	1.88647	0.183901	0.748084	2.44832	13.982	0.0790255	7.21764	0.773292	1.25351	1.52931
SHPRH	11.5508	1.88561	0.184037	0.748125	2.44832	13.982	0.382984	34.9831	-2.34934	3.52992	1.52888
CCNT1	3.52729	1.88273	0.184495	0.748957	2.44832	13.982	0.117088	10.6992	0.346124	1.81856	1.52744
GBE1	0.80013	1.88319	0.184422	0.748957	2.44832	13.982	0.0265553	2.42643	0.123202	-0.321694	1.52766
AGFG2	3.17653	1.88121	0.184737	0.749427	2.44832	13.982	0.105509	9.64311	-0.476224	1.66745	1.52667
LIN54	2.56935	1.88017	0.184902	0.749584	2.44832	13.982	0.0853766	7.80418	1.21975	1.36141	1.52615
CCDC43	2.87259	1.8787	0.185136	0.750022	2.44832	13.982	0.0955089	8.73205	1.19673	1.52235	1.52542
C1ORF123	3.74911	1.87136	0.186309	0.751454	2.44832	13.982	0.12502	11.4412	-1.23397	1.90655	1.52173
DNAJC21	2.34972	1.87329	0.186	0.751454	2.44832	13.982	0.0782943	7.16329	0.785419	1.23249	1.5227
KPNA6	6.09517	1.87508	0.185713	0.751454	2.44832	13.982	0.202949	18.5638	-1.86898	2.60767	1.5236
PSIP1	7.12125	1.87114	0.186345	0.751454	2.44832	13.982	0.23749	21.7345	-2.17221	2.83213	1.52162
RAP1B	25.1465	1.87095	0.186376	0.751454	2.44832	13.982	0.838686	76.7566	2.83412	4.65228	1.52153
RSL1D1	4.03445	1.87108	0.186354	0.751454	2.44832	13.982	0.13455	12.3138	0.156256	2.01237	1.52159
ZHX2	3.99798	1.87206	0.186197	0.751454	2.44832	13.982	0.133281	12.1961	1.23551	1.99927	1.52209
PSPC1	1.99536	1.86973	0.186572	0.751492	2.44832	13.982	0.0665821	6.09458	-0.931064	0.99665	1.52091
SBNO1	1.88008	1.86931	0.186639	0.751492	2.44832	13.982	0.0627459	5.74375	-0.811036	0.910796	1.52071
PPP2R5C	1.15381	1.86672	0.187056	0.752661	2.44832	13.982	0.0385474	3.52982	-0.788936	0.206399	1.5194
WARS2	3.71255	1.86454	0.187409	0.753571	2.44832	13.982	0.124142	11.3711	-1.1642	1.89241	1.5183
POLR3D	1.90332	1.86325	0.187616	0.753895	2.44832	13.982	0.0636772	5.83367	-0.550075	0.92852	1.51765
CIZ1	8.39087	1.85986	0.188165	0.755435	2.44832	13.982	0.281109	25.7648	2.16272	3.06882	1.51595
YWHAB	1.39521	1.85932	0.188254	0.755435	2.44832	13.982	0.0467523	4.28535	-0.185396	0.480481	1.51567
KCTD3	19.5548	1.85696	0.188637	0.755441	2.44832	13.982	0.655892	60.1383	3.31702	4.28945	1.51448
UBE2V1	3.06313	1.8579	0.188484	0.755441	2.44832	13.982	0.102702	9.41551	0.973816	1.61501	1.51496
YWHAQ	0.607044	1.85707	0.18862	0.755441	2.44832	13.982	0.0203602	1.86678	-0.314966	-0.720127	1.51453
NUDT15	4.50064	1.85552	0.188872	0.755871	2.44832	13.982	0.151046	13.8519	-1.45995	2.17013	1.51375
VPS4A	1.29892	1.85291	0.189298	0.756572	2.44832	13.982	0.0436394	4.00341	-0.779091	0.377313	1.51243
WASL	5.13874	1.85288	0.189302	0.756572	2.44832	13.982	0.172647	15.8384	0.995648	2.36142	1.51242
CACUL1	2.08304	1.84904	0.18993	0.758061	2.44832	13.982	0.0700934	6.43354	-0.656489	1.05869	1.51048
HNRNPK	0.658867	1.84908	0.189924	0.758061	2.44832	13.982	0.0221703	2.0349	-0.580408	-0.601941	1.5105
ARL6IP5	38.9345	1.84766	0.190158	0.75846	2.44832	13.982	1.31088	120.341	-3.0565	5.28298	1.50977
R3HDM1	1.24786	1.84556	0.190502	0.759265	2.44832	13.982	0.0420499	3.86133	-0.847758	0.319457	1.50872
TFIP11	1.69802	1.84487	0.190616	0.759265	2.44832	13.982	0.0572353	5.25626	-0.35569	0.763852	1.50836
BLOC1S1	1.49306	1.83658	0.191986	0.76181	2.44832	13.982	0.0504985	4.64267	0.0785229	0.578273	1.50415
DEPDC5	2.03615	1.8361	0.192067	0.76181	2.44832	13.982	0.0688806	6.33307	-0.0541764	1.02584	1.50391
FAM133B	5.64101	1.83732	0.191864	0.76181	2.44832	13.982	0.190733	17.5337	-0.650045	2.49595	1.50453
FAM53B	4.08613	1.83738	0.191853	0.76181	2.44832	13.982	0.138156	12.7003	1.54626	2.03073	1.50456
NECTIN2	211.908	1.83937	0.191525	0.76181	2.44832	13.982	7.15898	657.931	7.13072	7.7273	1.50557
SNX12	1.83915	1.83583	0.192112	0.76181	2.44832	13.982	0.0622233	5.72118	-0.423956	0.879038	1.50377
TECPR1	12.9818	1.83558	0.192153	0.76181	2.44832	13.982	0.439255	40.3891	-2.2675	3.69842	1.50364
MADD	0.890558	1.83333	0.192527	0.76216	2.44832	13.982	0.030161	2.7741	0.0701404	-0.167219	1.5025
POLA2	2.29644	1.83421	0.19238	0.76216	2.44832	13.982	0.0777466	7.15002	-1.03869	1.1994	1.50295
RBM28	2.43211	1.83213	0.192727	0.76216	2.44832	13.982	0.0824104	7.58102	0.191302	1.28221	1.50189
RNF169	2.58434	1.83196	0.192755	0.76216	2.44832	13.982	0.0875746	8.05626	0.959525	1.36979	1.5018
INTS8	2.36444	1.82956	0.193156	0.762969	2.44832	13.982	0.0802026	7.38044	0.448017	1.2415	1.50058
PAK1IP1	4.35229	1.8283	0.193366	0.762969	2.44832	13.982	0.147708	13.5947	0.776125	2.12177	1.49994
RANBP10	2.08667	1.82768	0.193471	0.762969	2.44832	13.982	0.0708359	6.52012	0.528121	1.0612	1.49962
TDRD7	3.57225	1.82766	0.193474	0.762969	2.44832	13.982	0.121268	11.1621	1.12613	1.83683	1.49961
MTMR1	0.645684	1.82559	0.193821	0.76383	2.44832	13.982	0.0219379	2.01985	0.42761	-0.6311	1.49855
B3GLCT	4.80213	1.81397	0.195781	0.764903	2.44832	13.982	0.16395	15.1183	0.314318	2.26367	1.49261
BCKDHA	1.78374	1.81496	0.195613	0.764903	2.44832	13.982	0.0608736	5.6126	0.789603	0.834903	1.49311
BCL7A	12.4454	1.82075	0.194634	0.764903	2.44832	13.982	0.423698	39.0353	-1.81456	3.63754	1.49608
CYLD	1.25562	1.81864	0.194991	0.764903	2.44832	13.982	0.0427849	3.94288	-0.365575	0.328402	1.495
DDX42	1.527	1.82232	0.19437	0.764903	2.44832	13.982	0.0519521	4.78535	-0.637774	0.610697	1.49688
DRAP1	1.78694	1.81722	0.19523	0.764903	2.44832	13.982	0.0609255	5.61571	-0.936225	0.837494	1.49427
KMT2C	4.98549	1.81101	0.196284	0.764903	2.44832	13.982	0.170422	15.7213	-1.17029	2.31773	1.49109
LRIF1	621.991	1.81285	0.195971	0.764903	2.44832	13.982	21.2454	1959.4	18.1332	9.28075	1.49203
MESDC2	1.47738	1.82104	0.194586	0.764903	2.44832	13.982	0.0502908	4.63312	-0.736278	0.563038	1.49622
MRPL13	2.80741	1.81185	0.19614	0.764903	2.44832	13.982	0.0959333	8.8488	0.625809	1.48924	1.49152
MRPL44	2.95403	1.81808	0.195085	0.764903	2.44832	13.982	0.100681	9.27905	0.423549	1.56269	1.49471
MTG1	5.25557	1.813	0.195945	0.764903	2.44832	13.982	0.179504	16.5547	1.54623	2.39385	1.49211
NOP56	8.69752	1.81592	0.19545	0.764903	2.44832	13.982	0.296701	27.3527	1.63579	3.1206	1.49361
RAD9A	1.81729	1.81621	0.195402	0.764903	2.44832	13.982	0.0619864	5.71425	-0.44983	0.861789	1.49375
SMIM24	46.912	1.81557	0.195509	0.764903	2.44832	13.982	1.60056	147.561	3.31183	5.55188	1.49343
TOMM34	0.785022	1.81103	0.196281	0.764903	2.44832	13.982	0.0268346	2.47547	0.155004	-0.349196	1.4911
YARS	0.576319	1.81285	0.19597	0.764903	2.44832	13.982	0.0196854	1.81552	0.356064	-0.795059	1.49203
LLGL2	1.70964	1.80946	0.196547	0.765424	2.44832	13.982	0.0584793	5.39579	0.26659	0.77369	1.49029
ODF2	21.0203	1.80727	0.196921	0.766377	2.44832	13.982	0.719675	66.4225	-1.23993	4.39371	1.48917
CNN2	0.7302	1.80489	0.197329	0.767461	2.44832	13.982	0.0250251	2.31043	-0.157037	-0.453636	1.48794
LTBP3	14.7793	1.79992	0.19818	0.768256	2.44832	13.982	0.507573	46.8924	2.29865	3.88551	1.48539
PAFAH1B2	1.83335	1.80103	0.19799	0.768256	2.44832	13.982	0.0629339	5.81332	0.474797	0.87448	1.48596
PIH1D1	2.48054	1.80155	0.1979	0.768256	2.44832	13.982	0.0851316	7.86322	-1.07351	1.31066	1.48623
SAMSN1	1.60892	1.80041	0.198097	0.768256	2.44832	13.982	0.0552445	5.10346	-0.803835	0.686094	1.48564
SDF4	5.51273	1.80156	0.1979	0.768256	2.44832	13.982	0.189195	17.4751	-1.03115	2.46277	1.48623
AP1G2	7.77611	1.79737	0.198619	0.768952	2.44832	13.982	0.267345	24.7072	-2.03303	2.95905	1.48407
SUGP2	1.0447	1.79768	0.198567	0.768952	2.44832	13.982	0.0359125	3.31878	-0.218188	0.0630841	1.48423
CUL3	0.951044	1.79498	0.199032	0.76924	2.44832	13.982	0.0327305	3.02581	-0.462231	-0.0724155	1.48284
LARP1	1.90813	1.79513	0.199007	0.76924	2.44832	13.982	0.0656646	6.07033	0.150169	0.932156	1.48291
RAVER2	9.25063	1.79469	0.199082	0.76924	2.44832	13.982	0.318402	29.4362	-2.25193	3.20955	1.48269
HELZ	0.867604	1.79201	0.199546	0.769907	2.44832	13.982	0.0298965	2.76491	-0.481504	-0.204891	1.4813
MSL1	7.5455	1.79168	0.199602	0.769907	2.44832	13.982	0.260044	24.0507	-1.83467	2.91562	1.48114
XYLB	12.8723	1.79145	0.199644	0.769907	2.44832	13.982	0.443668	41.0348	-2.33873	3.6862	1.48101
FAM206A	3.1508	1.78806	0.200233	0.770176	2.44832	13.982	0.108755	10.0633	-0.432173	1.65572	1.47926
GNG2	54.7731	1.78731	0.200362	0.770176	2.44832	13.982	1.89118	175.012	5.55406	5.77539	1.47887
LATS1	3.02184	1.78778	0.200281	0.770176	2.44832	13.982	0.104316	9.65289	0.894938	1.59543	1.47912
LNP	7.98744	1.78969	0.199948	0.770176	2.44832	13.982	0.275508	25.4877	1.2163	2.99773	1.48011
VTI1B	11.1206	1.78952	0.199977	0.770176	2.44832	13.982	0.383604	35.4886	0.152573	3.47516	1.48002
ADAR	1.17426	1.78089	0.201483	0.771094	2.44832	13.982	0.0406557	3.76554	0.350106	0.231751	1.47555
EEF1D	1.30488	1.78485	0.200791	0.771094	2.44832	13.982	0.0451015	4.17511	0.363161	0.383914	1.4776
HIST1H1B	3.39015	1.77999	0.201641	0.771094	2.44832	13.982	0.11742	10.8768	-1.43391	1.76135	1.47508
IRAK4	0.730026	1.7817	0.201343	0.771094	2.44832	13.982	0.0252666	2.33995	-0.531602	-0.453979	1.47596
PARP9	1.94522	1.78369	0.200994	0.771094	2.44832	13.982	0.0672676	6.22801	-0.638629	0.959934	1.477
PRMT7	24.8851	1.78022	0.201601	0.771094	2.44832	13.982	0.86183	79.83	-2.28969	4.63721	1.4752
RPS8	6.41561	1.7826	0.201184	0.771094	2.44832	13.982	0.221961	20.5534	1.08237	2.68159	1.47643
ZBTB34	43.0891	1.78317	0.201084	0.771094	2.44832	13.982	1.49039	137.999	4.88107	5.42925	1.47673
DUS3L	1.13906	1.77409	0.20268	0.772314	2.44832	13.982	0.0395522	3.66667	-0.6832	0.18784	1.47201
EIF4B	7.26165	1.7766	0.202237	0.772314	2.44832	13.982	0.251879	23.3425	2.85601	2.8603	1.47332
GBP1	1.01236	1.77511	0.202498	0.772314	2.44832	13.982	0.0351372	3.25692	-0.512304	0.0177181	1.47255
KIF15	2.02414	1.77426	0.202649	0.772314	2.44832	13.982	0.0702803	6.51514	-0.549754	1.01731	1.4721
NDRG1	1.5529	1.773	0.202871	0.772314	2.44832	13.982	0.0539476	5.00191	-0.614977	0.634967	1.47145
NUP62	2.11006	1.77321	0.202834	0.772314	2.44832	13.982	0.0732967	6.79573	-0.469835	1.07729	1.47156
TFB2M	3.4314	1.77599	0.202344	0.772314	2.44832	13.982	0.119053	11.0339	-1.06951	1.7788	1.473
NOTCH1	49.3172	1.77194	0.203058	0.772532	2.44832	13.982	1.71405	158.946	5.31029	5.62402	1.4709
DNAJC2	2.52298	1.76899	0.203581	0.772548	2.44832	13.982	0.0877997	8.14497	-1.00381	1.33513	1.46936
KIAA0391	2.25525	1.76897	0.203583	0.772548	2.44832	13.982	0.0784831	7.2807	0.432371	1.17329	1.46935
NAAA	5.27178	1.77105	0.203215	0.772548	2.44832	13.982	0.183295	16.9991	1.59431	2.39829	1.47043
TDG	11.5811	1.76964	0.203465	0.772548	2.44832	13.982	0.40291	37.3737	2.40359	3.5337	1.4697
ANKRD27	1.1672	1.76505	0.20428	0.773707	2.44832	13.982	0.0406878	3.77649	-0.664903	0.223053	1.46731
ASL	3.02298	1.76608	0.204097	0.773707	2.44832	13.982	0.105332	9.7752	0.993976	1.59597	1.46784
UBE2L6	3.04368	1.76441	0.204395	0.773707	2.44832	13.982	0.10613	9.85148	-0.946982	1.60582	1.46697
UVRAG	1.26418	1.76432	0.20441	0.773707	2.44832	13.982	0.0440824	4.09198	-0.745844	0.338205	1.46692
BAHCC1	6.42096	1.76007	0.205168	0.775093	2.44832	13.982	0.224314	20.8339	-1.00061	2.68279	1.46471
FOXJ3	5.30193	1.7607	0.205055	0.775093	2.44832	13.982	0.18517	17.1968	-0.0526364	2.40652	1.46504
PPT1	9.28911	1.76019	0.205146	0.775093	2.44832	13.982	0.324495	30.138	1.38621	3.21554	1.46477
SKA1	2.67265	1.75809	0.205521	0.775935	2.44832	13.982	0.0934483	8.68162	0.244901	1.41827	1.46367
DDX17	1.10012	1.75713	0.205695	0.776097	2.44832	13.982	0.0384814	3.5755	-0.524689	0.137656	1.46316
GID4	6.89927	1.75216	0.206587	0.778472	2.44832	13.982	0.241855	22.4869	-1.62111	2.78644	1.46057
KNSTRN	4.46052	1.75286	0.206462	0.778472	2.44832	13.982	0.156317	14.5325	-1.29666	2.15721	1.46093
PLTP	30.2746	1.74909	0.207141	0.779649	2.44832	13.982	1.0627	98.8475	3.92883	4.92003	1.45896
WRN	3.61504	1.74898	0.207162	0.779649	2.44832	13.982	0.126902	11.804	-1.31808	1.85401	1.45889
ADCK4	2.32228	1.74424	0.208019	0.782017	2.44832	13.982	0.0816907	7.60341	-0.759918	1.21554	1.45641
ASCC3	1.06471	1.74068	0.208668	0.782017	2.44832	13.982	0.0375121	3.49313	0.353444	0.0904626	1.45453
BORCS6	1.10514	1.74142	0.208532	0.782017	2.44832	13.982	0.0389236	3.62421	-0.582945	0.144226	1.45492
CDC16	2.19367	1.73545	0.209622	0.782017	2.44832	13.982	0.0774662	7.21873	0.0873856	1.13335	1.45178
CFAP97	20.8788	1.74306	0.208233	0.782017	2.44832	13.982	0.734832	68.4057	-3.08337	4.38397	1.45579
ECI2	2.02303	1.73647	0.209436	0.782017	2.44832	13.982	0.0714082	6.65329	0.479312	1.01652	1.45231
FES	0.992142	1.73533	0.209644	0.782017	2.44832	13.982	0.0350379	3.26507	-0.66642	-0.0113816	1.45171
GTF2H1	2.05321	1.73913	0.20895	0.782017	2.44832	13.982	0.0723882	6.7422	1.00273	1.03788	1.45372
ICE2	1.05072	1.73853	0.20906	0.782017	2.44832	13.982	0.0370543	3.4515	-0.175463	0.0713832	1.4534
MTHFS	1.98139	1.73878	0.209013	0.782017	2.44832	13.982	0.0698667	6.50765	0.399054	0.98651	1.45354
NFYA	7.53977	1.73669	0.209396	0.782017	2.44832	13.982	0.26611	24.7935	-1.20334	2.91452	1.45243
RPL12	5.45685	1.73563	0.209589	0.782017	2.44832	13.982	0.192685	17.955	0.789368	2.44807	1.45187
SMARCC2	1.31868	1.73466	0.209768	0.782017	2.44832	13.982	0.0465834	4.34136	-0.719755	0.399091	1.45136
TASP1	6.00814	1.74043	0.208713	0.782017	2.44832	13.982	0.211703	19.7145	2.00316	2.58692	1.4544
ZFYVE16	2.70988	1.74154	0.208511	0.782017	2.44832	13.982	0.0954389	8.88626	-1.00315	1.43823	1.45498
ACSL3	12.4143	1.73057	0.210518	0.78334	2.44832	13.982	0.43934	40.967	-2.6158	3.63393	1.4492
TUBE1	6.0976	1.73111	0.210418	0.78334	2.44832	13.982	0.215741	20.1156	-1.57769	2.60824	1.44949
ZNF668	24.4301	1.73065	0.210502	0.78334	2.44832	13.982	0.864545	80.6149	-3.27931	4.61059	1.44925
BOP1	2.15911	1.72464	0.211612	0.785234	2.44832	13.982	0.0766124	7.14954	0.656647	1.11044	1.44606
CDK8	8.11085	1.72576	0.211404	0.785234	2.44832	13.982	0.287655	26.8402	2.01641	3.01985	1.44666
IQGAP1	0.770942	1.72426	0.211683	0.785234	2.44832	13.982	0.0273602	2.55341	0.273609	-0.375306	1.44586
KLC2	0.761104	1.72351	0.211821	0.785234	2.44832	13.982	0.02702	2.52192	0.474735	-0.393835	1.44547
MPHOSPH9	1.71327	1.72382	0.211764	0.785234	2.44832	13.982	0.0608148	5.67592	-0.892842	0.776756	1.44563
SNAPC1	30.9723	1.72559	0.211435	0.785234	2.44832	13.982	1.09853	102.503	-3.73611	4.95291	1.44657
MBNL1	8.01758	1.72173	0.212151	0.785964	2.44832	13.982	0.284859	26.5937	-1.6115	3.00317	1.44452
NUP210	13.7072	1.71924	0.212614	0.787187	2.44832	13.982	0.487548	45.5315	-2.46396	3.77686	1.4432
NEK9	0.665408	1.71799	0.212847	0.78756	2.44832	13.982	0.023681	2.21192	0.302985	-0.587689	1.44254
NSFL1C	0.487725	1.71622	0.213177	0.788289	2.44832	13.982	0.0173713	1.62294	-0.444481	-1.03586	1.4416
C10ORF88	3.93383	1.71264	0.213845	0.788304	2.44832	13.982	0.140336	13.1175	-1.11768	1.97594	1.4397
CCAR1	1.66763	1.71288	0.2138	0.788304	2.44832	13.982	0.059485	5.55998	0.331667	0.737802	1.43983
CTNNA1	1.0147	1.71527	0.213354	0.788304	2.44832	13.982	0.0361558	3.37835	-0.501692	0.0210475	1.44109
HNRNPUL2	2.16544	1.7138	0.213629	0.788304	2.44832	13.982	0.0772102	7.21585	0.453185	1.11466	1.44031
LBHD1	20.2252	1.71403	0.213585	0.788304	2.44832	13.982	0.721066	67.3867	-3.20596	4.33808	1.44044
BIRC6	1.37618	1.70955	0.214425	0.789552	2.44832	13.982	0.0491625	4.59722	0.102823	0.460672	1.43805
VCPIP1	2.17987	1.70942	0.21445	0.789552	2.44832	13.982	0.0778779	7.28254	-0.535826	1.12424	1.43798
ALS2	1.04627	1.70713	0.214879	0.790153	2.44832	13.982	0.0374173	3.50006	0.51722	0.0652494	1.43677
RUFY1	1.43893	1.70759	0.214793	0.790153	2.44832	13.982	0.0514496	4.81236	-0.681891	0.524998	1.43701
PML	2.33811	1.70546	0.215194	0.790822	2.44832	13.982	0.0836804	7.82933	-1.15706	1.22534	1.43587
CDKAL1	2.08304	1.70262	0.21573	0.792302	2.44832	13.982	0.0746472	6.98684	-0.964353	1.05869	1.43436
LZTR1	5.41439	1.70142	0.215957	0.792645	2.44832	13.982	0.194134	18.1735	-0.810635	2.4368	1.43372
URGCP	3.35128	1.70054	0.216125	0.792769	2.44832	13.982	0.120209	11.2545	-0.476893	1.74471	1.43325
AAGAB	3.67027	1.69969	0.216285	0.792853	2.44832	13.982	0.131701	12.3318	-1.00578	1.87588	1.43279
CRTC1	13.2004	1.69901	0.216415	0.792853	2.44832	13.982	0.47382	44.3703	1.3086	3.72251	1.43243
ATL2	5.19075	1.69612	0.216964	0.794373	2.44832	13.982	0.186563	17.4773	0.458798	2.37594	1.43088
APOL3	2.65215	1.69502	0.217172	0.794469	2.44832	13.982	0.0953698	8.93559	-1.06176	1.40716	1.4303
TXNL4A	5.27076	1.69457	0.217258	0.794469	2.44832	13.982	0.189572	17.7629	1.03615	2.39801	1.43006
ABI3	1.76137	1.69156	0.217832	0.795417	2.44832	13.982	0.0634379	5.94653	-0.33437	0.816699	1.42844
AK3	0.738043	1.69069	0.218	0.795417	2.44832	13.982	0.0265921	2.49298	-0.434122	-0.438223	1.42797
PDCD2L	1.32301	1.69114	0.217913	0.795417	2.44832	13.982	0.0476587	4.46768	-0.704097	0.403819	1.42822
THADA	1.33625	1.69041	0.218053	0.795417	2.44832	13.982	0.0481518	4.51435	-0.81412	0.418186	1.42782
ABR	2.36119	1.67419	0.22118	0.795437	2.44832	13.982	0.0857216	8.05426	-0.963045	1.23951	1.4191
ACSL4	1.07442	1.67984	0.220085	0.795437	2.44832	13.982	0.0389047	3.65263	0.0138274	0.103554	1.42215
AHDC1	5.4858	1.66716	0.222551	0.795437	2.44832	13.982	0.199808	18.7915	0.433577	2.4557	1.41531
ARHGAP35	1.1045	1.6739	0.221238	0.795437	2.44832	13.982	0.0401037	3.76823	0.0574807	0.143391	1.41894
C10ORF76	0.908708	1.66747	0.22249	0.795437	2.44832	13.982	0.0330929	3.11219	-0.398181	-0.138112	1.41547
CMTR1	0.695629	1.6859	0.218916	0.795437	2.44832	13.982	0.0251188	2.35638	0.157241	-0.523609	1.42541
CNNM3	17.9204	1.67013	0.221972	0.795437	2.44832	13.982	0.651814	61.2772	-0.89057	4.16353	1.41691
CYFIP1	0.683441	1.68052	0.219954	0.795437	2.44832	13.982	0.0247397	2.32252	-0.430869	-0.549111	1.42251
DHX16	1.25649	1.67301	0.22141	0.795437	2.44832	13.982	0.0456411	4.28906	0.0881747	0.329399	1.41846
DMXL2	0.394679	1.67401	0.221215	0.795437	2.44832	13.982	0.0143298	1.34644	0.341618	-1.34125	1.41901
HNRNPC	1.489	1.68177	0.219713	0.795437	2.44832	13.982	0.0538691	5.05627	0.169123	0.574346	1.42318
HNRNPL	2.05157	1.66716	0.222552	0.795437	2.44832	13.982	0.0747242	7.02766	0.151752	1.03673	1.4153
KDM3A	0.406407	1.66829	0.222331	0.795437	2.44832	13.982	0.0147948	1.3912	-0.41293	-1.299	1.41591
KIF1B	0.707353	1.67188	0.221629	0.795437	2.44832	13.982	0.0257075	2.41619	0.486667	-0.499498	1.41786
KLF13	6.66004	1.68778	0.218557	0.795437	2.44832	13.982	0.240284	22.5353	-1.6558	2.73553	1.42641
KMT2D	0.649717	1.66896	0.222199	0.795437	2.44832	13.982	0.0236447	2.2232	-0.0653442	-0.622116	1.41628
NEDD4	1.48089	1.6774	0.220558	0.795437	2.44832	13.982	0.0536835	5.04182	-0.746403	0.566465	1.42083
NLRP1	0.948389	1.66668	0.222646	0.795437	2.44832	13.982	0.0345508	3.24965	-0.40801	-0.0764484	1.41504
NOB1	1.96233	1.66976	0.222044	0.795437	2.44832	13.982	0.0713878	6.71151	0.972612	0.97257	1.41671
NUP160	1.73467	1.68542	0.219009	0.795437	2.44832	13.982	0.0626517	5.87771	-0.4294	0.79466	1.42515
PAIP1	0.693742	1.68858	0.218404	0.795437	2.44832	13.982	0.02502	2.34627	-0.162609	-0.527529	1.42684
POLR2G	9.27488	1.68491	0.219108	0.795437	2.44832	13.982	0.335063	31.4364	2.05878	3.21333	1.42487
PPP3CA	1.8662	1.68026	0.220004	0.795437	2.44832	13.982	0.067562	6.34281	-0.693266	0.9001	1.42237
PTPN7	5.88197	1.68256	0.21956	0.795437	2.44832	13.982	0.21272	19.9642	-0.817672	2.5563	1.42361
RAB22A	3.46655	1.6656	0.222858	0.795437	2.44832	13.982	0.126354	11.8858	-0.887476	1.7935	1.41446
RCOR1	1.06742	1.68883	0.218355	0.795437	2.44832	13.982	0.0384924	3.60953	-0.468768	0.0941284	1.42698
RNGTT	1.12639	1.67454	0.221112	0.795437	2.44832	13.982	0.0408863	3.84143	-0.727388	0.171706	1.41929
RPL23	5.72292	1.66547	0.222883	0.795437	2.44832	13.982	0.208609	19.6238	0.707139	2.51675	1.41439
RPL7L1	8.28352	1.68375	0.21933	0.795437	2.44832	13.982	0.299408	28.0955	1.91759	3.05024	1.42425
SIRT1	1.82215	1.66563	0.222851	0.795437	2.44832	13.982	0.0664152	6.24751	-0.585793	0.865646	1.41448
SMYD5	4.80862	1.67362	0.221291	0.795437	2.44832	13.982	0.17462	16.4083	-0.873794	2.26562	1.4188
STAMBPL1	4.2512	1.6747	0.221081	0.795437	2.44832	13.982	0.154301	14.4969	-0.190969	2.08787	1.41938
STARD10	6.78449	1.68006	0.220043	0.795437	2.44832	13.982	0.245642	23.0618	-1.65756	2.76224	1.42226
STK26	0.522705	1.67319	0.221375	0.795437	2.44832	13.982	0.0189853	1.78407	-0.257122	-0.935931	1.41856
SUPT6H	1.30001	1.67164	0.221676	0.795437	2.44832	13.982	0.0472517	4.44123	-0.722982	0.37852	1.41773
ZNF771	7.73697	1.68023	0.22001	0.795437	2.44832	13.982	0.280106	26.2968	-1.57277	2.95177	1.42236
COMMD2	1.88724	1.66346	0.223278	0.795847	2.44832	13.982	0.068857	6.47912	0.313019	0.916276	1.4133
METTL1	5.28186	1.66346	0.223278	0.795847	2.44832	13.982	0.192712	18.1333	0.61097	2.40105	1.4133
PPP1R16A	4.53349	1.66283	0.2234	0.795847	2.44832	13.982	0.165455	15.5699	-1.08597	2.18062	1.41296
PNPLA8	14.0786	1.65962	0.224033	0.796668	2.44832	13.982	0.514585	48.4452	2.46213	3.81543	1.41122
RICTOR	0.828879	1.65974	0.22401	0.796668	2.44832	13.982	0.0302946	2.85202	0.462028	-0.270767	1.41128
SH3BP5L	1.52423	1.6603	0.223898	0.796668	2.44832	13.982	0.0556943	5.24281	-0.784022	0.608081	1.41159
PALLD	1.98684	1.65861	0.224232	0.796691	2.44832	13.982	0.0726553	6.84101	1.07701	0.990477	1.41067
PASK	0.917879	1.65822	0.224309	0.796691	2.44832	13.982	0.0335712	3.16114	-0.520658	-0.123625	1.41046
TSC22D4	1.82531	1.65702	0.224545	0.797055	2.44832	13.982	0.0667979	6.29085	-0.797001	0.868144	1.40981
RAD51B	8.64598	1.65463	0.225019	0.798258	2.44832	13.982	0.316757	29.841	1.71224	3.11203	1.40851
CAPN15	1.79583	1.64728	0.22648	0.80008	2.44832	13.982	0.0660201	6.22583	0.883619	0.844648	1.40451
EPS15	0.4705	1.64853	0.226231	0.80008	2.44832	13.982	0.0172868	1.62991	-0.445655	-1.08773	1.40519
KHDRBS1	2.79578	1.64663	0.226611	0.80008	2.44832	13.982	0.102813	9.69634	-1.23341	1.48325	1.40416
MAP3K3	1.62603	1.65013	0.225912	0.80008	2.44832	13.982	0.0596976	5.62742	0.835893	0.70135	1.40606
MRPS35	1.77764	1.64727	0.226482	0.80008	2.44832	13.982	0.0653519	6.16282	0.337092	0.829966	1.40451
RBM10	1.33973	1.64921	0.226097	0.80008	2.44832	13.982	0.0492078	4.63918	0.821311	0.421937	1.40556
SIN3B	6.06105	1.6511	0.22572	0.80008	2.44832	13.982	0.222423	20.964	-0.968244	2.59957	1.40659
USP7	1.01316	1.64894	0.226149	0.80008	2.44832	13.982	0.0372179	3.50893	0.282493	0.0188684	1.40542
IDH3G	2.46121	1.64556	0.226824	0.800357	2.44832	13.982	0.090555	8.54152	0.372026	1.29937	1.40357
METTL10	4.99644	1.64196	0.227544	0.800675	2.44832	13.982	0.184146	17.3779	1.06305	2.3209	1.40161
POLR1C	1.18773	1.64194	0.227549	0.800675	2.44832	13.982	0.043775	4.13107	0.503922	0.248212	1.4016
PYGO1	14.0642	1.64201	0.227535	0.800675	2.44832	13.982	0.518331	48.9147	-1.97096	3.81395	1.40164
TXNL4B	3.14379	1.64174	0.227589	0.800675	2.44832	13.982	0.115878	10.9358	-0.197922	1.65251	1.40149
ZC4H2	1.00025	1.64278	0.227382	0.800675	2.44832	13.982	0.0368505	3.4772	-0.558177	0.00035754	1.40205
ACTR8	19.2143	1.63765	0.228411	0.801265	2.44832	13.982	0.709599	67.0043	3.42025	4.26411	1.39926
EMC8	11.676	1.63472	0.229002	0.801265	2.44832	13.982	0.431805	40.7897	-2.56559	3.54547	1.39765
GGA2	1.39223	1.63893	0.228154	0.801265	2.44832	13.982	0.051385	4.85122	0.667965	0.477394	1.39995
IRF2BPL	2.21084	1.63631	0.228682	0.801265	2.44832	13.982	0.0817002	7.716	-0.974518	1.14459	1.39852
KLHL26	3.1011	1.63255	0.229442	0.801265	2.44832	13.982	0.114804	10.848	1.31849	1.63278	1.39646
MYB	7.13021	1.63447	0.229054	0.801265	2.44832	13.982	0.263723	24.913	-0.316111	2.83394	1.39751
PDE4D	1.12618	1.63154	0.229647	0.801265	2.44832	13.982	0.041712	3.94196	0.317362	0.17144	1.39591
RAB18	0.992328	1.63749	0.228443	0.801265	2.44832	13.982	0.0366502	3.4608	0.615115	-0.0111112	1.39917
RBSN	5.76589	1.63975	0.227989	0.801265	2.44832	13.982	0.212727	20.0812	-1.69717	2.52754	1.4004
RHEB	3.70384	1.63423	0.229101	0.801265	2.44832	13.982	0.137008	12.9431	0.275068	1.88902	1.39738
SPEN	1.75614	1.63208	0.229537	0.801265	2.44832	13.982	0.0650278	6.14495	-0.596413	0.812408	1.3962
TAF12	22.1876	1.63201	0.22955	0.801265	2.44832	13.982	0.821606	77.6402	-1.93906	4.47168	1.39617
TEX10	7.21216	1.63337	0.229275	0.801265	2.44832	13.982	0.266894	25.2163	1.86485	2.85043	1.39691
THOC2	0.924899	1.63805	0.22833	0.801265	2.44832	13.982	0.0341508	3.22453	-0.413831	-0.112633	1.39947
HNRNPUL1	1.2715	1.62904	0.230154	0.801623	2.44832	13.982	0.0471507	4.45746	0.352016	0.346534	1.39453
HPS3	1.10208	1.6297	0.230019	0.801623	2.44832	13.982	0.040855	3.86193	-0.241663	0.140228	1.3949
TRPC4AP	3.92408	1.62954	0.230052	0.801623	2.44832	13.982	0.14548	13.7523	-0.929482	1.97235	1.39481
WDR62	3.9424	1.62293	0.231399	0.805485	2.44832	13.982	0.146623	13.8727	1.49638	1.97908	1.39118
MTHFR	0.914673	1.62197	0.231594	0.805692	2.44832	13.982	0.0340334	3.22049	-0.269836	-0.128673	1.39065
CDC42EP5	32.8382	1.62114	0.231765	0.805813	2.44832	13.982	1.22234	115.68	3.83093	5.0373	1.39019
SF3B1	0.738063	1.62025	0.231947	0.805976	2.44832	13.982	0.0274848	2.60143	0.194475	-0.438185	1.3897
EDEM3	2.84858	1.61949	0.232103	0.806044	2.44832	13.982	0.106117	10.045	-0.627898	1.51024	1.38929
EIF2A	1.70226	1.61783	0.232443	0.806281	2.44832	13.982	0.0634644	6.00887	0.733402	0.767454	1.38837
PM20D2	0.62634	1.61802	0.232405	0.806281	2.44832	13.982	0.0233494	2.21069	0.491652	-0.674983	1.38847
ROGDI	1.79767	1.6159	0.23284	0.807187	2.44832	13.982	0.0670839	6.35324	-0.0266651	0.846128	1.38731
CKAP5	0.638525	1.61495	0.233037	0.807399	2.44832	13.982	0.0238389	2.25798	0.0949458	-0.647185	1.38678
GNAI2	18.5771	1.61303	0.233432	0.807825	2.44832	13.982	0.694208	65.7714	1.87626	4.21546	1.38572
WDR55	9.55901	1.61347	0.233341	0.807825	2.44832	13.982	0.357134	33.8339	1.41136	3.25686	1.38597
TAF15	8.72523	1.612	0.233644	0.808088	2.44832	13.982	0.326215	30.9109	2.4427	3.12519	1.38516
CABIN1	8.45773	1.60772	0.234531	0.809904	2.44832	13.982	0.31687	30.043	1.79402	3.08027	1.38279
CBL	0.839398	1.60683	0.234715	0.809904	2.44832	13.982	0.0314618	2.98331	-0.511619	-0.252574	1.3823
LARS	0.644817	1.60763	0.234549	0.809904	2.44832	13.982	0.0241592	2.29061	0.197925	-0.633038	1.38274
PPM1B	1.54363	1.60734	0.23461	0.809904	2.44832	13.982	0.0578433	5.48451	-0.73243	0.626331	1.38258
ACADSB	1.6364	1.58826	0.238607	0.810168	2.44832	13.982	0.0618943	5.88395	0.0496375	0.710527	1.37198
ACLY	0.218774	1.56452	0.243686	0.810168	2.44832	13.982	0.008373	0.798573	0.058984	-2.19249	1.35869
APOBEC3G	8.01168	1.5979	0.236578	0.810168	2.44832	13.982	0.301599	28.6336	2.13193	3.0021	1.37734
ARL2	1.7237	1.59182	0.237855	0.810168	2.44832	13.982	0.0650821	6.18398	0.70197	0.78551	1.37397
ATG7	1.40622	1.57234	0.242	0.810168	2.44832	13.982	0.0536092	5.10748	0.671961	0.491819	1.36308
BCAS2	1.55996	1.58319	0.239681	0.810168	2.44832	13.982	0.0591506	5.62703	0.191163	0.641507	1.36916
C3	8.50235	1.56358	0.243889	0.810168	2.44832	13.982	0.325558	31.054	-2.24329	3.08786	1.35816
CEP135	5.30853	1.58258	0.239812	0.810168	2.44832	13.982	0.201351	19.1562	-1.49022	2.40831	1.36881
CHTF18	3.24982	1.57699	0.241003	0.810168	2.44832	13.982	0.123606	11.7687	0.62175	1.70036	1.36569
COLGALT1	1.24857	1.59554	0.237073	0.810168	2.44832	13.982	0.0470567	4.46897	-0.830655	0.320282	1.37604
COPE	1.52549	1.59302	0.237602	0.810168	2.44832	13.982	0.0575641	5.46874	0.0472118	0.609269	1.37463
CRYZ	1.05139	1.5675	0.243042	0.810168	2.44832	13.982	0.0401793	3.83052	-0.483499	0.0723046	1.36037
DCAF11	3.38196	1.57748	0.240899	0.810168	2.44832	13.982	0.128601	12.2435	1.25093	1.75786	1.36596
DDX39A	0.656594	1.57289	0.241883	0.810168	2.44832	13.982	0.0250245	2.38397	-0.164514	-0.606926	1.36339
DNAJC3	2.53139	1.60084	0.235964	0.810168	2.44832	13.982	0.0951573	9.03053	-1.28919	1.33993	1.37897
DOK2	1.0384	1.57575	0.241269	0.810168	2.44832	13.982	0.0395196	3.76336	-0.425464	0.0543563	1.36499
ELMO1	1.03792	1.57964	0.240439	0.810168	2.44832	13.982	0.0394254	3.75239	0.452181	0.0536968	1.36717
EPHA7	14.8913	1.56993	0.242518	0.810168	2.44832	13.982	0.568384	54.1692	2.56671	3.8964	1.36173
FBXW7	9.21415	1.57554	0.241313	0.810168	2.44832	13.982	0.350711	33.3984	-2.11576	3.20385	1.36488
FOXP1	2.13307	1.59347	0.237507	0.810168	2.44832	13.982	0.0804735	7.64472	-0.938791	1.09293	1.37489
GADD45GIP1	1.8604	1.58049	0.240256	0.810168	2.44832	13.982	0.070637	6.72223	1.06761	0.89561	1.36765
GEMIN8	1.2534	1.56742	0.24306	0.810168	2.44832	13.982	0.047901	4.56672	0.46796	0.325844	1.36032
GLO1	3.07275	1.57374	0.241701	0.810168	2.44832	13.982	0.117061	11.1506	-1.20423	1.61953	1.36386
GRPEL2	2.91517	1.56529	0.243521	0.810168	2.44832	13.982	0.111528	10.6358	-1.34412	1.54358	1.35912
HEATR5B	1.30002	1.59355	0.237492	0.810168	2.44832	13.982	0.0490436	4.65894	0.851158	0.378537	1.37493
HMBS	4.46876	1.58032	0.240293	0.810168	2.44832	13.982	0.169688	16.1489	1.07178	2.15988	1.36755
HRNR	96.1484	1.60206	0.235708	0.810168	2.44832	13.982	3.61215	342.739	6.5641	6.58719	1.37965
HSPA13	1.0045	1.58024	0.240311	0.810168	2.44832	13.982	0.0381445	3.63018	0.120113	0.00647664	1.3675
HYOU1	0.650928	1.60016	0.236104	0.810168	2.44832	13.982	0.024477	2.32311	0.030823	-0.61943	1.3786
ILKAP	1.01761	1.60511	0.235073	0.810168	2.44832	13.982	0.0381733	3.62057	0.273944	0.0251844	1.38135
KIF11	1.36343	1.57806	0.240774	0.810168	2.44832	13.982	0.0518304	4.93413	-0.673459	0.447245	1.36629
L3MBTL2	11.3516	1.58429	0.239449	0.810168	2.44832	13.982	0.430199	40.9189	2.30364	3.50483	1.36977
LARP4B	2.1747	1.56724	0.243098	0.810168	2.44832	13.982	0.0831174	7.92434	0.183102	1.12081	1.36022
LGALS1	16.5382	1.57956	0.240454	0.810168	2.44832	13.982	0.628225	59.7931	2.12116	4.04773	1.36713
LZTS1	11.0888	1.57916	0.24054	0.810168	2.44832	13.982	0.421307	40.1014	-2.13424	3.47103	1.3669
MDP1	4.52743	1.56896	0.242728	0.810168	2.44832	13.982	0.172891	16.4794	-1.29773	2.17869	1.36118
MMS22L	3.73809	1.58189	0.239959	0.810168	2.44832	13.982	0.141833	13.4951	0.500224	1.9023	1.36842
NCDN	1.70029	1.59296	0.237616	0.810168	2.44832	13.982	0.0641625	6.09566	-0.641627	0.765785	1.3746
NUP188	1.72287	1.59475	0.237239	0.810168	2.44832	13.982	0.0649572	6.16964	0.313242	0.784812	1.3756
ORC2	1.42319	1.56336	0.243938	0.810168	2.44832	13.982	0.0545008	5.19883	0.727174	0.509132	1.35804
PBXIP1	4.63586	1.56793	0.242951	0.810168	2.44832	13.982	0.177123	16.8852	1.63688	2.21284	1.3606
PCTP	2.78239	1.58697	0.238881	0.810168	2.44832	13.982	0.105306	10.0127	-0.883722	1.47632	1.37126
PLBD2	11.1155	1.56683	0.243186	0.810168	2.44832	13.982	0.424926	40.5143	2.84913	3.47451	1.35999
PPAN	6.26773	1.56648	0.243263	0.810168	2.44832	13.982	0.239645	22.85	0.998327	2.64794	1.35979
REPS1	0.702772	1.60025	0.236087	0.810168	2.44832	13.982	0.0264254	2.508	-0.0385155	-0.508872	1.37865
RFC1	3.68347	1.59256	0.237699	0.810168	2.44832	13.982	0.139027	13.2088	0.381778	1.88107	1.37438
RPN1	16.0048	1.59915	0.236316	0.810168	2.44832	13.982	0.602131	57.156	-2.72073	4.00043	1.37804
RPS25	3.63803	1.59383	0.237432	0.810168	2.44832	13.982	0.137226	13.0354	0.290434	1.86316	1.37508
SAP18	4.25814	1.58882	0.238489	0.810168	2.44832	13.982	0.161013	15.3055	0.300332	2.09022	1.37229
SCCPDH	9.49451	1.59194	0.237829	0.810168	2.44832	13.982	0.358464	34.0601	-2.0801	3.24709	1.37403
SEC23B	1.16197	1.58635	0.239011	0.810168	2.44832	13.982	0.0439911	4.18308	-0.652477	0.216576	1.37092
SLK	0.758713	1.57676	0.241052	0.810168	2.44832	13.982	0.0288608	2.74797	-0.358238	-0.398374	1.36556
SOGA1	1.23069	1.58712	0.238849	0.810168	2.44832	13.982	0.046575	4.42832	0.36694	0.299463	1.37134
SRSF7	4.85322	1.60548	0.234996	0.810168	2.44832	13.982	0.182025	17.2634	1.28487	2.27894	1.38155
STUB1	2.71601	1.58498	0.239302	0.810168	2.44832	13.982	0.102895	9.78605	-1.0948	1.44149	1.37015
STXBP3	2.66555	1.56583	0.243403	0.810168	2.44832	13.982	0.10195	9.72171	-0.361749	1.41444	1.35943
TBXAS1	13.74	1.59072	0.238087	0.810168	2.44832	13.982	0.519064	49.3279	1.97653	3.78031	1.37335
TOP2A	0.702205	1.58693	0.238888	0.810168	2.44832	13.982	0.0265772	2.52701	-0.555002	-0.510035	1.37124
TRMT10A	1.37497	1.57867	0.240644	0.810168	2.44832	13.982	0.052253	4.97394	0.337296	0.459395	1.36663
VPS54	1.91973	1.5728	0.241901	0.810168	2.44832	13.982	0.0731691	6.97055	0.846117	0.940904	1.36334
VTA1	0.880968	1.60289	0.235536	0.810168	2.44832	13.982	0.0330833	3.13876	-0.316338	-0.182839	1.38011
WDR44	1.46619	1.5642	0.243756	0.810168	2.44832	13.982	0.0561236	5.35301	-0.479576	0.55207	1.35851
WDR45B	15.9974	1.57463	0.241508	0.810168	2.44832	13.982	0.609171	58.0189	-3.45213	3.99976	1.36437
WDR92	1.22623	1.57388	0.24167	0.810168	2.44832	13.982	0.0467116	4.44939	-0.729792	0.294225	1.36394
YRDC	1.7221	1.59163	0.237896	0.810168	2.44832	13.982	0.0650278	6.17899	-0.890453	0.784167	1.37386
ZC3H14	2.96702	1.57089	0.242311	0.810168	2.44832	13.982	0.113194	10.7864	1.18417	1.56902	1.36227
ZC3HAV1L	1.51187	1.59416	0.237363	0.810168	2.44832	13.982	0.0570186	5.41607	-0.797056	0.596336	1.37527
ICT1	2.21001	1.56173	0.244292	0.810436	2.44832	13.982	0.084701	8.08144	0.490346	1.14405	1.35712
SUGT1	0.667181	1.56189	0.244256	0.810436	2.44832	13.982	0.0255684	2.43946	-0.548175	-0.58385	1.35721
RAB14	1.91543	1.56108	0.244433	0.810452	2.44832	13.982	0.073435	7.00716	0.716144	0.937668	1.35675
CNOT2	0.935139	1.56008	0.24465	0.810498	2.44832	13.982	0.03587	3.42318	0.522746	-0.0967468	1.35619
TPM4	5.48774	1.55976	0.24472	0.810498	2.44832	13.982	0.210532	20.0926	-2.17487	2.45621	1.35601
AP3M2	3.12636	1.55364	0.246054	0.811465	2.44832	13.982	0.120311	11.4918	1.07423	1.64449	1.35256
CALU	6.17184	1.55479	0.245803	0.811465	2.44832	13.982	0.237371	22.6695	-1.56805	2.6257	1.35321
FECH	2.77752	1.55516	0.245723	0.811465	2.44832	13.982	0.106805	10.1996	0.730187	1.47379	1.35341
GTPBP4	2.00641	1.55762	0.245184	0.811465	2.44832	13.982	0.0770569	7.35625	0.215283	1.00461	1.3548
KIF2C	0.887354	1.55701	0.245318	0.811465	2.44832	13.982	0.0340897	3.25465	-0.507566	-0.172419	1.35446
LARP1B	7.67061	1.55637	0.245459	0.811465	2.44832	13.982	0.29478	28.1461	1.30578	2.93934	1.3541
PTRHD1	4.9262	1.5537	0.246043	0.811465	2.44832	13.982	0.189569	18.107	1.7543	2.30047	1.35259
SYK	1.46175	1.55341	0.246106	0.811465	2.44832	13.982	0.0562588	5.37388	-0.675464	0.547694	1.35242
ARPC4	1.58893	1.54802	0.247289	0.813398	2.44832	13.982	0.0613213	5.8618	0.777681	0.66806	1.34937
DCTN1	0.841313	1.54832	0.247223	0.813398	2.44832	13.982	0.0324636	3.10312	0.313403	-0.249286	1.34954
MAN2B2	1.14632	1.54818	0.247253	0.813398	2.44832	13.982	0.0442359	4.22848	0.601964	0.197008	1.34947
MANF	5.58906	1.54532	0.247883	0.813398	2.44832	13.982	0.215993	20.6548	-2.17958	2.48261	1.34785
NT5DC2	2.09964	1.5467	0.247578	0.813398	2.44832	13.982	0.0810849	7.75244	-0.53591	1.07014	1.34863
ORC3	0.760147	1.54544	0.247855	0.813398	2.44832	13.982	0.0293745	2.80895	0.00702902	-0.39565	1.34792
PPIP5K2	1.39079	1.54634	0.247659	0.813398	2.44832	13.982	0.0537204	5.13641	-0.719676	0.475909	1.34842
TFRC	3.38069	1.54513	0.247925	0.813398	2.44832	13.982	0.130662	12.4952	1.41475	1.75732	1.34774
VPS72	9.90401	1.54813	0.247264	0.813398	2.44832	13.982	0.382201	36.5346	-2.04597	3.30801	1.34944
C12ORF4	12.6906	1.54242	0.248524	0.814696	2.44832	13.982	0.491163	46.9873	-2.51848	3.66569	1.3462
RBBP7	1.45526	1.54209	0.248596	0.814696	2.44832	13.982	0.0563322	5.38928	-0.832434	0.54128	1.34602
SRP72	1.26252	1.54101	0.248835	0.815031	2.44832	13.982	0.0488982	4.67877	0.055983	0.336304	1.3454
CCNDBP1	26.148	1.53947	0.249178	0.815253	2.44832	13.982	1.01353	96.9993	3.55043	4.70863	1.34453
YWHAE	0.775783	1.54001	0.249058	0.815253	2.44832	13.982	0.0300621	2.87685	-0.43536	-0.366275	1.34483
DNAJC6	6.13899	1.53763	0.249585	0.815688	2.44832	13.982	0.238179	22.8005	1.71939	2.618	1.34348
DNAL4	1.22727	1.53802	0.249498	0.815688	2.44832	13.982	0.0476057	4.55698	-0.893524	0.295453	1.34371
DEK	4.39926	1.53606	0.249935	0.816181	2.44832	13.982	0.170819	16.3558	-1.63605	2.13726	1.34259
SLAIN2	30.433	1.53572	0.250011	0.816181	2.44832	13.982	1.18189	113.171	-4.30232	4.92757	1.34239
MAP3K2	1.69177	1.53461	0.250259	0.816253	2.44832	13.982	0.0657389	6.29571	0.748616	0.758535	1.34176
TRIM21	1.3759	1.53438	0.250309	0.816253	2.44832	13.982	0.0534709	5.12099	0.493066	0.460377	1.34164
PSMC4	2.43468	1.53199	0.250843	0.816649	2.44832	13.982	0.0947339	9.0758	0.755269	1.28373	1.34027
RAB8B	1.23531	1.53237	0.250757	0.816649	2.44832	13.982	0.048057	4.60377	0.640204	0.304879	1.34049
ZSWIM8	41.7309	1.53273	0.250678	0.816649	2.44832	13.982	1.62315	155.486	-4.38743	5.38304	1.34069
HNRNPH3	0.758681	1.53101	0.251062	0.816916	2.44832	13.982	0.0295354	2.82997	-0.13371	-0.398435	1.33971
PHPT1	12.2931	1.52938	0.251428	0.817658	2.44832	13.982	0.478974	45.9038	-2.09536	3.61978	1.33878
ANKRD10	14.0878	1.52482	0.252452	0.820538	2.44832	13.982	0.550192	52.7624	2.3968	3.81637	1.33618
DDX54	1.47613	1.5204	0.253448	0.821682	2.44832	13.982	0.0577816	5.54453	-0.692134	0.561816	1.33366
PDS5A	0.600398	1.52048	0.253432	0.821682	2.44832	13.982	0.0235012	2.25507	0.213694	-0.73601	1.3337
PMS2	0.609333	1.5219	0.25311	0.821682	2.44832	13.982	0.0238333	2.28649	-0.010048	-0.714696	1.33451
PRR5	3.59073	1.52195	0.253098	0.821682	2.44832	13.982	0.140443	13.4736	1.48167	1.84428	1.33454
ZMYM1	1.14878	1.52019	0.253496	0.821682	2.44832	13.982	0.0449729	4.31557	-0.132469	0.2001	1.33353
FGFR1OP	5.18447	1.51745	0.254117	0.822001	2.44832	13.982	0.203254	19.5115	-1.69826	2.3742	1.33196
FTSJ3	1.19364	1.51691	0.254239	0.822001	2.44832	13.982	0.046809	4.4938	-0.0445545	0.25537	1.33166
MCAT	4.01812	1.51646	0.254342	0.822001	2.44832	13.982	0.157609	15.1319	0.969701	2.00652	1.33139
PCK2	0.561271	1.51785	0.254025	0.822001	2.44832	13.982	0.0219996	2.11175	0.206502	-0.833231	1.33219
PUS7L	0.935164	1.51906	0.253752	0.822001	2.44832	13.982	0.0366317	3.51571	-0.505584	-0.0967092	1.33289
SECISBP2	5.02749	1.51609	0.254426	0.822001	2.44832	13.982	0.197239	18.9377	1.34683	2.32984	1.33118
NT5C3B	2.96262	1.51297	0.255135	0.823007	2.44832	13.982	0.116419	11.1827	-0.679996	1.56687	1.32939
PROSER1	2.15635	1.51336	0.255046	0.823007	2.44832	13.982	0.0847189	8.13726	-1.06759	1.10859	1.32962
SNTB2	1.80104	1.51289	0.255153	0.823007	2.44832	13.982	0.0707767	6.79856	0.250496	0.848833	1.32935
PPP2R5E	1.0834	1.51148	0.255475	0.823597	2.44832	13.982	0.0426064	4.09342	-0.123473	0.115565	1.32854
CLIC1	0.739535	1.50951	0.255925	0.824398	2.44832	13.982	0.0291134	2.79784	-0.45592	-0.43531	1.32741
TOP1	2.00194	1.50918	0.256001	0.824398	2.44832	13.982	0.0788245	7.57549	0.900598	1.0014	1.32721
CBX5	1.27829	1.50332	0.257344	0.827785	2.44832	13.982	0.0504866	4.85599	-0.809847	0.354214	1.32384
CHCHD5	9.49238	1.50277	0.257471	0.827785	2.44832	13.982	0.375015	36.0731	-2.01064	3.24677	1.32352
MED17	1.28058	1.50305	0.257407	0.827785	2.44832	13.982	0.0505842	4.86557	0.105799	0.356794	1.32369
DYM	1.77219	1.50162	0.257735	0.827851	2.44832	13.982	0.0700561	6.73986	-0.944749	0.825535	1.32286
MED19	7.91284	1.49999	0.258112	0.827851	2.44832	13.982	0.313071	30.1263	1.91121	2.9842	1.32192
NME1	9.2983	1.49965	0.258189	0.827851	2.44832	13.982	0.367952	35.409	2.55791	3.21697	1.32173
TACO1	2.54059	1.50052	0.257988	0.827851	2.44832	13.982	0.10049	9.66925	-0.936232	1.34517	1.32223
TYW3	4.57121	1.50125	0.257821	0.827851	2.44832	13.982	0.180739	17.3892	1.32387	2.19258	1.32265
GALNT14	46.007	1.49876	0.258396	0.828067	2.44832	13.982	1.82145	175.305	3.16662	5.52378	1.32121
BRK1	1.07032	1.49586	0.259065	0.829764	2.44832	13.982	0.0424397	4.08624	-0.652209	0.0980478	1.31954
ZNF235	12.9618	1.49433	0.259421	0.830455	2.44832	13.982	0.514368	49.5357	2.19278	3.69619	1.31865
AQR	2.15195	1.49178	0.260013	0.83135	2.44832	13.982	0.0855128	8.23813	1.06379	1.10565	1.31718
ARMC6	1.08255	1.49029	0.26036	0.83135	2.44832	13.982	0.0430518	4.14838	-0.106534	0.114436	1.31631
PDLIM7	1.07001	1.49125	0.260136	0.83135	2.44832	13.982	0.0425312	4.09767	-0.539854	0.0976248	1.31687
TBC1D8	1.38532	1.49011	0.260401	0.83135	2.44832	13.982	0.0550977	5.30923	0.392888	0.47022	1.31621
UBR1	1.01313	1.49053	0.260303	0.83135	2.44832	13.982	0.0402856	3.8817	0.279868	0.0188146	1.31646
RERE	13.4436	1.48768	0.260969	0.832717	2.44832	13.982	0.535379	51.6067	-1.79939	3.74884	1.3148
CLNS1A	2.66928	1.48537	0.26151	0.832891	2.44832	13.982	0.106433	10.2627	-1.13046	1.41645	1.31346
MRPL1	2.20899	1.48432	0.261754	0.832891	2.44832	13.982	0.0881287	8.49894	-0.501177	1.14338	1.31285
MRPL15	2.62975	1.48517	0.261556	0.832891	2.44832	13.982	0.104868	10.112	0.388274	1.39493	1.31335
PHKA2	1.34351	1.48441	0.261735	0.832891	2.44832	13.982	0.0535977	5.16878	0.770213	0.426004	1.3129
TP53BP2	0.562001	1.48554	0.26147	0.832891	2.44832	13.982	0.0224068	2.1605	-0.00345775	-0.831356	1.31356
TRA2A	1.49466	1.48385	0.261866	0.832891	2.44832	13.982	0.0596454	5.75245	-0.162686	0.579815	1.31258
GIT2	1.51604	1.48301	0.262061	0.833066	2.44832	13.982	0.0605259	5.83805	0.715064	0.600312	1.31209
AP5S1	4.70583	1.46959	0.265232	0.834553	2.44832	13.982	0.189236	18.2869	1.26057	2.23445	1.30427
ARPC5	3.35502	1.4764	0.263619	0.834553	2.44832	13.982	0.134421	12.9775	-0.890693	1.74632	1.30824
CCDC94	1.5865	1.47075	0.264957	0.834553	2.44832	13.982	0.0637581	6.16031	-0.558825	0.665849	1.30495
COTL1	1.61886	1.47196	0.264668	0.834553	2.44832	13.982	0.0650157	6.28076	-0.711684	0.694977	1.30566
CRIPT	115.531	1.47935	0.262923	0.834553	2.44832	13.982	4.62148	445.994	-3.56374	6.85214	1.30996
ERI3	2.71245	1.46966	0.265214	0.834553	2.44832	13.982	0.109072	10.5401	-1.02752	1.4396	1.30432
LYPLA1	1.4384	1.47647	0.263602	0.834553	2.44832	13.982	0.0576282	5.56361	0.590851	0.524466	1.30828
MRPL39	1.60817	1.47114	0.264865	0.834553	2.44832	13.982	0.0646153	6.2428	0.646116	0.685418	1.30517
NACA2	41.7322	1.47537	0.263861	0.834553	2.44832	13.982	1.67295	161.536	4.55499	5.38309	1.30765
PACS1	0.759863	1.47134	0.264816	0.834553	2.44832	13.982	0.0305275	2.94932	0.533438	-0.396189	1.30529
PIAS4	3.80807	1.47292	0.264441	0.834553	2.44832	13.982	0.152859	14.7647	-1.21293	1.92906	1.30622
PTAR1	5.93027	1.47137	0.26481	0.834553	2.44832	13.982	0.238245	23.0173	1.52529	2.5681	1.30531
PTCD3	1.27798	1.47813	0.263209	0.834553	2.44832	13.982	0.0511552	4.93755	0.465111	0.353866	1.30925
PTPN18	218.127	1.47285	0.264458	0.834553	2.44832	13.982	8.75609	845.767	-10.0655	7.76902	1.30617
RAP2C	17.6046	1.47502	0.263944	0.834553	2.44832	13.982	0.70586	68.1597	2.02368	4.13788	1.30744
RNASEH2C	1.00086	1.47795	0.263252	0.834553	2.44832	13.982	0.0400664	3.86734	0.227988	0.0012351	1.30915
RPL18A	23.7568	1.47356	0.26429	0.834553	2.44832	13.982	0.953285	92.0705	3.90162	4.57027	1.30659
RPL35	3.3255	1.46913	0.265342	0.834553	2.44832	13.982	0.133762	12.927	0.343566	1.73357	1.304
TBC1D16	14.1043	1.47885	0.263041	0.834553	2.44832	13.982	0.564354	54.4665	-2.70409	3.81807	1.30967
VEZT	10.7571	1.47267	0.264501	0.834553	2.44832	13.982	0.431858	41.715	-2.41139	3.42722	1.30607
PPP1R7	0.998152	1.468	0.265611	0.834958	2.44832	13.982	0.0401733	3.88304	-0.611686	-0.00266852	1.30334
CASP2	0.413565	1.46726	0.265787	0.835068	2.44832	13.982	0.0166517	1.60967	-0.291319	-1.27381	1.30291
CWC25	7.69684	1.46383	0.266606	0.835872	2.44832	13.982	0.310482	30.0277	1.77821	2.94427	1.3009
RASGRP2	1.28078	1.46499	0.266329	0.835872	2.44832	13.982	0.0516328	4.99277	-0.32554	0.357024	1.30158
RYDEN	7.47772	1.46383	0.266605	0.835872	2.44832	13.982	0.301643	29.1728	2.0287	2.9026	1.3009
SSH2	0.782938	1.46449	0.266448	0.835872	2.44832	13.982	0.0315715	3.05311	-0.219398	-0.353031	1.30129
RAPGEF6	0.784751	1.4618	0.267091	0.836951	2.44832	13.982	0.0316909	3.0658	0.155136	-0.349693	1.29972
TP53	1.06776	1.45981	0.267569	0.838007	2.44832	13.982	0.0431666	4.17712	0.355953	0.0945841	1.29855
ARHGAP5	3.38112	1.4587	0.267836	0.838232	2.44832	13.982	0.136773	13.2372	1.06694	1.7575	1.2979
ARMC9	4.33056	1.45432	0.26889	0.838232	2.44832	13.982	0.175599	17.0052	1.33779	2.11455	1.29533
ATAD1	2.80907	1.45782	0.268047	0.838232	2.44832	13.982	0.113687	11.0042	1.03381	1.49009	1.29738
AURKA	4.90169	1.45416	0.268928	0.838232	2.44832	13.982	0.198775	19.2501	-1.28211	2.29328	1.29523
C5ORF51	1.41761	1.4574	0.268148	0.838232	2.44832	13.982	0.0573856	5.55492	-0.840261	0.503459	1.29713
CSK	0.866036	1.44956	0.270042	0.838232	2.44832	13.982	0.0352086	3.41192	-0.607145	-0.207501	1.29252
GRN	6.5088	1.4563	0.268413	0.838232	2.44832	13.982	0.263638	25.5241	0.762134	2.70239	1.29649
LRRC40	0.780112	1.45069	0.269768	0.838232	2.44832	13.982	0.0316957	3.07101	0.643133	-0.358247	1.29319
MTRR	2.78402	1.44984	0.269975	0.838232	2.44832	13.982	0.113167	10.9661	0.555736	1.47717	1.29269
NUDT3	0.905238	1.45229	0.269382	0.838232	2.44832	13.982	0.0367472	3.55967	0.50742	-0.143632	1.29413
POLDIP3	1.93482	1.45292	0.269229	0.838232	2.44832	13.982	0.0785151	7.60502	0.0434948	0.952203	1.2945
RAD23B	4.2119	1.45234	0.269369	0.838232	2.44832	13.982	0.170973	16.5619	-1.87546	2.07447	1.29416
RAE1	0.742946	1.45427	0.268904	0.838232	2.44832	13.982	0.0301265	2.91752	0.265031	-0.428671	1.29529
SULT1A1	0.3204	1.44975	0.269997	0.838232	2.44832	13.982	0.0130245	1.26212	-0.290375	-1.64206	1.29263
SYNE2	5.95168	1.4558	0.268535	0.838232	2.44832	13.982	0.241139	23.3475	-1.02704	2.5733	1.29619
WASF1	1.18335	1.45159	0.26955	0.838232	2.44832	13.982	0.0480555	4.65554	0.315035	0.242882	1.29372
ZNF592	2.05824	1.45054	0.269806	0.838232	2.44832	13.982	0.0836329	8.10343	-1.14555	1.04141	1.2931
ATRX	2.86799	1.44892	0.270197	0.838276	2.44832	13.982	0.116639	11.304	-0.718959	1.52004	1.29215
ADD1	1.06245	1.4469	0.27069	0.839364	2.44832	13.982	0.0432573	4.19345	0.592784	0.0873956	1.29095
ABCF3	1.60601	1.44556	0.271016	0.839936	2.44832	13.982	0.0654363	6.34472	0.00726918	0.683477	1.29016
SNAP47	14.4775	1.44355	0.271504	0.84101	2.44832	13.982	0.590535	57.2745	1.54163	3.85574	1.28898
APOBR	11.4109	1.44203	0.271876	0.841285	2.44832	13.982	0.46584	45.1903	-2.39364	3.51234	1.28808
RRBP1	2.58358	1.44213	0.271852	0.841285	2.44832	13.982	0.105467	10.231	0.643863	1.36937	1.28814
EHMT2	2.51516	1.44119	0.272081	0.841481	2.44832	13.982	0.102727	9.96654	0.155217	1.33065	1.28759
PPP2R1B	0.819053	1.43988	0.272402	0.841595	2.44832	13.982	0.0334771	3.24852	-0.384239	-0.287971	1.28681
SIPA1L3	2.45131	1.44042	0.272269	0.841595	2.44832	13.982	0.100162	9.71872	-0.0065691	1.29355	1.28713
ARSB	75.2417	1.43737	0.273017	0.841743	2.44832	13.982	3.07963	298.944	-4.24943	6.23346	1.28533
GALK2	0.962505	1.43878	0.272671	0.841743	2.44832	13.982	0.0393644	3.8204	-0.395898	-0.0551343	1.28616
KIAA1033	0.669607	1.43775	0.272924	0.841743	2.44832	13.982	0.0274011	2.65972	-0.0192818	-0.578614	1.28555
ZNF8	2.53294	1.43805	0.272851	0.841743	2.44832	13.982	0.103634	10.0589	0.354333	1.34081	1.28573
ARF5	2.37849	1.43281	0.27414	0.842266	2.44832	13.982	0.0975989	9.4801	-0.694658	1.25004	1.28262
COPS7B	5.14047	1.43372	0.273916	0.842266	2.44832	13.982	0.210828	20.4758	0.669104	2.3619	1.28316
EBF1	1.70056	1.43438	0.273752	0.842266	2.44832	13.982	0.0697195	6.77059	0.294334	0.766008	1.28356
NOP14	2.31633	1.43602	0.273349	0.842266	2.44832	13.982	0.0948786	9.21172	-0.583104	1.21184	1.28453
PRUNE	1.11077	1.43293	0.274109	0.842266	2.44832	13.982	0.0455764	4.4269	-0.544321	0.151567	1.2827
RPS26	4.76616	1.43265	0.27418	0.842266	2.44832	13.982	0.195592	18.999	0.472955	2.25283	1.28253
SPRYD4	1.80999	1.43276	0.274152	0.842266	2.44832	13.982	0.0742731	7.21444	-0.82992	0.855978	1.28259
DPH6	1.43716	1.43137	0.274496	0.842665	2.44832	13.982	0.0590202	5.73398	-0.740009	0.523224	1.28177
URI1	0.856908	1.43097	0.274594	0.842665	2.44832	13.982	0.0351985	3.41983	0.664901	-0.222787	1.28153
TTC9C	3.90339	1.43004	0.274824	0.842937	2.44832	13.982	0.16042	15.5882	-0.754297	1.96473	1.28098
DCTN3	1.84078	1.42921	0.27503	0.84313	2.44832	13.982	0.0756866	7.35539	-0.802633	0.880314	1.28049
ZNRF2	17.2346	1.42772	0.275399	0.843828	2.44832	13.982	0.709222	68.9382	3.25339	4.10724	1.2796
GSTCD	0.733243	1.42466	0.276158	0.843919	2.44832	13.982	0.0302255	2.93926	0.353013	-0.447637	1.27778
NAA35	1.07503	1.42507	0.276057	0.843919	2.44832	13.982	0.0443046	4.30811	0.141986	0.104382	1.27802
NAB2	2.23226	1.42465	0.276161	0.843919	2.44832	13.982	0.0920179	8.94822	-0.215239	1.1585	1.27778
SSBP2	2.11706	1.42597	0.275833	0.843919	2.44832	13.982	0.0872047	8.47859	-0.468389	1.08206	1.27856
TRMT112	1.28544	1.42527	0.276006	0.843919	2.44832	13.982	0.0529697	5.15055	-0.679982	0.362261	1.27815
WDR82	3.87577	1.42416	0.276282	0.843919	2.44832	13.982	0.159811	15.5417	-1.24945	1.95448	1.27749
GIMAP8	2.67268	1.42243	0.276713	0.844572	2.44832	13.982	0.110311	10.7304	1.10048	1.41829	1.27646
MDH1	1.23252	1.42212	0.276791	0.844572	2.44832	13.982	0.0508794	4.94948	-0.52176	0.301614	1.27627
R3HCC1	1.40996	1.42159	0.276923	0.844572	2.44832	13.982	0.0582213	5.66412	-0.791832	0.495651	1.27595
CCDC93	4.54801	1.4205	0.277194	0.84463	2.44832	13.982	0.187916	18.2844	-1.22963	2.18524	1.27531
MYLK	2.76112	1.42037	0.277226	0.84463	2.44832	13.982	0.114093	11.1016	-1.0874	1.46526	1.27523
C7ORF25	2.4221	1.4192	0.277519	0.845088	2.44832	13.982	0.10015	9.74651	-0.621089	1.27626	1.27453
DENND4A	0.495521	1.41613	0.278287	0.846557	2.44832	13.982	0.0205246	1.99829	-0.211971	-1.01298	1.2727
PIP4K2A	1.33599	1.41669	0.278147	0.846557	2.44832	13.982	0.0553198	5.38554	-0.579528	0.41791	1.27303
PLIN2	1.60857	1.41524	0.278511	0.846805	2.44832	13.982	0.0666612	6.49098	0.858408	0.685779	1.27217
COPG2	0.870152	1.41182	0.279371	0.847682	2.44832	13.982	0.0361302	3.51979	-0.571241	-0.200661	1.27012
DTL	1.43069	1.41323	0.279015	0.847682	2.44832	13.982	0.059357	5.78138	0.616181	0.516711	1.27097
GALE	1.47386	1.41229	0.279253	0.847682	2.44832	13.982	0.0611809	5.95982	-0.411513	0.559599	1.2704
PHB	89.7934	1.41204	0.279316	0.847682	2.44832	13.982	3.72792	363.161	5.64164	6.48854	1.27025
C6ORF203	2.10855	1.41064	0.279669	0.84772	2.44832	13.982	0.0876093	8.53627	0.778894	1.07625	1.26941
ZC3H7A	2.81854	1.41119	0.279529	0.84772	2.44832	13.982	0.117072	11.4061	-1.31168	1.49495	1.26975
MLLT10	10.7097	1.40939	0.279984	0.848241	2.44832	13.982	0.445301	43.3958	0.235685	3.42085	1.26867
CSNK1A1	1.68815	1.40749	0.280463	0.848374	2.44832	13.982	0.0702676	6.84959	0.686919	0.75544	1.26753
DBI	7.82954	1.40811	0.280308	0.848374	2.44832	13.982	0.325783	31.7542	-1.74576	2.96893	1.2679
SRPRB	15.5126	1.40716	0.280548	0.848374	2.44832	13.982	0.645823	62.9569	-1.00588	3.95537	1.26733
SUFU	1.61071	1.40695	0.2806	0.848374	2.44832	13.982	0.0670648	6.53789	0.755955	0.687693	1.26721
ANAPC2	1.21899	1.4039	0.281373	0.848986	2.44832	13.982	0.0508433	4.95864	-0.662659	0.285682	1.26538
CAND1	0.410291	1.40281	0.28165	0.848986	2.44832	13.982	0.0171237	1.6703	0.176446	-1.28528	1.26472
DVL2	3.41532	1.40299	0.281606	0.848986	2.44832	13.982	0.142526	13.9021	-0.492	1.77202	1.26483
GIMAP4	2.37178	1.40277	0.28166	0.848986	2.44832	13.982	0.09899	9.65582	0.672555	1.24597	1.2647
HDAC10	3.21703	1.40372	0.281419	0.848986	2.44832	13.982	0.134194	13.088	1.01642	1.68573	1.26527
RALGAPA2	0.945842	1.40435	0.281258	0.848986	2.44832	13.982	0.0394404	3.8463	-0.211722	-0.0803286	1.26565
RAD51AP1	2.93686	1.40123	0.282052	0.849305	2.44832	13.982	0.122683	11.9695	-0.977849	1.55427	1.26377
SSH3	0.677116	1.40171	0.281929	0.849305	2.44832	13.982	0.0282776	2.7587	-0.56941	-0.562525	1.26406
HSP90B1	0.403055	1.40057	0.28222	0.84938	2.44832	13.982	0.0168433	1.64347	-0.417601	-1.31095	1.26338
CNOT10	0.515725	1.39927	0.282551	0.849945	2.44832	13.982	0.0215678	2.10483	0.194257	-0.955326	1.2626
AGAP3	1.41283	1.39559	0.283491	0.850188	2.44832	13.982	0.0592102	5.7814	0.0618835	0.49859	1.26038
AP1S1	2.43535	1.39589	0.283415	0.850188	2.44832	13.982	0.102045	9.96347	0.863563	1.28413	1.26056
B4GAT1	41.9993	1.39834	0.282789	0.850188	2.44832	13.982	1.75736	171.526	3.58001	5.39229	1.26203
GAA	6.53439	1.39585	0.283424	0.850188	2.44832	13.982	0.273807	26.7341	1.88141	2.70805	1.26054
NAF1	6.08663	1.3969	0.283156	0.850188	2.44832	13.982	0.254892	24.8836	1.54592	2.60564	1.26117
PHF10	1.21061	1.39771	0.282949	0.850188	2.44832	13.982	0.0506734	4.94638	0.226265	0.275735	1.26166
POLR2H	2.09971	1.39493	0.28366	0.850265	2.44832	13.982	0.0880302	8.59624	0.164003	1.07019	1.25998
THSD7A	20.2155	1.38947	0.285062	0.854034	2.44832	13.982	0.850207	83.0874	4.02887	4.33739	1.25669
ACADS	2.11435	1.38494	0.286232	0.854153	2.44832	13.982	0.089158	8.71863	0.120995	1.08022	1.25395
CCDC82	2.29008	1.38389	0.286503	0.854153	2.44832	13.982	0.0966265	9.45036	-0.938621	1.1954	1.25332
EIF2S2	0.864825	1.38773	0.285512	0.854153	2.44832	13.982	0.0364089	3.55898	0.174416	-0.209519	1.25564
EML3	0.733312	1.38397	0.286482	0.854153	2.44832	13.982	0.0309397	3.02596	0.00103563	-0.4475	1.25337
MYO9A	0.998468	1.38691	0.285724	0.854153	2.44832	13.982	0.0420553	4.11138	0.196963	-0.00221134	1.25514
NMNAT1	12.9421	1.38665	0.285789	0.854153	2.44832	13.982	0.5452	53.3014	2.36612	3.694	1.25499
OSBPL3	1.97623	1.38651	0.285824	0.854153	2.44832	13.982	0.0832574	8.13981	0.329447	0.982754	1.25491
RBM4	1.93646	1.38557	0.286069	0.854153	2.44832	13.982	0.0816265	7.98143	-0.245826	0.953419	1.25433
TTC5	1.63166	1.38375	0.28654	0.854153	2.44832	13.982	0.0688513	6.734	-0.703685	0.706337	1.25323
USP28	2.31383	1.38598	0.285962	0.854153	2.44832	13.982	0.0975101	9.53397	-0.914754	1.21028	1.25458
METTL16	1.28594	1.38207	0.286974	0.854586	2.44832	13.982	0.0543157	5.3136	0.122575	0.362819	1.25222
PHC2	2.29326	1.38224	0.28693	0.854586	2.44832	13.982	0.0968539	9.4748	-0.945288	1.1974	1.25232
MRC2	3.89264	1.38121	0.287197	0.854822	2.44832	13.982	0.164501	16.0947	1.22682	1.96075	1.2517
ZFAND2B	12.1549	1.3806	0.287357	0.854869	2.44832	13.982	0.513844	50.2788	-1.79443	3.60347	1.25132
CD48	11.662	1.37817	0.287988	0.855772	2.44832	13.982	0.493708	48.3251	-1.96388	3.54375	1.24985
COPZ1	0.834016	1.37721	0.288237	0.855772	2.44832	13.982	0.0353275	3.45839	-0.498255	-0.261852	1.24927
LYL1	1.94399	1.3774	0.28819	0.855772	2.44832	13.982	0.0823352	8.06	0.317428	0.95902	1.24938
[truncated: 4,023 more rows]

## Sheet: Supp Table S10
Supplemental Table S10. Analysis results of the TPP data for azacitidine using the TPP package
Protein_ID	norm_rel_fc_126_AZACITIDINE1	norm_rel_fc_127H_AZACITIDINE1	norm_rel_fc_127L_AZACITIDINE1	norm_rel_fc_128H_AZACITIDINE1	norm_rel_fc_128L_AZACITIDINE1	norm_rel_fc_129H_AZACITIDINE1	norm_rel_fc_129L_AZACITIDINE1	norm_rel_fc_130H_AZACITIDINE1	norm_rel_fc_130L_AZACITIDINE1	norm_rel_fc_131L_AZACITIDINE1	norm_rel_fc_126_AZACITIDINE2	norm_rel_fc_127H_AZACITIDINE2	norm_rel_fc_127L_AZACITIDINE2	norm_rel_fc_128H_AZACITIDINE2	norm_rel_fc_128L_AZACITIDINE2	norm_rel_fc_129H_AZACITIDINE2	norm_rel_fc_129L_AZACITIDINE2	norm_rel_fc_130H_AZACITIDINE2	norm_rel_fc_130L_AZACITIDINE2	norm_rel_fc_131L_AZACITIDINE2	norm_rel_fc_126_DMSO1	norm_rel_fc_127H_DMSO1	norm_rel_fc_127L_DMSO1	norm_rel_fc_128H_DMSO1	norm_rel_fc_128L_DMSO1	norm_rel_fc_129H_DMSO1	norm_rel_fc_129L_DMSO1	norm_rel_fc_130H_DMSO1	norm_rel_fc_130L_DMSO1	norm_rel_fc_131L_DMSO1	norm_rel_fc_126_DMSO2	norm_rel_fc_127H_DMSO2	norm_rel_fc_127L_DMSO2	norm_rel_fc_128H_DMSO2	norm_rel_fc_128L_DMSO2	norm_rel_fc_129H_DMSO2	norm_rel_fc_129L_DMSO2	norm_rel_fc_130H_DMSO2	norm_rel_fc_130L_DMSO2	norm_rel_fc_131L_DMSO2	meltPoint_DMSO1	slope_DMSO1	plateau_DMSO1	R_sq_DMSO1	meltPoint_DMSO2	slope_DMSO2	plateau_DMSO2	R_sq_DMSO2	meltPoint_AZACITIDINE1
A2M	0.999984	1.00509	1.08102	0.971673	1.08458	0.7072	0.898316	0.509351	0.587762	0.254705	0.999984	0.980106	0.929008	0.865657	1.0438	0.919636	0.903312	0.729769	0.798488	0.418302	0.999984	1.01863	1.00853	0.940411	0.992609	0.77598	0.817763	0.420277	0.584101	0.214153	0.999984	0.933311	1.05735	0.831562	0.803351	0.66887	0.687718	0.973547	0.757731	0.516001	60.8205	-0.0529765	0	0.992118		-0.0396912	0.728599	0.531676	61.2734
AACS	0.999984	0.758796	0.975825	0.230616	0.374578	0.102984	0.143963	0.0455833	0.0666265	0.0219042	0.999984	0.661042	0.928417	0.121027	0.252551	0.0447171	0.0755997	0.0218247	0.0294529	0.0109145	0.999984	0.749119	0.96627	0.189768	0.334958	0.0875783	0.12703	0.0125901	0.0447692	0.00509704	0.999984	0.759313	1.01843	0.203185	0.340511	0.101618	0.130752	0.0510201	0.0757447	0.0180139	45.9448	-0.124199	0.0449296	0.99336	45.9809	-0.137841	0.0736827	0.99171	46.2503
AAGAB	0.999984	0.903019	1.02874	0.198389	0.567135	0.0607653	0.0828746	0.11659	0.0270131	0.0180978	0.999984	0.995596	1.07197	0.185067	0.626213	0.0473794	0.0676086	0.0411935	0.0372297	0.016615	0.999984	0.922752	1.00548	0.365914	0.739444	0.168433	0.217583	0.149612	0.111949	0.0502411	0.999984	0.843116	0.862625	0.20331	0.557256	0.0589887	0.0760017	0.132734	0.0421997	0.0230137	48.9536	-0.115712	0.108997	0.994686	47.1763	-0.121986	0.0479583	0.98379	47.4175
AAK1	0.999984	0.914432	0.927671	0.612931	0.788523	0.119558	0.301702	0.0654191	0.0978213	0.0359684	0.999984	0.916725	0.928657	0.596526	0.783616	0.0779431	0.253245	0.0558506	0.061569	0.0290524	0.999984	0.947171	0.979977	0.642453	0.809741	0.158319	0.366855	0.0663934	0.108381	0.0625131	0.999984	0.949384	0.942553	0.616834	0.756108	0.110092	0.298873	0.0699319	0.0871743	0.0709441	51.2648	-0.0892645	0.0370175	0.997684	50.5943	-0.0930281	0.0384	0.99178	50.6992
AAMDC	0.999984	1.05722	1.05778	0.876031	1.03735	0.559836	0.701288	0.397152	0.440501	0.208089	0.999984	1.04549	1.01293	0.762165	0.969502	0.564922	0.727137	0.370402	0.442453	0.215023	0.999984	0.991698	1.06672	0.88142	1.08911	0.559284	0.717174	0.347523	0.425432	0.203662	0.999984	1.13222	1.10135	0.808463	1.04678	0.518104	0.641388	0.387368	0.462535	0.21312	57.1052	-0.0639687	0.219723	0.972748	56.3574	-0.0611896	0.281358	0.939167	57.2951
AAMP	0.999984	0.952099	1.04064	0.780846	0.919344	0.581172	0.631613	0.169937	0.428602	0.0506584	0.999984	0.819499	0.897541	0.731902	0.725782	0.599789	0.621234	0.156195	0.491848	0.0351982	0.999984	1.01181	1.05501	0.834662	0.938944	0.789974	0.809226	0.215706	0.700492	0.0458227	0.999984	0.813696	1.04359	0.718442	0.919821	0.651748	0.618537	0.180511	0.527246	0.0457688	59.9065	-0.0828306	0	0.937999	56.6816	-0.0472494	0	0.912986	56.2779
AAR2	0.999984	0.791455	0.974017	0.296412	0.453087	0.076063	0.120159	0.0532575	0.0593145	0.0208221	0.999984	0.77402	0.956041	0.353498	0.623222	0.0852251	0.128144	0.0351349	0.0639587	0.0120906	0.999984	0.773038	0.923417	0.372987	0.60946	0.0860515	0.196365	0.0192825	0.0541799	0	0.999984	0.693676	0.850046	0.290872	0.466899	0.0541528	0.111754	0.0276109	0.0407961	0.0209802	48.1014	-0.0796212	0	0.998246	46.4703	-0.0801995	0	0.997149	46.9625
AARS	0.999984	1.00353	1.01183	0.920029	0.99415	0.384063	0.732407	0.0800381	0.122493	0.0327896	0.999984	1.00903	0.986035	0.913341	0.987393	0.371602	0.729681	0.0677818	0.0987596	0.0312104	0.999984	1.03155	1.01414	0.911968	0.991338	0.274375	0.638658	0.0653581	0.113388	0.0286631	0.999984	0.996155	0.977997	0.885911	0.969182	0.270694	0.636282	0.0662379	0.0941957	0.0279817	54.0502	-0.132174	0.0396902	0.999028	53.9691	-0.127086	0.0306214	0.998958	54.9141
AARS2	0.999984	0.951047	0.988633	0.521789	0.814798	0.118536	0.209991	0.0666665	0.0896841	0.0410714	0.999984	0.940634	0.985711	0.501964	0.823632	0.124204	0.200245	0.0703485	0.095892	0.0372676	0.999984	0.936243	0.987066	0.539994	0.831393	0.149664	0.227725	0.0690747	0.105753	0.0431823	0.999984	0.915202	0.955259	0.444844	0.767013	0.105028	0.152005	0.0568889	0.0826523	0.0241174	50.2527	-0.109979	0.0602738	0.998129	49.3487	-0.114887	0.0417579	0.996811	50.046
AARSD1	0.999984	1.01601	1.00985	0.605962	0.904739	0.0730087	0.172053	0.0367364	0.0569984	0.0232601	0.999984	0.960722	0.9698	0.57469	0.897628	0.093901	0.183181	0.045752	0.0584066	0.0249193	0.999984	1.01173	1.06678	0.694777	0.985181	0.136781	0.265086	0.0448404	0.0853398	0.0211811	0.999984	0.940596	1.00699	0.625678	0.896579	0.175072	0.253341	0.0866221	0.12308	0.0368728	51.3168	-0.157246	0.0545455	0.995396	50.9097	-0.120674	0.075258	0.995621	50.555
AASDH	0.999984	0.995223	0.97434	0.709172	0.882532	0.363615	0.513649	0.247817	0.287317	0.212261	0.999984	0.88589	0.962478	0.578994	0.858026	0.277523	0.350691	0.122093	0.178856	0.103324	0.999984	0.911989	0.914805	0.594527	0.894833	0.198141	0.339567	0.133178	0.131711	0.0376905	0.999984	0.926432	1.0512	0.475062	0.768095	0.120859	0.253789	0.0829809	0.0954922	0.0300534	51.1645	-0.0924909	0.0723752	0.989234	49.7998	-0.10102	0.0524357	0.996486	53.1887
AASDHPPT	0.999984	0.990005	0.987808	0.775784	0.975271	0.0636462	0.367052	0.0262945	0.0383484	0.011079	0.999984	0.999197	0.98245	0.794254	0.98566	0.0741385	0.361054	0.03293	0.051716	0.0139539	0.999984	1.03202	0.998843	0.811007	0.966193	0.104784	0.433227	0.0359038	0.0643349	0.00988459	0.999984	0.993772	1.00809	0.834897	1.04687	0.0740557	0.391807	0.0313874	0.0437175	0.0123164	52.4298	-0.148469	0.0201097	0.9985	52.3126	-0.180947	0.0212241	0.997662	51.9885
AATF	0.999984	0.911181	1.21145	0.196838	0.374712	0.06329	0.110219	0.0557284	0.0635236	0.0295067	0.999984	0.835952	1.07804	0.0814474	0.25346	0.0474618	0.0502397	0.0497883	0.0399057	0.0202715	0.999984	1.04418	1.03812	0.268028	0.403697	0.126872	0.147136	0.0659561	0.109174	0.0484484	0.999984	1.0492	1.15081	0.345842	0.456204	0.197444	0.266433	0.0765941	0.120276	0.0467718	46.7321	-0.369151	0.126341	0.979576	47.0218	-0.206047	0.164031	0.945313	46.4763
ABAT	0.999984	0.985344	1.01578	1.12009	1.08969	0.975056	1.10433	0.486245	0.87146	0.0690863	0.999984	1.01447	0.94052	1.02083	0.998483	0.76549	0.953218	0.407079	0.70445	0.0687089	0.999984	1.05801	1.00003	1.07569	1.03989	0.69294	0.943303	0.323255	0.649891	0.0797397	0.999984	1.0795	0.950196	1.15973	1.20539	0.968195	1.05977	0.372417	0.805379	0.0319832	60.1559	-0.0788343	0	0.969112	61.8048	-0.134402	0	0.933971	62.7467
ABCC1	0.999984	1.05763	1.19265	0.928824	1.10669	0.645229	1.09577	0.159452	0.335291	0.0747459	0.999984	1.12927	1.41679	1.12946	1.09554	0.651337	1.3046	0.237441	0.309469	0.0876688	0.999984	1.13117	0.990337	0.853286	0.934429	0.525885	0.829889	0.228574	0.282154	0.0998096	0.999984	1.18017	1.12458	0.908496	0.928285	0.55372	1.2864	0.203333	0.34951	0.0884165	56.4037	-0.0827657	0.0936355	0.972896	56.066	-0.854338	0.213752	0.893323	57.3669
ABCE1	0.999984	1.02138	1.00927	0.980577	0.973529	0.84393	0.921751	0.426706	0.764768	0.0581655	0.999984	0.960232	0.965977	0.972855	0.960758	0.830236	0.927709	0.454241	0.749161	0.063474	0.999984	1.00877	0.995807	0.972315	0.960994	0.814746	0.918748	0.348958	0.719588	0.0439703	0.999984	1.00808	0.96883	0.961835	0.938077	0.85508	0.920553	0.476974	0.818388	0.0519201	60.9082	-0.0916355	0	0.983561	62.2349	-0.104668	0	0.964565	61.6552
ABCF1	0.999984	0.92535	0.991627	0.877834	0.971186	0.164788	0.488094	0.10197	0.123726	0.0645737	0.999984	0.936754	1.02621	0.919503	0.966358	0.167836	0.521546	0.0975914	0.12483	0.0531981	0.999984	0.922772	0.956663	0.868148	0.949235	0.202864	0.491266	0.0915928	0.156694	0.04657	0.999984	0.873487	0.940901	0.804056	0.900083	0.185571	0.493906	0.107204	0.140279	0.0584884	53.0079	-0.129315	0.0773849	0.992228	52.7539	-0.105104	0.0625313	0.983203	52.8889
ABCF2	0.999984	0.986382	1.00287	0.905572	0.926998	0.166638	0.531422	0.0619071	0.0850449	0.0246261	0.999984	1.05002	1.04286	0.879111	0.953428	0.211021	0.542664	0.0755868	0.0944122	0.0395265	0.999984	0.958427	0.926926	0.620509	0.760069	0.139037	0.293726	0.032792	0.0807576	0.0178319	0.999984	0.96526	0.951023	0.674699	0.775283	0.104794	0.348355	0.0439672	0.0562328	0.0161739	50.7272	-0.0889508	0	0.993485	51.1761	-0.0961711	0	0.990881	53.1881
ABCF3	0.999984	0.681077	0.950206	0.127966	0.27421	0.073706	0.0888312	0.0409093	0.0585617	0.028096	0.999984	0.707135	0.987137	0.149475	0.33052	0.0735663	0.0923762	0.0602584	0.0550148	0.0399302	0.999984	0.688681	0.9307	0.228716	0.452017	0.122701	0.158931	0.0472422	0.0599896	0.0280401	0.999984	0.566298	0.888685	0.134026	0.239149	0.0733844	0.100578	0.0414825	0.0571111	0.0209442	46.3834	-0.0897357	0.04507	0.996844	44.5574	-0.125998	0.0536156	0.99769	45.2573
ABHD10	0.999984	1.05307	0.996896	0.984292	0.975094	0.961618	1.0383	0.83627	1.07219	0.0573604	0.999984	1.06663	1.08211	1.14539	1.10818	1.09401	1.18478	0.85469	1.07945	0.0816966	0.999984	1.04556	0.958934	1.01536	0.896286	0.983388	1.03003	0.783863	1.04346	0.0345572	0.999984	0.975763	0.947497	1.05817	1.02589	1.04532	1.06644	0.90897	1.07342	0.0596151	63.3498	-0.902737	0.0345549	0.979047	63.6308	-0.871975	0.0596092	0.977117	63.4481
ABHD11	0.999984	0.969711	1.02811	0.482185	1.01066	0.110903	0.152115	0.112747	0.127829	0.056898	0.999984	1.16846	1.14243	0.419577	1.00279	0.106075	0.17836	0.0779779	0.0811037	0.0480857	0.999984	1.06172	1.03814	0.547442	0.961618	0.126998	0.19992	0.111527	0.110327	0.0360729	0.999984	1.03461	1.10708	0.673453	1.04879	0.231923	0.371756	0.116326	0.143686	0.0731167	50.3354	-0.183416	0.0952414	0.993958	51.8008	-0.12765	0.115611	0.982153	49.9523
ABHD14B	0.999984	0.964885	0.925933	0.751578	0.897262	0.238841	0.555399	0.0872478	0.120124	0.0424142	0.999984	0.938005	0.953306	0.762665	0.925053	0.252925	0.54985	0.0918087	0.0999255	0.0485239	0.999984	1.06491	1.04801	0.859406	0.954152	0.317091	0.615568	0.133947	0.193606	0.0588946	0.999984	1.04595	0.961378	0.741149	0.916472	0.253554	0.48208	0.127322	0.157684	0.0585267	54.0905	-0.100738	0.0789706	0.993708	52.7394	-0.0943198	0.0758782	0.995313	53.0673
ABHD17B	0.999984	1.1079	1.07592	1.01121	0.968818	0.339384	0.80798	0.0707277	0.15759	0.0255381	0.999984	1.06549	1.12475	1.0514	1.03533	0.401535	0.849234	0.102784	0.176572	0.0413715	0.999984	1.03233	0.979325	0.865015	0.907524	0.339337	0.655909	0.0647461	0.166356	0.0232177	0.999984	1.09937	0.975527	0.872147	0.947468	0.301109	0.666793	0.0679027	0.159779	0.0214883	54.4031	-0.0962389	0.00437421	0.996142	54.2936	-0.110373	0.0261023	0.991343	55.0474
ABHD4	0.999984	0.762298	0.875166	0.0846906	0.286471	0.0321467	0.0303344	0.0211688	0.0202803	0.0152563	0.999984	0.81652	0.991477	0.223091	0.415032	0.0943127	0.11903	0.0304432	0.0363805	0.0265173	0.999984	0.778827	0.988137	0.229052	0.448554	0.115672	0.168932	0.0944677	0.0951184	0.0677276	0.999984	0.765551	0.850929	0.216897	0.320232	0.0496478	0.107245	0.044183	0.0411761	0.0253861	46.6217	-0.114259	0.0935372	0.997702	45.8631	-0.106657	0.0348236	0.988592	45.5569
ABI1	0.999984	1.02019	1.00201	0.484161	0.871957	0.0835484	0.168489	0.066956	0.0952709	0.0488453	0.999984	0.959074	0.985555	0.532174	0.884349	0.111471	0.248568	0.0777864	0.08396	0.048101	0.999984	1.02003	1.03644	0.513645	0.85981	0.124567	0.282972	0.074937	0.0805461	0.0344573	0.999984	0.940965	0.924039	0.455803	0.829247	0.0860347	0.194081	0.0667086	0.0625349	0.0546454	50.3888	-0.11803	0.0582364	0.996044	49.6888	-0.127893	0.0533916	0.995938	49.8873
ABI2	0.999984	0.962813	0.972531	0.740212	0.91608	0.172687	0.326127	0.120729	0.122445	0.0775219	0.999984	0.944147	0.964165	0.688975	0.930946	0.146537	0.324568	0.103623	0.0997543	0.0791726	0.999984	0.934868	0.985165	0.724551	0.950801	0.226927	0.29473	0.104334	0.134124	0.065633	0.999984	0.983788	0.93901	0.628811	0.847756	0.0453377	0.137243	0.0439139	0.0292033	0.0454854	51.5737	-0.133358	0.105294	0.992401	50.4905	-0.165551	0.0258139	0.991768	51.6658
ABI3	0.999984	0.913717	0.93886	0.498524	0.753098	0.0997742	0.228491	0.104555	0.0892973	0.0958783	0.999984	0.982062	0.947652	0.5619	0.765269	0.125834	0.2717	0.0894802	0.0755917	0.0903097	0.999984	0.98212	0.989403	0.591099	0.956513	0.0863634	0.179245	0.0438681	0.0476401	0.0508051	0.999984	0.932911	0.959458	0.548983	0.780111	0.141772	0.256644	0.101959	0.105075	0.101219	50.536	-0.179792	0.0509886	0.999535	50.161	-0.0993095	0.0816026	0.997423	49.6592
[truncated: 5,994 more rows]
[truncated: 37 more columns]

[truncated: 4 more sheets: Supp Table S11, Supp Table S12, Supp Table S13, Supp Table 14]
